# Supplementary material for: Novel insights into immunopathogenesis and crucial biomarkers between primary open‐angle glaucoma and systemic lupus erythematosus
Source: IMetaOmics. 2024 Sep 10;1(2):e27. doi: 10.1002/imo2.27 (PMC12806491; doi:10.1002/imo2.27)
Supplement: Supplementary file 2 — Table S1: Gene expression matrix of glaucoma. Table S2: Gene expression matrix of systemic lupus erythematosus. [file IMO2-1-e27-s002.xlsx]

## Sheet: S1
Table S1. Gene Expression Matrix of glaucoma
geneNames	GSM674408	GSM674409	GSM674410	GSM674411	GSM674412	GSM674413	GSM674414	GSM674415	GSM674416	GSM674417	GSM674418	GSM674419	GSM674420	GSM674421	GSM674422	GSM674423	GSM674424	GSM674425	GSM674426	GSM674427	GSM674428	GSM674429	GSM674430	GSM674431	GSM674432	GSM674433	GSM674434	GSM674435	GSM674436	GSM674437	GSM674438	GSM674439	GSM674440	GSM674441	GSM674442	GSM674443
A1BG	6.76814	6.72233	6.45357	6.90235	6.91603	6.74635	7.0686	6.79395	6.7502	7.13462	7.1157	7.03949	6.58802	6.80233	7.0217	6.93254	6.77207	7.17681	6.6754	6.71215	6.97109	6.52288	6.73979	7.81756	6.93542	6.18633	6.60127	6.82207	6.98093	6.55484	6.84992	6.70855	6.60068	6.96943	6.90687	7.00315
A1CF	6.34416	6.38788	6.40883	6.40961	6.385	6.50708	6.48364	6.63972	6.48005	6.33991	6.63429	6.63974	6.554	6.51025	6.38561	6.53647	6.54321	6.51952	6.60374	6.45092	6.38867	6.4662	6.58767	6.5578	6.49772	6.46312	6.63403	6.53339	6.34658	6.4725	6.52511	6.5324	6.40953	6.35068	6.56436	6.56738
A2M	10.8586	11.3391	10.156	10.5264	9.49694	10.3563	9.5374	10.5928	8.50959	10.501	9.56042	7.74313	9.41811	8.49893	8.86657	9.97188	8.3107	9.11807	10.878	9.29579	10.5287	9.85722	8.89841	8.46323	10.5224	8.65371	10.3739	9.97885	10.2454	9.88628	10.4152	8.66591	10.5765	10.6061	10.7192	10.6834
A2ML1	6.64958	6.73228	6.5974	6.90273	6.65526	6.43195	6.43533	6.56344	6.42783	6.75872	6.8485	6.6231	6.59739	6.60152	6.62803	6.6443	6.66853	6.89558	6.75307	6.5935	6.52631	6.35195	6.71445	6.68687	6.5528	6.68612	6.68572	6.42637	6.55109	6.50492	6.48627	6.41692	6.28551	6.72481	6.50907	6.66505
A3GALT2	6.89818	7.10537	6.79934	7.0084	6.99669	6.7215	6.8376	6.68278	6.79512	6.87555	6.73075	7.0346	7.29197	7.02966	6.70484	7.36221	6.56045	7.11294	6.78686	6.41158	6.87603	6.71076	6.93279	6.91618	6.816	6.86407	6.77147	6.84189	6.80394	6.72513	6.71215	6.9973	6.90049	6.80709	6.85603	6.84766
A4GALT	6.96128	6.50731	6.56675	6.89321	7.83618	7.01754	7.39786	6.66175	8.26103	7.26063	7.83618	7.91539	6.54331	7.87997	7.95322	6.96939	8.60649	8.03686	6.83033	8.379	7.73142	7.67911	8.33301	6.76192	6.9468	6.75338	6.94656	6.61762	6.92205	6.90177	6.80488	6.61282	6.82511	6.69867	6.72313	6.61312
A4GNT	6.86228	6.96754	6.89919	6.80747	6.7801	6.75483	6.66884	6.77943	6.75989	6.78718	6.57156	7.33709	6.66581	6.75622	6.64851	6.60332	6.87782	6.58673	6.74047	6.93357	6.74359	6.89727	6.56932	6.68207	6.67475	6.7854	6.69478	6.77537	6.65785	6.70855	6.60858	6.62962	6.71789	6.62138	6.84238	6.78622
AAAS	7.35437	6.88183	6.58624	6.84483	7.08011	6.70006	6.84373	7.22945	6.57782	7.04377	7.08584	6.87214	6.82312	6.75053	6.57092	7.42603	6.94815	7.36039	7.05579	6.95681	6.95444	7.0751	6.76764	7.49223	7.25357	7.12551	6.85612	7.10573	7.04818	7.13273	6.55724	7.09011	6.86454	6.76086	7.1526	7.02865
AACS	6.82301	6.78984	6.88086	6.80382	6.79349	6.54151	6.78277	6.91219	6.82981	6.72367	6.89093	7.53491	6.93551	6.7269	6.6349	7.12833	6.65938	6.5983	6.75736	6.84453	6.89771	6.83126	7.18585	6.97157	6.96447	6.95329	7.05727	6.9876	7.1059	6.9305	6.74535	6.7571	7.02274	6.86123	6.90021	6.96058
AADAC	6.82734	6.42181	6.34588	6.64106	6.70825	6.54067	6.63844	6.71024	6.86921	6.56506	6.81645	6.59324	6.87886	6.84676	6.64387	6.74796	6.30625	6.56265	6.48196	6.73916	6.76526	6.84267	6.70079	6.47171	6.80685	6.67774	6.56108	6.12105	6.56857	6.66916	6.71158	6.77215	6.81001	6.83939	6.37246	6.5593
AADACL4	6.81848	6.62866	6.6016	6.48255	6.59389	6.57915	6.8326	6.64424	6.708	6.47926	6.59127	6.46936	6.75702	6.84232	6.91095	6.78217	6.47038	6.91781	6.71318	6.55742	6.56586	6.89004	7.02682	6.80255	6.54686	6.80462	6.4042	6.69593	6.68591	6.54729	6.69788	6.63862	6.58839	6.60383	6.62513	6.7184
AADAT	6.62421	7.46569	6.63005	6.76535	6.90477	6.69299	6.76333	6.80555	6.73814	6.74662	6.67464	6.94382	6.62916	6.74017	6.72832	6.88356	6.6682	6.63595	6.70976	6.68179	6.66259	6.64504	6.49826	6.91375	6.79997	6.8308	6.80563	6.79614	6.84596	6.82516	6.60563	6.95461	6.81353	6.80283	6.6297	6.71446
AAED1	6.66726	6.65769	6.61755	6.65801	6.57092	6.58724	6.65795	6.57197	6.60493	6.84557	6.44973	6.52646	6.31288	6.93267	6.72566	6.52579	6.69912	6.51729	6.58767	6.79306	6.36219	6.68143	6.36815	6.59562	6.53116	6.70672	6.38129	6.43005	6.72066	6.63049	6.62363	6.73918	6.66332	6.66491	6.41057	6.56727
AAGAB	6.84377	7.0131	6.78272	6.61992	7.2015	7.21524	6.91277	6.94971	6.80855	6.83457	6.62946	6.81644	7.15466	6.80689	6.97847	6.71205	6.94058	6.80996	6.76141	6.93218	6.86522	7.20163	6.79122	6.82368	6.81605	6.93164	6.86411	6.95098	6.88258	6.88321	6.88219	6.93592	6.97932	6.76538	6.83858	6.71918
AAK1	6.95703	6.90251	6.78107	6.66714	6.38839	6.52739	6.95419	6.83241	6.72022	6.80725	6.66523	6.56277	6.5696	6.67791	6.68231	6.62342	6.83888	6.71486	6.48397	6.92834	6.7236	6.80775	6.83901	6.66994	6.57435	6.93257	6.97391	6.77472	6.68885	6.49085	6.7772	6.68212	6.54947	6.81267	6.74045	6.75177
AAMDC	9.47159	9.74931	10.367	10.1255	10.0063	9.40145	9.48843	9.68756	9.10143	10.2175	9.96697	9.81666	10.4246	10.1444	10.188	10.4295	10.5517	10.5381	9.82541	9.40538	10.0951	10.2747	9.39415	9.92884	10.3391	9.6419	11.0707	10.3352	9.96144	10.4004	10.3891	9.33478	10.1018	9.9896	9.6419	9.75828
AAMP	7.42226	6.79118	7.23844	7.25367	7.06538	6.89483	7.16471	7.19323	7.1715	7.20111	7.34904	7.23233	7.23618	6.76399	7.3467	6.95362	6.92162	6.90008	7.55587	7.71027	7.52989	7.64902	7.59604	7.37422	7.43385	7.36423	7.41385	7.54236	7.20635	7.411	6.98205	6.95208	7.28588	7.17681	7.09516	7.21007
AANAT	6.72557	6.50971	6.54688	6.62242	6.81569	6.82521	6.57758	6.85264	6.4911	6.48372	6.61654	6.5191	6.70898	6.66794	6.55819	6.75624	6.55604	6.63083	6.61205	6.68259	6.69348	6.72127	6.64692	6.85932	6.61161	6.78472	6.73012	6.6942	6.62566	6.50554	6.64476	6.55062	6.82218	6.66565	6.64042	6.54799
AAR2	6.66232	6.90899	6.92274	6.98737	6.83929	6.65167	6.94139	7.01635	7.29837	7.53618	7.32426	6.91667	7.18309	6.78651	6.73423	7.52989	6.96512	7.00864	7.35723	7.24924	7.32207	7.29266	7.24295	7.1178	7.22628	7.19821	7.3289	7.11835	7.19087	7.27978	7.19335	6.87264	7.20557	7.07182	7.31679	7.19087
AARS	9.93871	10.7682	9.93871	10.2496	9.81666	10.4424	10.6032	10.6354	9.7765	10.6414	9.60174	6.27983	10.6218	10.188	10.3026	10.707	10.1787	10.2648	10.4317	9.66567	10.0486	10.0752	9.87716	10.4561	10.3302	10.0527	10.4561	9.92715	10.6327	10.3098	10.398	10.0187	10.2969	10.3052	10.4317	10.3187
AARS2	6.88448	7.48318	7.40931	6.88564	6.87792	6.83691	6.97442	7.21585	7.13786	7.32853	6.80068	7.23392	6.6769	8.10354	7.63213	7.38391	6.79774	6.80824	7.32001	7.29481	7.15075	6.76352	6.94195	7.09039	7.30502	7.38536	7.04776	7.22444	7.11031	7.37508	7.22943	7.42835	7.57479	7.21676	7.38682	7.21542
AASDH	6.65906	6.41416	6.84229	6.73881	6.62183	6.72085	6.5465	6.78603	6.87759	6.85429	6.83001	6.7395	6.72261	6.69945	7.10372	6.77636	6.89432	6.78052	6.86092	6.74571	6.92543	6.58463	6.64043	6.67572	7.11157	7.17888	7.084	7.03437	6.97037	7.19961	6.8319	6.67153	6.80425	6.9823	7.20806	7.04624
AASDHPPT	6.84869	6.82866	6.59421	6.78059	6.93615	7.00845	6.71843	6.62191	6.96994	6.66292	6.90401	6.66578	6.82921	6.62443	7.15096	6.74722	6.78567	6.8117	6.87664	6.67196	6.55659	6.79245	6.69943	6.92242	6.87886	6.51199	6.68281	6.76337	6.7525	6.9774	6.60202	6.72846	6.62271	6.87512	6.66408	6.50904
AASS	6.61312	7.15235	7.15437	6.95566	6.94548	6.79778	7.21931	7.1943	7.09219	6.93346	6.7481	6.84366	6.89622	6.6663	7.41861	6.93754	6.6854	6.73334	7.20681	6.88618	6.93551	6.84238	6.67996	7.16675	7.07395	6.4806	6.6888	6.89344	6.84663	6.97498	6.74859	6.80834	7.15557	6.85502	6.94763	7.05202
AATF	7.95087	6.82379	7.27957	7.69531	7.1468	7.77304	7.46332	7.42226	7.54123	7.68161	7.44887	8.10383	7.09072	7.90441	7.19961	7.26968	7.4391	7.44923	7.27991	7.42603	7.60085	7.58004	7.37053	6.94937	7.37145	7.44002	7.58782	7.49488	7.85386	7.43098	6.92374	7.01303	7.61552	7.38341	7.37542	7.43928
ABAT	7.109	6.74858	6.87332	7.22079	6.97165	7.10661	7.06178	6.93516	6.86299	6.89614	7.00271	6.85732	7.02227	7.08534	7.1367	7.16173	7.28517	7.06097	6.91538	7.03757	6.96645	6.80187	7.01704	6.9226	6.86437	7.01284	6.83167	6.96604	6.81989	6.95066	7.02802	7.11114	7.03072	6.90358	6.83713	6.93404
ABCA1	8.3218	7.63846	7.92928	7.44625	8.4966	8.51586	8.68712	8.2186	8.60869	8.32008	8.85162	8.66399	8.13052	8.50427	8.38799	7.74313	7.6672	8.17975	8.12158	9.02224	8.07275	8.9358	8.49048	7.96438	7.74994	7.59274	7.79601	7.52552	7.45809	7.74144	8.19739	8.48435	7.89079	7.74204	7.88502	7.76425
ABCA10	6.28819	6.63077	6.53287	6.74903	6.65706	6.37355	6.67054	6.74062	6.86813	6.46795	7.12277	6.52903	6.42687	6.647	6.50332	6.59811	6.71766	6.74427	6.47983	6.99477	6.58814	6.53907	6.8316	6.68016	6.618	6.54334	6.65582	6.70822	6.77077	6.70391	6.40402	6.67319	6.57846	6.76276	6.68267	6.28164
ABCA12	6.82121	6.70548	6.63144	6.69029	6.8561	6.76049	6.85369	6.58909	7.59938	7.06304	7.35444	7.36506	6.54104	7.48211	7.52276	6.71644	7.50399	6.98678	6.82329	7.57879	7.15758	7.24114	7.79313	6.78539	6.74296	6.70441	6.52095	6.68513	6.7461	6.651	6.68253	6.64752	6.55542	6.6053	6.50732	6.64449
ABCA13	6.79618	6.81691	6.697	6.90754	6.82162	6.67167	6.70556	6.71873	6.7734	7.00696	6.55049	6.93817	6.94148	6.57991	6.72869	6.79058	7.23927	6.47508	6.70134	6.91692	6.78046	6.60492	6.42926	6.55279	6.54775	6.77832	6.60743	6.49542	6.95914	6.99627	6.4421	6.66084	6.99606	6.73915	6.56384	6.84857
ABCA2	6.61026	6.99282	6.68417	7.17181	6.76422	6.71544	6.71778	7.05002	6.83833	6.8212	6.67285	6.59541	7.39327	6.72837	6.79101	6.84438	6.59998	6.68704	6.90766	6.70218	6.83823	6.90031	6.81193	6.91737	6.89033	6.62257	7.06359	6.96642	7.09433	6.94346	6.99151	7.04006	7.19039	6.85219	6.74806	6.96818
ABCA3	7.17355	6.78759	7.30076	7.03383	6.73709	6.68418	7.01209	6.77099	6.93336	7.15939	6.93351	6.64012	6.82003	6.57234	6.51538	6.90704	7.1347	6.63091	7.02787	6.63591	7.11177	6.69976	6.75274	7.60498	7.16255	7.2856	7.04666	6.81421	7.00704	7.062	7.18072	7.44316	7.26089	7.02794	7.42402	7.23085
ABCA4	6.6288	6.67481	6.83457	6.76114	6.61838	6.56102	6.5661	6.86741	6.77279	7.48823	6.74861	6.56198	6.55074	6.69279	6.76415	6.59004	7.21319	6.61544	6.84303	6.55512	7.03654	7.01051	6.70683	6.51196	6.7225	6.8868	6.624	6.9048	6.60312	6.8128	6.63483	6.78885	6.77817	6.78635	6.90482	6.94003
ABCA5	6.70774	6.70458	6.66814	6.9191	6.60413	6.6926	7.02894	6.99421	6.74289	6.7409	6.86547	6.87268	6.74191	6.69613	6.80124	6.84513	7.06037	6.7682	6.80944	6.74576	6.86922	6.75223	6.78035	6.71258	6.51543	6.81277	6.88634	6.67519	6.88801	6.77848	6.85805	6.86639	6.82755	6.63217	6.77246	6.93988
ABCA6	7.87173	7.62088	8.36493	8.08379	8.43938	8.30856	8.18623	8.56729	7.45541	7.80961	7.87063	8.2552	6.88047	7.1101	6.99812	7.29545	6.89866	7.02806	8.60244	7.78881	7.85745	8.51205	7.48727	8.17701	7.52853	8.23374	7.30329	7.79451	7.14972	7.52831	7.51984	7.34655	7.79957	8.16319	7.7059	7.1704
ABCA7	6.6441	6.66504	6.63596	6.80751	6.66178	6.64922	6.46887	6.44115	6.60662	6.68233	6.74164	6.70431	6.52499	6.76183	6.55376	6.79682	6.65798	6.76538	6.74858	6.73934	6.46086	6.65205	6.58276	6.62102	6.61223	6.69984	6.7198	6.74536	6.51389	6.7608	6.66587	6.82114	6.37191	6.75345	6.66788	6.65784
ABCA8	8.05515	8.36248	7.87997	7.6442	7.62456	7.87271	7.58378	8.52082	7.38319	8.18079	8.26256	8.63992	8.76991	8.20641	8.19927	7.96633	8.08092	7.46074	8.39358	7.21971	8.18669	7.73165	7.57603	7.21799	7.89041	8.06575	7.56458	8.09102	7.47202	8.06124	7.59473	7.57447	7.83278	7.9107	7.77267	7.90118
ABCB1	6.67799	6.6052	6.57003	6.7898	6.61095	6.91643	6.79732	6.77151	6.88607	6.95127	6.72584	6.42563	6.78293	6.63665	6.64771	6.73588	6.60482	6.57709	6.84558	6.682	7.00326	6.66583	6.8056	6.62694	6.79275	6.76707	7.08379	6.88708	6.96948	6.41429	6.62607	6.69298	6.6615	6.86732	6.75681	6.83923
ABCB10	6.97656	6.6563	7.04666	7.02767	6.82054	6.7841	7.32478	7.24889	7.15034	7.02715	6.87459	7.24489	6.88413	7.35938	7.0331	6.53436	7.02806	6.6736	7.05648	7.09147	7.03836	6.73811	6.55522	7.32498	7.0643	6.92971	7.10217	6.96652	7.23329	7.10386	6.94808	6.90228	7.08907	7.08415	7.0996	6.9823
ABCB11	6.59788	6.52924	6.48218	6.29193	6.38913	6.49042	6.62677	6.37758	6.38765	6.53696	6.36919	6.48585	6.75628	6.64621	6.37269	6.74161	6.63203	6.51062	6.45564	6.61178	6.63255	6.45364	6.51461	6.58147	6.54697	6.60991	6.38641	6.4368	6.7442	6.54598	6.40167	6.42671	6.48894	6.77166	6.41536	6.4156
ABCB4	6.6349	6.81346	6.51642	6.63301	6.75162	6.86618	6.75643	6.98942	6.89691	6.98185	6.80453	6.84126	6.71329	6.94313	6.60912	6.86834	6.88833	6.67498	7.1983	6.64308	7.11654	7.02085	6.53801	7.07097	6.68002	6.6854	7.15303	6.79519	7.18483	6.68973	6.60146	6.69056	6.7845	6.81776	6.79427	6.9811
ABCB5	6.67515	6.85296	6.49087	7.26033	6.61189	6.75704	6.64626	6.5546	6.89212	6.60304	6.52359	7.16779	6.92695	7.11553	6.87835	6.59684	6.6842	6.68154	6.70696	6.76035	6.52516	6.79721	6.47855	6.55804	6.63668	6.56248	6.77366	6.51861	6.89722	6.83855	6.18887	6.71612	6.57752	6.65803	6.58887	6.65979
ABCB6	7.53738	8.51641	7.88434	7.89344	7.7721	7.09192	7.45493	7.70641	7.72978	7.5825	7.48383	7.27417	8.05124	6.96429	8.23942	7.83211	7.143	7.83123	8.14892	7.83347	7.77556	7.86743	8.00111	8.88761	7.74285	8.03766	7.59948	7.85559	7.50824	7.66617	7.89079	7.916	8.21235	7.56206	8.37313	7.81756
ABCB7	8.26103	8.51728	7.36951	7.69618	7.7826	8.4491	8.60375	8.35651	7.89148	7.63157	7.72796	8.87652	8.25799	9.16214	7.31791	8.46259	6.78874	8.41773	7.95279	7.9424	7.92928	8.05638	7.77518	6.91848	7.51945	7.91264	7.52968	7.52746	7.5896	7.38508	7.7168	7.9937	7.73224	7.59219	7.48299	7.46995
ABCB8	6.94512	7.19797	6.7975	6.8569	7.15733	6.53777	6.78666	6.87664	6.7894	7.02021	6.83814	6.77478	7.04598	7.36684	6.84773	6.64405	6.88877	6.90222	6.9132	6.64459	6.8852	7.03673	6.79563	7.03047	6.94226	6.91281	6.90299	6.97109	6.99383	6.86168	6.87375	6.83637	6.78172	6.81717	6.70978	6.99709
ABCB9	6.88905	6.69124	6.85175	6.8771	6.79646	6.73967	6.82103	6.69068	6.78573	6.92436	6.8758	6.85852	7.19324	6.66106	7.11974	6.76603	6.99475	6.74054	6.81896	6.88643	6.79567	6.788	6.59232	6.79593	6.97399	6.96186	6.97521	6.80554	6.75613	6.86532	6.81899	7.00158	6.8741	6.87157	6.85132	6.836
ABCC10	6.80882	7.1628	7.37282	6.84661	6.68051	6.70049	7.06322	6.97573	7.02865	7.19396	6.84266	7.34547	7.45057	6.93456	7.0344	7.56248	7.35437	6.86846	7.13823	7.09614	7.0733	6.75268	7.03543	7.81159	7.17558	7.45099	7.20693	7.30304	7.06173	7.23128	7.54857	6.97683	7.58276	7.07617	7.48823	7.3397
ABCC11	6.58145	6.89137	6.75817	6.62749	6.90634	6.77763	6.69821	6.86488	6.74806	6.7047	6.69751	6.75765	6.92802	6.67512	6.68207	6.84529	6.70814	6.64652	6.89362	6.76426	6.60113	6.57734	6.59347	6.61876	6.63053	6.74621	6.55463	6.68447	6.72585	6.73003	6.55288	6.82043	6.78556	6.78331	6.53292	6.69363
ABCC2	6.36654	6.14802	6.24225	6.59598	6.15181	6.20652	6.28185	6.37592	6.47768	6.60478	6.41432	6.44679	6.43994	6.62257	6.55511	6.39951	6.71314	6.45313	6.86337	6.69248	6.27777	6.38647	6.54454	6.40241	6.4027	6.7507	6.40955	6.23588	6.39149	6.32883	6.52763	6.46507	6.269	6.32469	6.48317	6.1658
ABCC3	7.57364	8.60649	7.88587	7.81614	7.12311	6.93277	7.71791	7.49963	7.48212	7.54288	7.42844	7.99742	7.59429	6.89033	9.39896	8.08215	7.74904	8.38913	7.47306	7.60116	7.56317	7.5192	7.59768	7.93677	8.13888	7.42506	7.37238	7.82543	7.47739	8.34841	7.88522	6.63452	7.8498	8.02171	7.72978	8.57976
ABCC4	7.0435	7.03726	6.81538	6.66914	6.57494	6.60162	6.81893	6.81336	6.77714	7.19544	6.80095	7.18268	6.65046	6.66679	6.5736	6.92026	6.68625	7.12814	6.95203	6.81844	7.34703	6.94608	6.82311	6.42958	6.92953	7.01345	7.29181	6.939	7.34895	7.03918	6.62859	6.44702	6.93111	6.83874	6.95271	6.87742
ABCC5	8.24164	8.44577	7.65922	6.87468	7.9282	7.7687	7.46391	7.10273	8.47333	7.65729	8.35315	7.5267	7.21007	8.485	8.85842	7.04645	8.4027	7.77695	7.8434	8.4828	8.14771	7.93042	7.53081	8.2892	7.65088	7.47186	7.40278	7.71702	7.45242	7.58589	7.73932	7.69112	8.0886	7.40792	7.58195	7.48383
ABCC6	6.70947	6.60806	6.57675	6.601	6.47419	6.76244	6.52359	6.75654	6.63432	6.8268	6.57212	6.36871	6.48676	6.48088	7.12404	6.65119	6.76403	6.50479	6.56112	6.62348	6.78877	6.63849	6.72334	6.3627	6.74955	6.65742	6.76041	6.81117	6.61138	6.73177	6.56639	6.54592	6.63316	6.5416	6.71165	6.67293
ABCC8	7.03803	6.26507	6.70381	6.18326	6.69634	6.69529	6.62211	6.54935	6.45836	6.55754	6.42834	6.34658	6.50568	6.63298	6.45696	6.67071	6.62663	6.79759	6.65768	6.55645	6.65322	6.69036	6.66946	6.57055	6.53706	6.76865	6.34154	6.52196	6.56079	6.72328	6.50979	7.50684	6.67393	6.36085	6.60142	6.59613
ABCC9	6.49952	6.26397	6.57566	6.68271	6.51162	6.78483	6.71892	6.82235	6.52801	6.77514	6.73647	6.79131	6.41543	6.66204	6.59702	6.77315	6.784	6.63991	6.55979	6.71448	6.78719	6.6742	6.44392	6.5821	6.52596	6.59479	6.75706	6.76325	6.94531	6.71183	6.57711	6.76432	6.77859	6.58348	6.85679	6.54905
ABCD1	6.67198	6.65485	6.73485	6.70649	6.79987	6.81845	6.85176	6.93402	6.73161	6.67631	6.99773	6.43744	6.85279	6.64752	7.40827	6.81057	6.66374	6.77736	6.85732	6.80633	7.0162	6.86921	6.85424	6.65446	6.86621	6.90201	6.98127	6.84435	7.00818	7.04641	6.6926	6.90235	6.79985	6.81555	7.00569	6.93992
ABCD2	6.65972	6.84864	6.69442	6.40045	6.69643	6.58911	6.59118	6.79525	6.47115	6.52894	6.60202	6.90529	6.65133	6.68811	6.81288	6.66531	6.90612	6.56754	6.39497	6.60979	6.74585	6.75943	6.64213	6.52943	6.48042	6.42711	6.56627	6.65902	6.54842	6.62377	6.48202	6.68298	6.73797	6.51952	6.79578	6.61779
ABCD3	7.06982	6.91989	7.10537	6.7125	7.15656	6.97029	7.15756	7.09339	7.05951	7.1017	6.65127	7.18798	6.97547	6.72002	7.18396	6.90324	7.0031	6.79904	6.92107	6.98797	6.95301	6.97605	7.14535	7.19732	6.93827	7.06846	7.0716	7.15829	6.94326	7.03788	6.7635	6.95746	6.96542	6.91449	7.00764	7.00928
ABCE1	6.75973	6.51034	6.75616	6.62265	6.46876	6.43305	6.52338	6.77129	6.98748	6.75107	6.80487	6.75603	6.62364	6.35892	6.71546	6.7624	6.5063	6.35119	6.68262	6.9857	6.98382	6.45551	7.05061	6.57619	7.01533	6.79491	6.99317	7.01926	6.90397	6.99317	6.83058	6.59577	6.66036	6.74634	6.7409	6.84211
ABCF1	8.59982	9.25302	8.77684	8.18823	9.31447	9.22562	9.00877	8.8749	9.04468	8.54875	9.23852	8.05382	8.97045	9.48717	8.71474	9.08973	8.96924	8.36098	8.77389	9.28277	8.79575	8.80638	9.34158	8.11405	8.80638	8.0337	9.11715	8.37423	9.00313	8.70403	8.65236	8.63079	8.71345	8.32122	8.75239	9.02224
ABCF2	6.71251	6.92964	6.92169	6.71844	6.68647	6.68166	6.8901	6.57328	6.81282	6.64474	6.83248	6.61797	6.74461	7.07555	6.93408	6.66097	6.78523	6.8798	6.68919	6.86199	6.79707	6.85088	6.84774	6.82046	6.90593	6.86355	6.6621	6.71724	6.82479	6.80005	6.76667	6.63082	6.82049	6.87689	6.84088	6.88795
ABCF3	6.63187	6.56365	6.75124	6.67481	6.65474	6.38698	6.72796	6.45488	6.65274	6.86692	6.74514	6.44065	6.47417	6.84143	6.66062	6.67552	6.56289	7.00875	6.91686	6.88228	6.78546	6.69134	6.80427	6.69792	7.06775	6.87817	6.84885	6.99228	7.00987	7.15189	6.78374	6.7208	6.69996	6.68901	6.86429	6.921
ABCG1	7.37797	7.78122	7.50034	7.46391	7.21645	8.90152	7.64505	7.90588	7.70074	8.3413	7.78362	9.35341	7.87898	8.79347	7.32691	8.37698	7.65952	6.99394	7.66881	8.13841	8.09585	8.11613	8.04416	7.53716	7.34264	7.24477	8.03944	7.37868	7.82445	7.45902	7.68969	7.43173	7.27678	7.57853	7.32089	7.56797
ABCG2	6.75348	6.85259	7.08061	7.13919	7.10058	6.9067	7.10122	6.92355	6.74242	7.12499	6.76151	6.77429	7.57624	6.92586	6.77555	6.64632	6.66329	6.80282	6.86384	6.68994	6.93526	6.63252	6.83873	6.82937	7.01569	7.42048	7.11355	7.0154	7.38424	7.14097	7.25825	7.37217	6.82392	7.05919	7.2023	7.22967
ABCG4	6.54976	6.65521	6.80164	6.54213	6.75406	6.59872	6.93948	6.85403	6.53999	6.82674	6.5203	6.45911	6.76165	6.54341	6.62565	6.37054	6.3878	6.76474	6.61626	6.57416	6.89064	6.63615	6.5963	6.57112	6.89951	6.70815	6.78106	6.94184	6.7897	6.7195	6.96524	7.04805	6.82526	6.64898	6.74515	6.98538
ABCG5	6.70103	6.71861	6.60984	6.59786	6.53755	6.79789	6.5967	6.63566	6.36497	6.65864	6.93152	6.5364	6.29924	6.64022	6.54406	6.44519	6.80994	6.29554	6.68462	6.32961	6.78682	6.56515	6.61689	6.48148	6.75165	6.84275	6.48511	6.42671	6.58871	6.72943	6.64938	6.91155	6.74346	6.64374	6.66778	6.70385
ABCG8	6.90485	6.78635	6.6056	6.80437	6.78135	6.63734	6.7226	6.89011	6.83991	6.87216	6.71215	6.65577	6.78644	7.48149	6.83845	6.87337	6.76777	6.72342	6.916	6.83682	6.83374	6.87199	6.62401	6.8139	6.61323	6.8551	6.5495	6.74786	6.78163	6.75218	6.91526	6.72922	6.84925	6.89869	6.74248	6.77919
ABHD10	7.33302	7.33238	7.02986	7.68969	7.3275	6.8788	7.42981	7.38118	7.42311	7.21382	6.99394	6.85485	7.23604	6.9616	7.38261	7.59162	6.76984	7.26916	7.35757	6.99091	7.21224	7.07669	6.97013	7.47848	7.30094	7.63506	7.3766	7.29218	7.47891	7.37977	6.77277	7.0604	7.47415	7.26331	7.35164	7.17091
ABHD11	6.55227	6.70713	6.49257	6.79834	6.57012	6.60866	6.85881	6.5223	6.67317	6.66267	6.51635	6.60698	6.52668	6.66121	6.53413	6.50985	6.63969	6.37541	6.59264	6.51689	6.7433	6.44274	6.83061	6.76416	6.53817	6.50386	6.69817	6.8434	6.60634	6.54884	6.80728	6.54667	6.16173	6.384	6.68147	6.75437
ABHD12	6.7786	6.46864	6.92283	6.70955	6.72654	6.86187	6.99301	6.73382	7.47202	7.34581	6.98962	7.06072	6.78959	6.73084	6.69391	6.81929	6.71087	6.23311	6.95027	7.34616	7.1468	6.70342	7.05932	6.92898	6.98342	7.09596	6.85917	6.921	6.73765	6.95617	6.93157	6.87785	6.89055	7.14535	7.33189	7.476
ABHD12B	6.70507	6.51373	6.5144	6.64212	6.60253	6.49431	6.62455	6.42365	6.61736	6.55374	6.53829	6.68399	6.62104	6.87139	6.69094	6.63217	6.6088	6.47788	6.54318	6.45238	6.67571	6.48626	6.65113	6.78964	6.68982	6.55267	6.56701	6.536	6.82572	6.66569	6.49366	6.68291	6.55283	6.48454	6.55852	6.57371
ABHD13	6.36129	6.55053	6.59476	6.36778	6.36085	6.12237	6.51458	6.6993	6.58687	6.50512	6.39913	6.93044	6.4036	6.634	6.55563	6.74282	6.62649	6.51336	6.33317	6.58513	6.50263	6.70577	6.69171	6.7043	6.31488	6.57838	6.65721	6.59131	6.33278	6.53499	6.69392	6.52988	6.52896	6.71042	6.43358	6.61016
ABHD14A	6.83912	7.73614	7.34416	6.87662	7.03704	6.84899	7.20571	7.13007	6.96868	7.4214	7.19604	6.64754	7.03345	6.58298	6.89558	6.91941	6.98308	7.03031	7.30752	6.76467	7.23387	6.76033	6.44513	7.29499	7.58832	7.53208	7.50396	7.44154	7.79174	7.73553	7.51193	7.94886	7.42734	7.67663	7.77657	7.60157
ABHD14B	7.66541	8.13052	8.11088	7.96123	8.14199	8.26796	8.14372	8.63495	8.02788	8.2816	8.77917	8.58046	8.89495	9.16313	8.45386	9.12355	8.67408	8.59102	8.48974	7.81637	8.13605	8.63215	8.08936	7.88983	8.3413	7.99043	8.12245	8.47201	8.27209	8.38858	8.48096	8.14858	8.3719	7.9246	8.29178	8.41469
ABHD15	6.60179	6.63123	6.67077	6.71882	6.42875	6.33735	6.56134	6.68651	6.48016	6.66707	6.61953	6.8075	6.68412	6.47607	6.55406	6.28684	6.5629	6.45071	6.80237	6.60322	6.6383	6.49658	6.53364	6.58357	6.71485	6.74235	6.70718	6.87025	6.46709	6.71466	6.80896	6.591	6.57426	6.61999	6.74082	6.59792
ABHD16A	7.30764	6.98645	7.86021	7.19129	6.97891	7.08262	7.00101	6.91217	7.31791	7.36255	7.10403	6.95851	6.97804	6.76303	7.62368	6.78449	7.00115	6.71038	7.51281	7.67457	7.50501	7.02972	7.52148	6.88748	7.51073	7.38627	7.32353	7.18853	7.3018	7.45164	7.07947	6.95377	6.95925	7.14235	7.29956	7.0958
ABHD16B	6.43324	6.61452	6.55868	6.54669	6.67555	6.4842	6.46674	6.54974	6.30589	6.57604	6.46612	6.73981	6.46416	6.69235	6.66007	6.77393	6.64814	6.57099	6.62591	6.78678	6.42875	6.47152	6.63292	6.14549	6.61629	6.76626	6.93176	6.76127	6.53923	6.48557	6.72358	6.53663	6.73721	6.49608	6.44579	6.61715
ABHD17A	6.87718	7.06824	6.82468	6.78267	6.99156	6.99705	6.72161	6.96464	6.56664	7.05773	6.70685	6.67875	6.77973	6.74332	6.48825	6.59269	7.16999	6.79361	6.37153	6.87893	6.68959	6.47622	6.63878	6.8827	6.65224	7.01635	6.58387	6.77333	6.67982	6.79094	7.11262	7.13713	6.86278	6.90411	6.9215	6.80286
ABHD17B	7.04641	6.68922	6.76088	7.12132	7.07978	6.93218	6.7321	6.88788	7.00987	6.79147	6.98864	7.46484	6.88437	7.06447	7.39142	6.56528	6.90277	7.0192	7.02844	7.01031	7.04584	6.76958	7.34776	6.90592	6.85882	7.13564	6.80222	6.99332	6.71546	6.91069	6.75359	6.97791	6.93898	6.7503	6.82856	6.95377
ABHD2	6.60976	6.67511	6.68475	6.63625	6.59878	6.81225	6.57875	6.52546	6.49941	6.58308	6.72312	6.47222	6.69653	6.59044	6.59029	6.70706	6.74845	6.51011	6.73472	6.58751	6.69711	6.36811	6.64855	6.52182	6.59241	6.55606	6.51698	6.53177	6.64589	6.69969	6.68026	6.5873	6.64956	6.64621	6.66445	6.74897
ABHD3	6.71309	6.6545	6.54167	6.69271	6.52945	6.46136	6.71365	6.70531	6.36751	6.59094	6.69942	6.70873	6.61451	6.60545	6.75521	6.75654	6.50267	6.63593	6.34922	6.72199	6.67489	6.54548	6.71222	6.70033	6.59804	6.70527	6.57359	6.68222	6.58018	6.58325	6.48429	6.66958	6.5687	6.55694	6.4814	6.69135
ABHD4	6.85412	7.85255	7.66486	7.3467	7.79692	7.38756	7.30825	7.81323	7.22754	7.63506	7.68106	8.14816	8.17373	8.07492	7.80706	8.22056	7.74433	7.22393	7.58276	7.3428	7.38831	7.63157	7.42562	7.97796	7.90987	7.40954	7.49197	7.50287	7.43928	7.80991	7.77556	7.34161	7.62219	7.4798	7.78423	7.81471
ABHD5	7.21197	6.93032	6.93817	7.15756	7.00506	6.73456	7.16071	7.1473	7.233	7.19077	7.16621	6.77029	6.86581	6.67124	7.53602	6.86267	7.08162	6.71026	7.13232	7.11969	7.12635	6.85631	7.44202	6.95621	7.19216	6.99264	6.97171	7.06149	6.90008	7.18842	6.77063	6.80844	7.04467	6.78549	6.91766	6.95037
ABHD6	6.50283	7.08947	6.92008	6.81507	6.99978	6.52287	7.68615	7.05836	7.77756	7.43098	7.66804	7.32239	7.6534	6.09315	7.50787	6.87064	7.76655	7.88846	7.20087	7.52439	7.38986	7.27527	6.93126	6.85649	7.19077	7.38221	7.22732	7.21827	7.23566	7.06239	7.26783	7.48864	6.74327	7.42095	7.20667	7.45202
ABHD8	6.81605	6.7673	6.85407	6.48693	6.5805	6.76968	6.88238	6.79687	6.60164	6.79229	6.80281	6.71542	6.58963	6.84272	7.10638	6.43899	6.36578	6.71554	6.61057	6.73655	6.58274	6.69438	6.6848	6.69212	6.75824	6.78874	6.86252	6.70801	6.67571	6.72123	6.70135	6.69628	6.84016	6.69167	6.56376	6.77201
ABI1	6.65729	6.485	6.82699	6.73588	6.81261	6.74191	6.80589	6.93035	6.72938	6.62745	6.2072	6.6919	6.49889	6.64889	6.67437	6.31196	6.44778	6.70787	6.63852	7.00265	6.57442	6.6895	6.75553	7.02642	6.77671	6.66967	6.7731	6.50954	6.62231	6.6296	6.82687	6.76574	6.45468	6.48942	6.62744	6.66244
ABI2	7.25793	7.4487	7.11513	7.1473	7.13529	6.75089	7.14388	7.09798	7.18257	7.43514	6.93613	6.82432	7.65675	7.32335	7.66541	7.50543	7.38243	6.86687	7.32367	7.04387	7.15519	7.02682	7.02458	6.72838	7.05951	7.21263	7.40857	7.14222	7.17342	7.15427	6.77472	6.95113	7.10263	7.31791	7.31298	7.09991
ABI3	8.09069	7.03777	7.5893	7.78949	6.6836	6.77641	7.0716	7.52005	7.18309	7.20285	6.99655	7.27438	8.0034	7.68451	7.15084	7.90179	7.06553	8.08578	7.10091	7.04871	7.17767	6.96737	6.90991	6.55616	7.24964	7.2845	7.24875	7.63506	7.14742	7.29161	7.42562	6.83216	7.47039	7.9119	7.19193	7.66486
ABI3BP	9.29055	9.16505	8.97851	9.6861	10.3781	8.70403	11.3704	10.5128	9.11616	9.35113	10.7543	9.99822	9.23521	10.1898	8.90063	8.58909	9.26422	10.0228	10.3639	8.80831	8.82875	10.5742	7.55417	10.3759	8.73597	10.2923	8.16049	9.65614	8.99884	8.49304	8.85231	9.46835	9.47309	9.77794	10.7317	10.0527
ABL1	6.68908	6.66147	6.79088	6.71551	6.6935	6.82751	6.64167	6.56134	6.71049	6.9877	6.8253	6.85892	6.95629	6.76404	6.96702	6.92212	6.48121	6.78145	6.80469	6.74342	6.93382	7.01033	6.75283	6.72645	6.79231	6.69838	6.91471	6.76979	6.56536	6.73166	6.58719	6.70371	6.85714	6.78314	6.88393	6.87456
ABL2	6.47741	6.52406	6.61872	6.50864	6.55387	6.6709	6.84407	6.76996	6.7957	6.72494	6.77996	6.90643	6.46325	6.73871	6.59029	6.54555	6.46253	6.37991	6.83899	6.68567	6.76343	6.72584	6.69431	6.58297	6.64328	6.80836	6.67374	6.56473	6.62774	6.60016	6.72371	6.6041	6.77744	6.66163	6.46688	6.62934
ABLIM1	7.49442	8.25383	7.61662	7.76634	7.82033	7.76983	8.06523	7.81802	7.64415	7.71025	7.77168	6.56417	7.69518	7.61511	7.84918	8.17349	7.58456	7.5341	7.97546	7.7375	7.78588	7.8847	7.63218	7.71427	8.05192	7.82995	7.82522	7.78301	7.9352	7.95352	7.65586	7.63508	7.88728	7.65483	7.98843	7.98459
ABLIM2	7.12784	6.81555	6.7693	6.92908	6.82304	6.87637	6.9412	7.32075	7.00418	7.2511	6.78915	7.58509	7.03063	7.59901	7.57778	6.6583	7.58638	7.52025	7.26076	7.12515	7.31234	6.87622	7.07167	6.8629	6.98377	7.24282	7.48555	7.00541	7.68592	6.78557	6.95206	7.30633	7.04151	6.75204	6.90642	7.03208
ABLIM3	6.60653	6.56995	6.68505	6.56368	6.9348	6.74109	7.05856	6.71157	6.7032	6.93159	6.98281	6.5299	6.55574	6.76291	6.7582	6.60894	6.39752	6.66274	7.03678	6.61657	7.02458	6.74311	6.94403	6.5516	6.87893	6.95343	7.16779	7.01051	7.17498	6.56017	6.78934	6.97241	6.79288	7.11566	6.86974	6.99886
ABO	6.33664	6.74223	6.58866	6.32833	6.57635	6.56538	6.30382	6.52357	6.39205	6.32512	6.29725	6.90065	6.54106	6.30656	6.42174	7.14431	6.36061	6.45158	6.28868	6.0974	6.40682	6.25541	6.18974	6.85821	6.2839	6.26587	6.60295	6.17696	6.70231	6.65791	6.60571	6.59752	6.16331	6.54642	6.35195	6.22647
ABR	7.03164	7.07613	7.01298	7.19393	6.97179	7.35458	7.00048	7.16341	7.1793	7.09255	7.08778	7.04915	7.15776	6.65547	7.24985	7.0615	7.09054	6.90298	7.12048	7.06492	7.16215	7.07326	6.95919	6.84793	6.96392	7.15549	7.0713	6.80964	7.22891	6.95939	6.97407	7.42271	6.98046	7.1344	6.9711	7.22472
ABRA	6.82791	6.63223	6.60889	6.71303	7.19961	6.71414	6.67625	6.93758	6.47846	6.85588	6.86777	6.39408	6.56229	6.54763	6.75786	6.7335	6.66982	6.77004	6.64163	6.56241	6.79735	6.52789	6.74005	6.93568	6.66684	6.87148	6.42584	6.50051	6.87428	6.67315	6.42567	6.33664	6.64277	6.51277	6.63964	6.72815
ABRACL	7.44625	7.00167	7.41898	7.44024	7.24044	7.49539	7.69531	7.22057	8.84094	7.76809	8.84758	8.38066	7.52304	7.07549	8.47862	6.95851	8.78183	8.05471	7.07487	8.03766	7.6232	7.85086	8.44692	6.75661	7.55874	7.37817	7.3607	7.30588	7.50011	7.57698	7.55567	7.83527	7.3428	8.04026	7.43347	7.33749
ABT1	6.83689	6.64669	6.49626	6.64945	6.64248	6.8082	6.72348	6.73952	6.84808	6.55949	6.86273	6.6774	6.4414	6.83831	6.64655	6.83137	6.66008	6.61733	6.68304	6.61889	6.83965	6.57572	6.55219	6.95837	6.67616	6.83341	6.74636	6.8021	6.66092	6.74282	6.69032	6.85325	6.72745	6.81448	6.58481	6.60577
ABTB2	6.66326	7.02865	6.84994	6.85737	6.75612	6.61204	7.14582	6.95534	6.87655	6.97815	6.77463	7.11645	6.91686	6.70632	6.88628	6.81981	6.79824	6.97075	7.17333	6.68967	7.13156	6.70989	7.25235	6.49211	7.01451	7.01659	7.08262	6.91748	7.04382	7.04553	6.85919	6.6777	6.73218	6.87216	7.07661	7.15613
ACAA1	6.59854	6.48193	7.18309	6.99699	7.10599	6.77857	7.09326	7.10324	7.08604	7.14921	7.17547	6.82086	7.25957	6.62732	7.10149	6.88567	7.20261	6.5859	7.27659	7.06291	7.43138	7.05678	7.33256	7.59719	7.16452	7.07021	7.15427	7.1983	7.10741	7.20031	7.3302	7.40094	7.29052	7.45514	7.42844	7.35096
ACAA2	7.36007	6.77573	7.23618	7.34983	7.0084	6.88501	7.22801	7.32158	7.10317	7.29181	7.04371	6.6497	6.83883	7.49668	7.23831	7.24716	6.62763	6.86559	7.26212	6.92251	7.29161	6.97177	7.54236	7.02522	7.55832	7.5378	7.30416	7.57723	7.34085	7.48338	7.25855	7.54982	7.30544	7.75576	7.5415	7.43689
ACACA	6.77132	6.48975	6.62395	6.44743	6.02853	6.61986	6.58855	6.89934	6.36546	6.56825	6.59041	6.57936	6.81647	6.48649	6.49859	6.70613	6.44007	6.75377	6.58679	6.71717	6.68646	6.56699	6.49842	6.70846	6.62245	6.58327	6.5289	6.33832	6.84217	6.47065	6.54316	6.22336	6.69017	6.77769	6.63867	6.69311
ACACB	6.64369	7.37725	6.90384	7.11989	7.13928	7.01955	6.97973	6.99757	6.91432	6.87833	6.87998	6.73129	7.21487	6.8434	6.96623	7.00785	7.13354	7.59407	6.95486	7.029	6.79744	7.01822	7.02001	6.9422	6.74372	6.83564	6.92944	7.01351	6.97153	6.93868	6.80546	6.92572	6.86288	6.79634	6.81155	6.83337
ACAD10	6.57383	6.68216	6.70969	6.71555	6.63468	6.82237	6.65514	6.56776	6.86881	6.68086	6.46552	6.65766	6.56562	6.94319	6.46334	6.82737	6.65847	6.50158	6.67002	6.78353	6.18264	6.62299	6.69964	6.97691	6.45313	6.57028	6.69918	6.68119	6.56176	6.72548	6.57556	6.52852	6.86991	6.66279	6.64086	6.73813
ACAD11	7.83878	7.92715	8.83789	8.55734	8.51799	7.90714	8.662	8.76991	8.12704	8.35315	7.71994	8.55581	8.40076	8.04602	7.48401	7.68282	7.51861	7.46935	8.61069	8.12998	8.63565	8.05471	7.52005	8.75079	9.17207	9.40145	8.37083	8.84994	8.61582	9.01937	8.192	8.02658	8.83637	8.36794	8.66651	8.20969
ACAD8	7.14149	6.64657	6.89221	7.20714	6.95203	6.79742	7.05908	6.81114	6.89495	7.19986	7.14056	7.42348	6.76054	6.73963	6.98517	6.60964	7.3202	6.6712	7.02024	6.95601	7.17611	6.70895	6.96706	6.87233	7.3949	7.02815	7.12404	7.26558	7.07366	7.28911	6.8741	6.65396	6.98144	6.88961	7.1017	7.1
ACAD9	7.36335	7.41204	7.75275	7.71733	7.48864	7.65787	7.39346	7.51945	7.55609	7.26414	7.46198	6.67224	6.42411	6.6016	7.74412	7.48596	7.00559	8.03902	7.53716	7.51177	7.72765	7.70245	7.81928	7.1537	7.38065	7.3163	7.41407	7.54309	7.47244	7.26517	7.42117	7.18617	7.67491	7.46895	7.38956	7.23397
ACADL	6.57807	6.84288	6.61953	6.70297	6.87025	6.82091	6.86829	6.80788	6.28759	6.85524	6.77101	6.76878	6.55464	6.73356	6.58672	6.67938	6.63658	6.41094	6.97463	6.79202	6.69394	6.86989	6.97264	6.42166	6.8166	6.63432	6.6187	6.77571	6.83965	6.94213	6.64756	6.92342	6.91848	6.71845	6.9603	6.78744
ACADM	8.88217	9.52979	8.78042	9.51672	9.18363	8.74156	10.367	9.92715	9.53247	9.48717	9.5137	8.71552	9.9749	9.6539	9.71454	9.723	9.50453	9.52602	9.35228	9.00963	8.84758	9.34158	8.52948	9.10143	9.26548	9.86913	9.36741	9.5096	10.0916	9.24277	9.24931	9.80689	9.29219	9.58161	9.28599	9.23289
ACADS	7.54262	7.79814	7.51281	7.57317	7.58348	7.85152	7.32394	7.42402	6.88343	7.09326	7.168	7.73196	7.80317	7.40318	7.64209	7.68161	7.64985	8.10815	7.53081	7.0608	7.37725	7.77591	7.2554	7.86444	7.50787	7.27044	7.78004	7.60038	7.86961	7.3336	7.22328	7.51662	7.49242	7.07768	7.11365	7.10488
ACADSB	6.73728	6.94794	6.70992	6.58715	6.71107	6.41473	7.11235	6.82362	6.95196	6.62198	6.78225	6.84134	6.52972	6.52334	6.6664	6.67391	6.79141	6.89289	6.81683	6.82446	7.11583	6.73509	6.48993	6.58522	6.98612	7.18527	6.99477	7.02429	7.07281	6.59314	6.85346	6.81081	6.93221	6.9845	7.1485	7.20693
ACADVL	10.1718	10.496	10.7519	10.2568	10.4045	10.2766	10.7754	10.977	11.1038	10.6747	10.3799	10.878	10.9993	10.8152	11.6146	10.892	11.4186	11.4098	10.7566	10.6983	10.5381	10.2393	10.644	10.4888	10.8548	10.8096	10.3005	10.5948	10.6515	10.8548	10.7418	10.9911	10.9114	10.7682	11.2935	10.9957
ACAN	6.69161	6.98627	6.84303	6.51049	6.99326	6.84317	6.82102	6.75595	6.93055	6.91384	6.64898	6.7446	6.75163	6.6498	6.76825	6.61787	6.57763	6.80338	6.84641	6.70069	6.9955	6.86277	6.55675	6.62732	6.9212	7.00271	6.96594	6.70953	7.01066	6.8678	7.11177	6.78582	6.5205	7.16081	7.1153	6.80819
ACAP1	6.61443	6.71663	7.511	7.9339	6.64954	6.8868	6.66666	7.41861	6.6511	7.99962	7.21893	7.29802	7.74467	6.38216	7.00158	7.31498	7.36351	7.70774	7.23751	6.98884	7.79957	7.26895	6.95072	7.36645	7.69408	7.06808	8.2513	7.65519	7.19408	7.53872	7.50313	7.07402	7.61261	7.19718	7.41705	7.7017
ACAP2	6.5969	6.78708	6.69619	6.67078	6.91046	6.7885	6.9097	7.12142	6.80768	6.73761	6.7756	6.80074	6.81612	6.79398	6.48805	6.67901	6.64219	7.14129	6.78389	7.01852	6.88343	6.83457	7.23061	6.48641	6.97075	6.66957	6.79582	6.95889	6.61401	6.90058	6.51904	6.74052	6.47828	6.62924	6.60672	6.54133
ACAP3	6.78873	7.14418	6.62538	7.04251	6.77741	6.72934	6.73646	6.81436	6.65722	6.74434	6.75453	6.81748	6.88056	6.82575	6.75166	6.72496	6.71182	6.94969	6.70431	6.876	6.87567	6.92473	6.62066	6.86802	6.71825	6.80093	6.54444	6.90746	6.62836	6.69058	6.83612	7.06893	6.91587	6.65565	6.6924	6.68561
ACAT1	8.58385	8.1891	8.83637	9.26866	8.98461	8.75239	9.31989	9.02859	8.47503	9.38105	8.14463	6.17002	8.20902	7.53955	8.04865	7.94638	8.35369	8.88538	9.33112	8.5147	9.55635	8.75961	8.2846	9.0598	8.94113	8.70333	9.17014	8.99553	9.07638	8.59172	8.57912	8.59612	8.88028	9.20076	9.41811	9.54668
ACAT2	7.79071	6.87513	7.73831	7.3164	7.05511	7.0549	7.27334	7.1472	6.90342	7.30196	7.18853	6.89495	6.48681	6.69271	6.88363	6.8824	6.69002	7.47264	7.2015	6.97301	7.16061	6.88785	7.83693	7.54309	7.3783	7.3046	7.24619	7.41067	7.14478	7.3771	7.7224	7.16112	7.46411	7.41926	7.47103	7.45285
ACBD3	7.67663	8.34476	7.99171	7.95226	8.16947	8.58193	8.56441	8.42627	8.81527	8.22801	8.5461	8.70016	8.73521	7.22552	7.52943	7.88107	8.48435	7.95322	8.28671	8.8445	8.06776	8.51035	8.52553	7.7263	8.18199	8.41274	8.09537	8.28629	8.42016	8.17701	8.16319	8.17147	7.77876	8.32918	8.43261	7.91313
ACBD4	7.02917	6.84105	6.60681	6.82084	6.8299	6.7708	6.78204	6.71467	6.94449	6.90437	6.63454	6.51222	7.52943	7.33397	6.83323	6.72255	6.93252	6.65456	6.80927	6.59702	6.91562	6.86513	6.79896	6.62982	6.89436	6.84198	6.68	6.81346	7.06775	6.84904	6.83455	6.72315	6.65782	6.65931	6.94129	6.68691
ACBD5	6.52543	6.55454	6.63952	6.43666	6.71197	6.43708	6.53334	6.20385	6.74067	6.49437	6.51712	6.53976	6.47752	6.63121	6.48576	6.49979	6.87655	6.50943	6.67598	6.673	6.30091	6.8417	6.69818	6.53143	6.50969	6.62492	6.86497	6.70946	6.52958	6.29278	6.73245	6.55115	6.58064	6.84594	6.72734	6.7316
ACBD6	7.79357	7.32291	7.00713	7.35038	6.87645	7.05883	7.24063	7.59661	7.52968	7.45202	7.08324	7.65144	7.44958	7.07379	7.43488	7.37725	6.9348	7.63791	7.07893	7.10363	7.25978	7.19618	6.95596	7.23047	7.27527	7.36168	7.27417	7.34199	7.27438	7.0606	7.13316	7.07426	7.2499	7.24747	7.27559	7.29443
ACCS	6.76798	6.82932	7.50934	7.13261	6.98952	6.91916	7.09855	7.27991	6.87544	7.05579	7.10196	6.97842	6.78888	7.02447	7.85014	7.40435	7.45877	7.18585	7.25567	7.11355	7.15536	7.20693	6.96012	7.08666	7.3038	7.30254	7.12021	7.12508	7.35058	7.21132	7.25322	6.71567	7.57341	7.12527	7.25251	7.19787
ACCSL	6.49983	6.44828	6.62361	6.54761	6.51093	6.59131	6.63251	6.61821	6.33487	6.6715	6.66745	6.61878	6.67586	6.7773	6.57867	6.61516	6.82286	6.87329	6.69542	6.52492	6.51074	6.84175	6.45167	6.68629	6.60482	6.71928	6.51291	6.57069	6.4677	6.58514	6.28033	6.47065	6.34772	6.29442	6.48987	6.61072
ACD	8.13841	8.9203	8.45319	8.34273	8.58768	8.42488	8.95003	8.56306	8.59612	9.16214	8.83464	9.32464	9.53328	8.53227	8.80487	9.25302	9.03191	9.74034	8.40389	8.38066	8.47696	8.03441	8.35315	8.42857	8.44794	8.6849	8.86569	8.6705	8.90995	8.628	8.66469	8.99474	9.0114	8.56059	8.78471	9.05358
ACE	6.66322	6.71188	6.69404	7.00203	6.78082	6.85938	6.74524	6.79803	6.8292	6.8082	6.59557	6.54847	7.2079	7.14675	7.07013	7.02539	6.89211	7.02177	6.81723	6.662	6.72994	6.78862	6.83156	7.24753	6.66928	6.83947	6.74105	6.73307	6.84399	6.8447	6.72009	6.81125	6.80652	6.74217	6.77399	6.88676
ACE2	7.3122	6.82364	7.09419	7.202	6.89725	7.17249	7.10821	6.77969	7.73553	7.12784	7.29755	7.03554	7.49883	7.46198	7.06704	7.26664	8.77745	7.67695	6.95471	7.79572	7.18933	7.63617	7.41471	7.32767	6.74802	6.9044	6.80368	6.99953	6.87979	6.74108	6.99038	7.04171	6.92075	6.90805	6.82242	6.94329
ACER1	6.73888	6.7272	6.56842	6.84149	6.52984	6.64271	6.66419	6.82212	6.70058	6.72221	6.5825	6.78095	6.8868	6.54233	6.59928	6.8915	6.63612	6.67497	6.61342	6.70421	6.51479	6.58449	6.57285	6.87239	6.83654	6.6805	6.73142	6.65757	6.73968	6.78347	6.414	6.67392	6.76989	6.71694	6.63198	6.55224
ACER2	6.72217	7.03323	6.65894	6.94506	6.83535	6.84307	6.67948	6.72329	6.67655	6.3803	6.93099	7.05449	6.70594	6.87367	6.868	6.75693	6.6255	7.19077	6.91992	6.77752	6.80576	7.06595	6.72428	6.76676	6.87888	6.908	6.82808	6.67264	6.66503	6.55472	6.8337	6.73524	6.52958	6.90447	6.82544	6.6206
ACER3	9.89784	9.76678	9.33254	8.907	8.40435	9.29143	9.24731	9.52602	9.04649	8.67471	8.96468	6.35111	10.5654	10.3759	10.2627	8.66782	9.13954	10.3143	8.38428	8.32603	8.10556	9.56186	8.65943	10.104	8.33489	9.27109	8.80831	9.39113	9.16584	8.42124	9.06466	9.43323	9.00245	8.75701	7.89306	8.626
ACHE	6.77319	6.71674	6.68429	6.68475	6.99863	6.66997	6.81319	6.96171	6.57539	6.91003	6.74366	6.79613	7.11462	7.24385	6.61283	6.96643	6.61503	6.94554	6.68316	6.75853	6.66854	6.77918	6.71838	6.53046	6.38983	6.65261	6.69796	6.6895	6.74682	6.69379	6.82451	6.64714	6.67925	6.79715	6.82518	6.6408
ACIN1	7.04258	7.21074	7.41837	6.92173	7.28191	7.1769	7.34127	7.35371	7.38589	7.46174	7.22552	7.62299	7.56797	7.70109	6.87251	7.26388	7.37725	6.74274	7.33749	7.34042	7.2698	7.06747	7.30825	7.41048	7.67157	7.20214	7.40183	7.61578	7.24375	7.7773	7.60704	6.98472	7.37387	7.17191	7.48776	7.90276
ACKR1	6.81727	6.75498	6.59064	6.62626	6.72893	7.10403	6.94375	6.66216	7.64588	7.40737	8.12804	7.40008	6.97301	6.73121	7.13354	7.65868	7.73799	8.04416	6.87507	7.3763	7.7022	7.50976	7.72349	6.79959	6.81115	6.2952	6.9903	6.5838	6.51596	6.66131	7.3662	6.57961	6.4838	7.01126	6.75195	6.94738
ACKR2	6.54325	6.53449	6.42322	6.51958	6.45145	6.4668	6.62834	6.32469	6.55062	6.46739	6.36941	6.55811	6.53182	6.53904	6.21443	6.42726	6.50236	6.55896	6.4633	6.64717	6.29048	6.41068	6.33978	6.34949	6.38106	6.27532	6.51484	6.42056	6.60593	6.66528	6.44628	6.42002	6.4419	6.50405	6.6	6.46304
ACKR3	8.71204	9.32464	8.25799	8.20062	7.5075	9.67143	8.80422	9.40538	11.088	9.51098	9.03429	6.85203	8.32068	8.06079	7.64368	8.70742	9.43323	8.4065	9.13397	10.3328	8.74378	8.63565	10.0676	7.89631	8.87652	8.54987	8.26796	8.63782	8.46688	8.88384	9.45391	8.84094	9.08124	9.36382	9.20653	9.12159
ACKR4	6.83664	6.51269	6.84508	6.55895	6.69561	6.73704	6.77073	6.68297	6.74623	6.66848	6.97074	6.79512	6.84213	6.6551	6.56891	6.67303	6.65489	6.72687	6.69759	6.59839	6.52994	6.7277	6.69966	6.78838	6.45896	6.69281	6.44266	6.6141	6.5616	6.55493	6.59185	6.66607	6.54429	7.01045	6.71034	6.78887
ACLY	7.57698	7.65293	7.64368	7.46601	7.51372	7.33985	7.52765	7.78362	7.90918	7.78237	7.81399	6.98034	6.96443	7.43634	7.91787	7.2826	7.52124	7.49261	7.45439	7.56347	7.53535	7.5742	7.48841	6.67978	7.59634	7.46864	7.44042	7.82148	7.69493	7.70954	7.76625	7.40567	7.60838	7.78783	7.78679	7.82052
ACMSD	6.53038	6.88656	6.70993	6.74485	6.67415	6.71642	6.84534	6.54163	6.67428	6.70419	6.51141	6.56028	6.56209	6.63455	6.68456	6.70671	6.66413	6.75683	6.83923	6.76279	6.42466	6.49785	6.73638	6.81154	6.49368	6.72469	6.51009	6.66765	6.56807	6.63434	6.68434	6.60951	6.87341	6.63893	6.75683	6.39298
ACO1	8.4491	9.06168	8.52359	8.00842	8.20346	9.23965	8.80921	8.79799	8.56729	9.37644	9.11265	8.75767	8.73151	8.68776	8.2056	9.182	8.61278	8.50127	8.83789	8.52896	8.54035	8.56523	8.53095	8.63017	8.71204	8.21913	8.63145	8.61874	8.52752	8.75312	8.738	8.68564	8.5813	8.14858	9.25487	9.11872
ACO2	6.35303	7.48841	7.3122	7.29545	7.07475	6.95113	6.9298	7.63308	6.91203	8.04107	7.54213	7.65922	7.0343	6.89478	7.62565	7.43453	7.49883	7.51618	7.92104	7.34161	7.8865	7.57798	7.12914	7.42578	7.33619	7.10638	8.17285	7.37965	7.87239	7.24144	7.29296	7.56663	7.80413	6.94209	7.46216	7.78004
ACOT11	6.74248	6.85747	6.95668	7.07962	6.86637	6.82163	7.00533	6.89206	6.75081	6.99274	6.94317	6.85799	6.78457	6.91026	6.63662	6.82307	6.88755	6.74188	7.023	6.84519	7.00287	6.9389	6.9154	6.91055	6.99905	6.76797	6.90036	6.90805	6.97934	6.98768	6.84922	6.86821	6.8835	6.80716	6.94978	7.03348
ACOT12	6.63038	7.08078	6.70915	6.65994	6.86625	7.30714	6.78911	6.96171	6.60746	6.71269	6.80573	6.97796	7.43738	7.11749	6.83706	6.78964	6.74067	6.60548	6.77235	6.97661	6.61816	6.84245	6.78532	6.99923	6.65685	6.77083	6.73355	6.82492	6.86787	6.53367	6.79138	6.78512	7.11476	6.86928	6.85364	6.91889
ACOT13	6.99554	7.50846	7.2888	7.47739	7.18808	6.77338	7.08201	7.28588	7.43612	8.07052	7.3043	7.00999	7.45832	6.58589	6.77975	6.98124	7.5192	7.16652	7.30808	7.43051	7.47136	7.44691	7.32142	7.22987	7.57853	7.3581	8.21181	7.75633	7.47654	7.66515	7.78638	7.3849	7.52853	7.48864	7.93236	7.47202
ACOT2	6.69332	6.46916	6.95396	6.61732	7.20509	6.96765	6.89277	6.89474	6.83478	7.29904	6.71268	6.87886	6.55872	6.82917	6.67933	6.62781	6.34114	6.53892	7.32978	6.99308	7.4851	6.79478	6.81368	7.04382	7.18741	6.99493	7.17391	7.17611	7.02779	7.20328	7.06953	6.77298	7.08568	6.95684	7.19509	7.1431
ACOT4	6.519	6.37574	6.43751	6.61103	6.60068	6.59717	6.49324	6.42751	6.64527	6.66117	6.53302	6.79551	6.45247	6.58911	6.75151	6.83434	6.83288	6.49208	6.64162	6.40031	6.81304	6.5218	6.53505	6.8675	6.67307	6.53726	6.50737	6.67686	6.99399	6.74178	6.8335	6.71743	6.60844	6.47675	6.62062	6.5457
ACOT6	6.69192	6.73461	6.72098	6.69944	6.73843	6.67866	6.52621	6.7264	6.5702	6.84654	6.34974	7.02636	6.56138	6.64017	6.75152	6.8067	6.59677	6.4238	6.68376	6.77679	6.59427	6.74473	6.84009	6.9068	6.62297	6.69546	6.35378	6.62381	6.60468	6.60619	6.46385	6.4423	6.66058	6.1913	6.78477	6.85792
ACOT7	7.17672	7.48553	7.07804	6.97148	7.03476	6.97873	7.21825	7.21729	7.20564	7.13475	7.42813	6.56449	7.41984	7.3064	7.35947	7.24794	7.30729	7.29833	7.1225	7.187	7.11922	7.06908	7.21228	7.16274	7.0491	7.19555	7.12798	7.28377	6.97855	6.99295	7.28105	7.28619	7.35612	7.29349	7.15888	7.33041
ACOX1	6.87835	6.89225	6.69819	6.74275	6.74979	6.66329	6.72859	6.82911	6.75071	6.75704	6.73964	6.73001	6.91499	6.76541	6.91165	6.65742	6.75407	6.69312	6.83557	6.77326	6.82294	6.70103	6.70948	6.65337	6.61424	6.78991	6.77384	6.83978	6.73801	6.81429	6.7516	6.8223	6.73878	6.79854	6.81173	6.77403
ACOX2	7.67491	9.10143	8.06349	8.14607	7.58984	7.26212	8.0034	8.30856	7.20942	8.54808	7.65393	7.37509	7.51259	8.29295	7.48287	7.54914	7.62482	7.93996	8.52298	6.99383	7.81928	7.66954	7.71348	8.42338	8.44198	8.71204	7.9963	8.29113	8.49048	8.60375	8.24699	8.09143	8.63782	8.24414	9.28185	8.8106
ACOX3	6.66183	6.81314	6.8207	6.90339	7.01744	6.37946	6.88315	7.00052	6.77968	7.39747	6.78665	7.24263	6.91819	7.05642	6.64126	6.79593	7.28548	6.71197	7.20445	7.15872	7.37644	7.00896	6.7671	6.79803	7.0419	6.7373	7.35383	7.02944	7.11323	7.05168	7.10403	6.85583	7.15951	6.99023	6.88365	6.96607
ACP1	7.45694	6.98758	7.29128	7.46371	7.40693	7.30164	7.405	7.24057	7.55117	7.66841	7.62537	7.65269	6.94984	6.87755	7.05737	6.73045	7.23072	6.90364	7.37087	7.42557	7.59008	7.30432	7.63318	7.56034	7.53146	7.44479	7.51133	7.52347	7.48223	7.60537	7.44855	7.61758	7.54207	7.50262	7.7006	7.68018
ACP2	8.15598	6.4822	7.47577	7.89117	8.07003	7.94115	7.53641	7.56268	7.6774	7.40381	7.59031	7.32178	7.60315	7.45477	7.3609	6.72767	7.84601	7.55445	7.85112	8.07447	7.47799	7.60038	8.27756	8.37582	7.39605	7.87965	7.72054	7.6851	7.46274	7.44143	7.77977	7.44625	7.66856	7.91914	7.38029	7.36202
ACP5	7.04906	6.67441	6.92452	7.26906	7.4389	6.79259	7.06365	7.15667	7.36469	7.34428	7.87455	7.17924	6.66205	6.75059	8.08346	6.67761	6.75327	7.68396	7.23047	7.57386	7.31745	7.48864	7.55331	8.1891	6.86255	6.78185	7.27011	6.63814	7.0176	6.80814	6.98977	6.70213	6.76246	6.49418	6.74233	6.72419
ACP6	7.19948	7.73932	7.23003	7.64119	6.84066	6.87331	7.42095	7.33892	7.65393	7.57484	7.51945	7.71616	7.93867	6.85303	8.14103	7.7017	6.83648	7.58881	7.71764	7.27991	7.39228	7.41719	6.70713	7.24901	7.16888	7.30728	7.26558	7.34703	7.1478	7.09733	6.9714	7.35371	7.54453	7.45619	7.58857	7.26116
ACPP	6.6421	6.54533	6.58524	6.87895	6.69337	6.73689	6.7731	6.82912	6.77182	6.57057	6.97781	6.65776	6.69581	6.64332	6.47658	6.82326	6.69614	6.79084	6.56995	6.98635	6.82278	6.76648	6.99806	6.73943	6.66009	6.7991	6.72102	6.79134	6.9469	6.75284	6.61632	6.42696	6.41946	6.63223	6.66811	6.74759
ACR	6.19419	6.74399	6.27636	6.68858	6.49692	6.55952	6.50138	6.63728	6.72143	6.60587	6.5764	7.06808	6.45302	6.58774	6.65716	6.56292	6.50731	6.95973	6.69767	6.59678	6.85072	6.44469	6.76839	6.74555	6.60768	6.47139	6.77272	6.76423	6.68833	6.21443	6.59112	6.59626	6.4005	6.58293	6.45374	6.61063
ACRBP	6.62013	6.61573	6.71285	6.72828	6.61709	6.47788	7.05919	6.54845	6.62779	6.80807	6.9045	6.79865	6.4966	6.84703	6.34319	6.78551	7.15445	7.16167	6.74109	6.53254	6.40869	6.46712	6.51294	6.58997	6.58504	6.63289	6.73449	6.48106	6.80405	6.46748	6.80677	6.83186	6.85014	6.70452	6.70482	6.62541
ACRC	6.81598	6.48784	6.95324	6.51429	6.75358	6.54784	6.61176	6.68548	6.73183	6.5355	6.26587	6.50583	6.21066	7.89306	6.54442	6.51094	6.75104	6.64839	6.90719	6.95889	6.8964	6.59526	6.94052	6.50128	7.01062	6.93063	6.70782	7.053	6.48789	7.01115	6.79089	6.6362	6.63876	6.8709	6.87119	6.59743
ACSBG1	6.47342	6.60652	6.81121	6.61265	6.48271	6.56558	6.38345	6.65811	6.6231	6.6217	6.78961	6.41384	6.69613	6.74248	6.45809	6.91214	6.58717	6.77159	6.58676	6.55073	6.75716	6.77048	6.56262	6.66251	6.33782	6.3053	6.74417	6.55541	6.48938	6.50715	6.64491	7.87494	6.48859	6.81247	6.62957	7.04425
ACSBG2	6.40822	7.54468	7.15587	7.17743	6.73624	6.56153	6.71333	6.58924	7.11457	6.83181	7.24788	6.95358	8.10645	6.80389	6.68403	7.76382	6.63228	6.71042	6.98407	6.75351	6.81493	7.0856	6.66401	6.78735	6.99359	6.81054	7.07854	7.48982	6.80388	7.07854	6.70993	6.83089	7.44361	6.79864	7.05753	6.93677
ACSF2	8.58312	8.02255	7.81902	8.05906	7.74243	7.75763	8.04383	8.48623	7.85327	8.10513	7.52229	8.07762	8.80725	9.58256	8.32227	8.2983	8.8025	7.87854	8.03866	7.31298	7.70136	7.32813	6.8511	7.59429	7.58321	8.24463	7.85056	7.88211	7.93271	7.70373	8.01615	8.00459	7.82113	7.80991	7.55308	7.86889
ACSF3	6.82483	7.56286	6.99166	7.03558	7.2856	6.87317	6.80095	6.81887	6.94313	7.01191	6.73668	6.63494	6.82268	7.26033	6.89944	6.96429	7.31791	6.77295	6.84872	6.80405	6.88983	6.92593	6.94485	6.83051	6.92372	6.99222	6.92668	6.93263	6.71866	6.83492	6.92937	6.96901	6.97619	6.8507	6.96812	6.97691
ACSL1	7.70486	7.71996	7.64628	7.60624	7.93288	7.68507	8.02131	7.78468	7.32047	7.80421	7.61402	8.21886	7.36872	6.98114	7.50513	7.36324	7.49981	7.42446	7.97109	7.39087	7.80299	7.55749	7.61264	7.19237	7.90042	7.7263	7.89383	8.19051	7.84966	8.01738	7.30349	7.19575	7.69284	7.59304	8.35656	8.54371
ACSL3	7.08838	7.87932	7.14401	7.0313	6.60706	6.84908	6.63103	7.10075	6.89067	6.84007	6.73978	6.91389	6.36854	6.63202	6.69616	6.66194	6.50841	6.89172	7.32627	6.90013	6.83243	6.8763	6.74661	7.3494	6.79989	7.07623	6.76951	7.05642	6.73556	6.48119	6.9853	7.44851	7.12551	7.30113	6.9845	6.96812
ACSL4	6.40534	6.8735	6.48436	6.80372	6.70536	6.64918	6.55596	6.71675	6.60642	6.82553	6.5249	6.54838	6.7046	6.71918	6.73997	6.79844	6.53176	6.62286	6.54884	6.61202	6.54805	6.66157	6.75686	6.92	6.745	6.66159	6.72539	6.53049	6.63953	6.75779	6.69017	6.6859	6.65997	6.47159	6.84014	6.64178
ACSL5	7.06407	7.30209	7.15086	7.09309	7.03991	7.03249	7.04086	7.04604	7.18145	6.83903	7.06015	7.20244	7.21175	7.32007	7.34318	7.09145	7.46049	7.53823	6.85046	7.16293	6.84695	7.0592	6.82996	6.63362	7.08713	6.82826	6.93892	6.90501	6.83128	7.07408	7.04865	7.07188	7.2002	7.1275	6.83365	7.1033
ACSL6	6.61171	6.66574	6.82761	6.82362	6.90922	6.68231	6.56465	6.85883	6.8017	6.66581	6.6341	6.65653	7.04654	6.7702	6.74326	6.98933	6.46471	6.75157	6.52137	6.68009	6.5055	6.75446	6.95678	6.76865	6.76332	6.81871	6.55536	6.91927	6.56133	6.76554	6.57245	6.62783	6.7606	6.84109	6.73192	6.74834
ACSM1	6.70635	6.49585	6.86234	6.86942	6.62233	6.81302	6.807	6.64834	6.99195	6.71143	6.57703	6.7913	7.39009	6.71623	7.16789	6.91192	7.01339	6.81605	6.93145	6.78029	6.66191	7.16441	6.84868	7.10537	6.73729	7.03803	6.88886	6.81401	6.84523	6.60008	6.5617	6.49242	6.79088	6.7398	6.83689	6.88902
ACSM2B	6.86255	6.84331	6.89243	6.69156	6.71369	6.75558	6.80546	6.55862	6.87249	6.68042	6.72122	6.85205	6.88758	6.79535	6.5061	6.99489	6.59707	6.82117	6.82272	6.74199	6.75521	6.64983	6.9312	6.5754	6.59474	6.7095	6.79669	6.75396	6.93538	6.66802	6.88677	6.75476	7.05753	6.75698	6.60295	6.77698
ACSM3	6.71481	6.70605	6.71024	6.77066	6.71609	6.76509	6.70756	6.75429	6.67374	6.66389	6.53426	7.0572	6.61932	6.57913	6.67213	6.58994	6.96614	6.84136	6.5811	6.55159	6.63645	6.68702	6.61531	6.73235	6.5783	6.744	6.6893	6.84096	6.67501	6.51638	6.47132	6.56988	6.64951	6.61688	6.51205	6.58819
ACSM4	6.66749	6.79161	6.66874	6.44408	6.8369	6.50787	6.54586	6.60979	6.65669	6.65274	6.76201	6.69562	6.6519	7.21669	6.7468	7.08735	6.67133	6.58147	6.64773	6.53526	6.73485	6.73693	6.64726	6.95681	6.64718	6.64193	6.7794	6.59633	6.61715	6.88649	6.69842	6.51167	6.71637	6.63748	6.73371	6.6164
ACSM5	6.38552	6.61815	6.594	6.31021	6.46037	6.29338	6.50275	6.55917	6.27882	6.56736	6.75194	6.43848	6.494	6.33599	6.44967	6.51491	6.45211	6.41107	6.47928	6.27394	6.31377	6.56254	6.4987	6.56076	6.67467	6.4542	6.54505	6.68506	6.62739	6.63808	6.21504	6.49981	6.42978	6.49542	6.64335	6.43034
ACSS1	8.58193	10.1371	9.20289	9.8962	9.28599	9.18004	8.8166	9.22359	8.83012	8.97776	9.12742	6.24331	9.49392	9.80836	10.1425	9.35883	9.90871	10.6771	9.35341	9.0249	9.50212	10.0348	8.54319	9.55096	9.10222	9.53566	9.11084	9.62329	9.22468	9.23634	9.05254	10.0486	9.32252	8.82066	8.24502	8.4491
ACSS2	6.82919	6.48334	6.604	6.7837	6.67409	6.60242	6.8558	6.79811	6.68087	6.56772	6.90277	6.50791	6.75322	6.85411	6.72025	6.91	6.62656	6.76143	6.37993	6.71226	6.8607	6.69951	6.62643	6.80975	6.86689	6.70372	6.77522	6.7505	6.4795	6.44796	6.59162	6.75449	6.66195	6.61238	6.75502	6.76073
ACSS3	7.32207	6.54615	6.96384	7.34377	6.88611	8.1928	7.62791	7.80483	7.01275	7.71259	7.3656	8.78286	7.34085	6.53309	7.37422	7.44316	6.73846	6.87208	7.36741	6.99587	7.47121	7.20826	6.79495	6.68083	7.81963	7.89148	7.40118	7.40827	7.68947	7.84139	6.96719	7.20175	7.78609	7.59768	7.52532	7.45396
ACTA1	6.78458	7.16544	6.85913	6.83904	6.954	6.55215	7.01699	6.67245	6.89087	6.95901	6.85773	6.79637	6.96231	7.51875	7.05862	7.30619	6.80469	7.0965	6.82555	6.9386	6.92396	7.18671	7.12557	6.92345	6.65722	6.71522	6.90354	6.90564	6.99777	6.76171	6.91211	6.82984	6.76428	6.73748	6.81041	6.93117
ACTA2	12.5887	13.3527	12.4713	13.7598	11.9272	13.6592	12.341	14.1934	11.3656	13.9669	12.9452	13.7807	13.2817	12.2128	12.7214	13.1051	12.1377	12.844	14.151	11.2252	13.992	13.1203	11.2411	10.725	13.1692	11.5965	14.2353	13.3913	14.2833	13.5347	12.2422	10.4449	13.4813	13.8248	13.3527	14.151
ACTB	13.5178	13.8067	13.4343	13.3153	13.3153	13.6411	13.6592	14.0474	13.4813	13.6222	13.6592	13.9669	14.1149	13.7598	13.5767	13.8566	13.5178	13.6592	13.7598	12.9719	12.9719	13.5347	13.3338	12.9133	13.5347	12.9023	13.3527	13.3715	13.2817	13.7312	13.5347	13.1692	13.2347	13.4967	13.6862	13.7807
ACTBL2	6.58199	6.74519	6.75104	6.75596	6.16051	6.55923	6.77444	6.66407	6.6552	6.41138	6.50539	6.53273	6.57605	6.61624	6.76781	6.91317	6.83801	6.69666	6.82984	6.62151	6.78959	6.49333	6.78439	6.91644	6.93568	6.39591	6.48029	6.62017	6.58377	6.61251	6.6532	6.59614	6.28994	6.58362	6.58335	6.5006
ACTC1	9.58724	9.22119	6.91732	8.84094	7.44498	8.16425	8.07807	9.15642	7.20367	9.04135	8.09026	7.50361	9.94047	8.54808	7.52831	8.91698	8.53444	8.63334	9.15989	7.29983	8.77135	8.27209	7.0422	7.73965	7.10386	6.71011	9.65491	7.02296	8.76028	7.04636	7.58414	6.80931	9.58368	8.01657	8.50959	9.67405
ACTG1	7.01848	6.64795	7.68451	6.73225	7.12935	7.05139	6.85631	7.23751	7.00999	7.58509	7.14518	6.6999	6.60929	6.37958	6.52986	6.53584	6.74105	6.53374	7.92347	7.61152	8.36248	7.39179	8.11853	7.92068	8.52193	7.74313	8.15692	8.79477	7.97568	8.63992	7.55848	6.97019	7.22831	7.9339	7.411	7.50287
ACTG2	8.89343	9.19879	6.88238	9.57541	8.41959	9.44128	8.39358	10.2766	7.52989	9.52602	8.4442	10.6962	9.3299	9.03271	8.85162	9.35228	7.93302	8.24463	9.58845	7.39747	8.88217	8.56383	7.57108	6.82929	8.16049	6.87185	10.7447	7.91954	9.71454	8.12388	8.23153	7.66367	9.81497	8.59417	8.95338	9.4321
ACTL6A	6.76204	6.81551	6.862	6.82723	6.93529	7.24643	7.11795	6.66114	7.26916	7.20407	7.10655	6.28798	7.3508	6.83761	7.13863	7.17767	7.09484	6.58509	6.99735	7.15788	7.06529	6.96874	7.30862	6.88815	7.06678	6.95294	7.14034	7.01575	7.09885	7.15488	6.71011	6.79353	7.06799	7.18237	7.04679	7.12849
ACTL6B	8.13658	8.06699	7.74994	7.88983	7.64395	8.03806	7.88368	7.77756	7.6988	7.55514	7.81637	7.89631	8.52252	8.64576	8.19111	8.32979	8.18285	8.26665	7.63957	7.90741	7.57723	7.85844	7.77403	7.7453	7.48419	7.90118	7.6118	7.6225	8.00543	7.31729	7.86919	8.07275	7.92521	7.59031	7.35515	7.28461
ACTL7A	6.73925	6.74214	6.77361	6.76868	6.66611	6.74506	6.64129	6.51918	6.54193	7.00818	6.79565	7.50233	6.64346	6.44781	6.5969	6.57124	6.552	6.41014	6.8195	6.79517	6.58187	6.67673	6.63345	6.59965	6.67707	6.43496	6.86849	6.64363	6.88081	6.71705	6.79837	6.69018	6.76403	6.77953	6.67118	6.79807
ACTL7B	6.75843	6.71018	6.70885	6.80664	6.67303	6.41776	6.70284	6.84646	6.66093	6.74969	6.72311	6.60915	6.80543	7.01294	7.02581	6.8917	6.74133	6.66538	6.8686	6.91698	6.64348	6.86763	6.83003	7.16094	6.73799	6.72937	6.71784	6.70316	6.75019	6.82835	6.61978	6.85714	6.82996	7.04258	6.71762	6.6424
ACTL8	7.07623	6.8606	7.13573	6.78433	6.87768	6.893	6.87247	6.87438	6.8628	6.8051	6.78206	6.86357	6.72964	6.8214	6.91637	7.09233	6.79774	6.86775	6.89687	6.58456	6.97807	6.87466	6.71092	6.97953	6.84726	6.81618	6.92767	6.89298	6.77971	6.82166	6.79169	6.79587	6.78806	6.73221	6.76447	6.65693
ACTL9	6.60601	6.58788	6.68808	6.74901	6.62105	6.54922	6.71493	6.58677	6.27489	6.47041	6.85955	6.76563	6.63897	6.32833	6.31501	6.35318	6.59736	6.64051	6.74716	6.43564	6.54039	6.51605	6.6273	6.90188	6.27945	6.36913	6.64492	6.65219	6.57545	6.54824	6.40182	6.62368	6.48299	6.27443	6.52765	6.28185
ACTN1	11.846	11.8245	11.2411	11.3472	11.5908	11.9194	11.9945	12.1084	11.3304	11.5144	11.3616	12.5671	12.4117	11.3616	11.2296	11.6952	10.4915	12.1084	11.9777	11.0776	11.0635	11.5965	10.4869	9.95948	10.7543	10.66	11.238	10.5813	11.6207	10.8271	11.2545	10.4222	11.2214	10.9018	10.66	10.8654
ACTN2	6.50141	6.70681	6.61683	6.6543	6.45711	6.4911	6.71346	6.60207	6.36787	6.4002	6.53634	6.5273	6.57047	6.4254	6.73113	6.74896	6.5512	6.60978	6.56248	6.57249	6.88346	6.59892	6.80098	6.8037	6.39773	6.48071	6.6108	6.51607	6.54829	6.57506	6.75678	6.67222	6.57418	6.69648	6.72144	6.54615
ACTN3	6.80881	6.66602	6.85946	6.5513	6.65825	6.61653	6.74656	6.70579	6.65702	6.92184	6.62415	6.42383	6.58447	6.60534	6.78787	6.68899	6.61759	6.47163	6.68146	6.72398	6.59706	6.68826	6.77224	6.81558	6.8881	6.69825	6.77023	6.72375	6.44364	6.62439	6.58029	6.74918	6.80111	6.88069	6.65166	6.59937
ACTN4	8.4442	8.29039	9.23082	8.70461	8.67242	9.08124	9.03007	8.97776	9.57379	9.72598	9.68461	6.37555	8.55787	8.38646	8.74006	9.18787	9.45544	9.01297	9.30219	9.22262	9.29341	9.18689	9.57064	8.70682	9.83749	8.60649	9.70136	10.0883	8.91067	9.76057	9.57379	8.22975	9.64456	9.34057	10.0173	10.0846
ACTR10	6.82769	6.85141	7.38776	6.9011	7.39065	6.79153	7.73705	7.37465	7.37965	7.39682	7.35868	7.30793	6.69142	6.7295	6.93349	6.81438	6.85961	6.69446	7.41926	7.22381	7.40258	7.15743	7.2031	7.30076	7.91313	7.56123	7.73553	7.90918	7.88522	8.02703	7.09363	7.36575	7.36936	7.54309	7.62791	7.60512
ACTR1A	7.52286	8.17903	7.27025	7.43138	6.91524	7.1686	7.4337	7.49171	7.59031	7.63984	7.63226	7.58906	8.2266	8.27251	7.63479	7.86565	7.81199	8.21181	7.12121	7.59901	7.30479	7.36836	7.75543	6.82432	7.47507	7.45665	7.49805	7.2399	7.65113	7.34761	7.54262	7.38319	7.33286	7.39512	7.21627	7.59303
ACTR1B	7.28953	6.92471	7.26274	7.37997	6.75843	7.66826	7.21274	7.38919	7.09661	7.4348	7.02097	6.8768	7.38065	6.87686	7.39269	7.15507	7.01439	7.77368	7.32271	7.14442	7.42734	7.38168	7.41738	7.44081	7.28667	7.36593	7.47464	7.37129	7.40135	7.33151	7.50704	7.25756	7.47739	7.33619	7.52765	7.59429
ACTR2	6.93587	7.36861	7.08541	6.83539	6.74747	6.9198	6.70917	6.75629	6.92408	6.79215	6.6392	6.73019	6.96398	6.81764	6.78206	6.95482	6.66889	6.56941	6.5289	6.82483	6.74889	6.78577	6.81486	6.75385	6.92778	6.92735	6.90658	6.96981	6.97029	6.98677	6.9225	6.76714	6.82781	6.69996	6.88733	6.64405
ACTR3	7.0206	7.15993	6.94527	6.98923	6.77831	7.27201	7.02549	7.26105	7.52831	7.22171	7.35128	7.43173	7.32959	6.49967	6.92052	6.74472	7.13136	6.80339	6.87808	7.307	7.06953	6.8	7.81527	7.33118	7.19664	7.19444	7.60241	7.29596	7.51984	7.03031	7.25779	7.17707	7.11255	7.34212	7.24609	7.08846
ACTR3B	6.46777	6.66391	6.62708	6.68466	6.47407	6.5703	6.42115	6.42256	6.4607	6.55717	6.58835	6.6695	6.39522	6.59338	6.61446	7.01428	6.56413	6.82608	6.52744	6.50642	6.65677	6.47714	6.5035	6.48537	6.60402	6.37062	6.29862	6.38627	6.45757	6.50073	6.37771	6.7225	6.47163	6.50574	6.31477	6.48407
ACTR5	8.18028	8.64478	7.46895	7.87413	8.69174	7.70491	8.12998	7.86092	7.63226	7.52167	7.15675	7.80189	7.69287	7.93084	7.9424	7.8294	6.86385	7.74144	7.64718	8.11276	7.94115	7.60315	7.92104	7.80677	7.77061	7.78638	7.97683	7.7611	8.26861	7.9433	7.2801	7.90479	7.27914	7.77591	7.50824	7.70641
ACTR6	7.47997	7.61527	7.19898	7.55352	7.42922	7.29683	8.12657	8.02378	8.13171	7.93677	7.66541	7.13007	6.86594	7.72407	7.88846	7.58662	7.13672	7.49668	7.62565	7.56229	7.54453	7.44671	6.95192	7.66904	7.77267	7.74904	7.63131	7.45333	7.69287	7.70192	7.50264	7.42248	7.62617	7.86328	7.88474	7.75947
ACTR8	6.52754	6.96429	6.69061	6.5948	6.68519	6.89118	6.57499	6.71403	6.78963	6.81073	6.7575	6.69974	6.73042	6.5003	6.81742	6.6212	6.96316	6.6639	6.81168	6.68173	6.8342	6.8878	6.91383	6.90701	6.79276	6.55756	6.61085	6.60434	6.60935	6.74633	6.55766	6.63516	6.64714	6.61795	6.48268	6.92325
ACTRT1	6.60096	7.03452	6.92339	7.0521	6.89092	6.74513	6.70652	6.84918	6.99859	7.07411	6.80401	7.04709	6.80508	6.62502	6.66336	6.9381	6.80643	6.94671	6.76481	7.04508	6.80769	6.89023	6.81227	6.7677	6.76532	6.88871	6.9215	6.83035	6.7963	6.91995	6.86671	6.50735	6.84741	6.81683	6.67385	6.81953
ACTRT2	6.81496	6.89311	6.79244	6.75239	6.87512	7.05926	6.82433	6.89622	6.90347	6.89304	6.70524	6.87317	6.88387	7.04238	6.59916	7.00653	6.57214	6.73369	7.05767	6.92804	6.58775	6.85804	6.81897	6.71656	6.72808	6.8382	6.85809	6.79611	6.91364	6.82927	6.89225	6.92599	6.92129	6.92256	6.81997	6.98181
ACTRT3	6.5252	6.54515	6.9146	6.64675	6.6975	6.54504	6.72148	6.79442	6.72509	6.47348	6.46354	6.61492	6.75084	6.49578	6.37533	6.616	6.67194	6.70129	6.70738	6.77362	6.48004	6.65053	6.43016	6.58245	6.69646	6.58057	6.41041	6.83108	6.65579	6.82851	6.62197	6.88132	6.78516	6.42096	6.7313	6.88458
ACVR1	8.25946	8.64266	8.23313	7.99742	8.15904	8.64879	8.81527	8.39062	7.89488	8.53911	8.08936	6.30046	8.00177	8.4544	8.05588	7.94467	7.89834	7.36645	8.0034	7.46463	7.95279	8.48225	7.82316	7.8297	8.49433	9.01373	8.31491	8.66469	8.84919	8.46554	8.43651	8.129	8.42627	8.25416	8.91067	8.99714
ACVR1B	6.96564	6.7562	6.77039	6.74504	6.87738	6.88849	7.01426	6.78725	7.18149	6.93162	6.78146	6.5794	6.92989	6.87092	7.13129	6.88675	6.91031	6.99437	6.86687	6.93534	6.90969	6.86462	6.98623	6.63435	6.83436	6.85012	6.8108	6.85451	6.83827	6.76856	6.77428	6.84717	6.74889	6.78587	6.82058	6.83619
ACVR1C	6.57711	6.64074	6.71471	6.47102	6.66196	6.54238	6.46576	6.45323	6.69835	6.82145	6.79074	6.6561	6.6114	6.64187	6.2962	6.67295	6.73266	6.87096	6.48677	6.64904	6.63613	6.79426	6.54675	6.51681	6.73926	6.86088	6.80329	6.95113	6.81413	6.50719	6.43062	6.54828	6.65634	6.57872	6.55679	6.54178
ACVR2A	6.73916	6.56176	6.62631	6.69473	6.51151	6.52085	6.95576	6.93532	7.158	6.8355	6.76126	7.02698	6.6311	6.56704	6.79507	6.71415	6.95136	6.57013	6.76691	7.00994	7.00586	6.86497	7.09273	6.7021	6.95894	6.85024	6.76703	6.77024	6.9439	6.99714	6.44194	6.69742	6.92167	7.053	6.87387	6.80531
ACVR2B	7.63674	7.44749	7.02465	7.12374	7.66316	7.64185	7.20163	7.0196	7.37725	6.96749	6.35718	7.40167	7.37354	7.28697	7.65318	8.15425	7.21579	6.82411	7.11635	6.97718	6.78122	7.08108	6.70114	6.88124	7.41452	7.56964	7.48618	7.19787	7.70315	7.40292	7.46351	7.9243	7.08485	6.90482	6.62492	6.99869
ACVRL1	6.59786	6.85724	6.88128	6.8394	6.98853	6.62914	6.99521	7.14478	6.70775	7.01739	6.7334	6.5015	6.98555	6.87391	6.82108	7.26581	7.44202	7.23368	7.02072	6.8907	6.82156	6.64848	6.94159	6.75379	6.85811	7.14618	6.87584	6.89899	6.77896	7.01215	7.21931	7.01689	6.69047	7.00639	6.89085	6.9839
ACY1	6.82049	6.84236	7.50646	6.50083	6.83223	6.83108	7.14993	7.05926	7.44061	7.42328	6.62001	6.30419	6.65959	7.35147	7.01243	7.30752	6.75257	6.24789	7.163	7.41757	7.25349	7.09363	7.17081	7.49902	7.48077	7.05899	6.95005	7.22642	6.98982	7.33569	7.73864	7.96276	7.13054	7.41436	7.59303	7.78758
ACY3	6.80571	6.69932	6.53395	6.53822	6.65698	7.02923	6.6053	6.86203	6.66134	6.70416	6.80454	6.50464	6.54526	6.57141	6.65549	6.59813	6.74129	7.02517	6.65386	6.72785	6.59406	6.51854	6.64501	6.32648	6.76461	6.84129	6.88498	6.80273	6.73776	6.69041	6.56852	6.85806	6.66502	6.71427	6.77712	6.66504
ACYP2	6.5368	6.7804	6.67287	6.60304	6.72668	6.73621	6.69809	6.61078	6.54654	6.91128	6.91544	6.96585	6.77076	7.22671	6.87625	6.57282	6.58113	6.78559	6.76556	6.54101	6.85594	6.55431	6.5306	6.92745	6.76531	6.75827	6.64504	6.64163	6.68453	6.66434	7.07386	6.57564	6.55847	6.75856	6.84644	6.73901
ADA	6.97365	7.54602	6.86465	7.11191	6.53798	6.65791	6.73641	6.94129	6.97198	6.82933	6.75348	6.64879	6.60218	6.5332	6.57946	6.78609	6.70971	6.69665	6.72093	6.82292	6.98105	6.70636	6.89694	6.3857	7.05113	7.02839	6.68483	6.7711	6.79033	6.98618	6.69541	6.6369	6.7613	6.75381	6.7907	6.95447
ADAD1	6.59098	6.50476	6.6423	6.95151	6.66887	6.56799	6.84362	6.68348	6.51161	6.64976	6.75898	6.80128	6.89921	6.42604	6.67848	6.59101	6.57518	6.58196	6.52674	6.68416	6.61017	6.52882	6.77912	6.70424	6.56254	6.64431	6.70316	6.85642	6.62942	6.68292	6.76756	6.46882	6.80458	6.52296	6.68424	6.74449
ADAD2	6.77913	7.05579	6.64762	7.03234	8.10953	6.68364	6.95673	7.13354	7.31897	7.08818	7.18211	6.24225	6.84663	6.99521	6.85811	7.54262	7.55804	8.6849	7.28159	7.07014	7.4577	6.8813	7.21971	6.66843	6.82274	7.09808	7.12719	6.67498	6.73892	6.85935	7.31443	7.19645	6.97534	6.87789	6.83656	6.98957
ADAL	7.36861	7.5072	7.24747	7.055	7.47997	7.26033	7.22341	7.18043	7.04849	6.56456	6.85433	6.3592	7.18798	7.45081	7.3737	7.38986	6.88372	7.09725	7.29331	7.38441	6.87321	7.24568	7.06522	6.82826	6.96691	7.16999	7.01822	6.90459	7.00373	6.86921	7.05733	7.22171	7.25508	6.96935	6.9159	6.91748
ADAM10	7.29486	7.02573	7.18501	7.00458	6.80331	6.81626	7.03495	6.93323	7.21747	6.92109	6.85453	7.00326	6.75957	6.55233	6.72978	6.88941	7.11825	6.77057	7.00384	6.84479	6.95508	6.66722	7.08855	6.68341	7.08576	7.30989	6.86043	7.03842	7.08331	7.1515	6.96852	6.6853	6.97918	6.86246	7.16484	7.07349
ADAM11	6.69013	6.8642	6.46604	6.68123	6.6674	6.53755	6.71773	6.6897	6.63262	6.65286	6.51413	6.62314	6.54845	6.67201	6.68992	6.68604	6.91686	6.80138	6.7986	6.65482	6.8215	6.67672	6.85173	6.657	6.69751	6.7118	6.68387	6.52393	6.7131	6.64315	6.5858	6.68424	6.63162	6.74293	6.6655	6.63075
ADAM12	6.94821	6.74221	6.78189	6.81936	6.85511	6.69246	6.80628	6.77765	6.82177	6.78804	6.82308	7.04308	6.93294	6.95373	6.82487	6.91312	6.7176	6.73774	6.72008	6.71314	6.79628	6.8396	6.83055	6.86133	6.8595	6.91105	6.84906	6.8495	6.65768	6.88133	6.86926	6.83097	6.7497	6.8206	6.9024	6.71753
ADAM15	6.81845	6.71765	7.04171	6.71442	6.75707	6.62296	6.90922	6.95373	7.24964	6.95655	7.14595	6.86807	6.95861	6.64506	6.73889	6.97722	6.76436	6.72596	7.00614	7.12955	7.07419	6.80425	6.69888	7.3165	7.08494	7.05181	7.08162	7.20635	7.17974	7.15951	7.0875	6.40326	6.82843	6.9842	6.98127	7.08818
ADAM18	6.66803	6.79942	6.88381	6.8477	6.75396	6.83497	6.83343	6.9251	6.89511	6.87536	6.80984	6.80041	7.30714	6.94875	7.09556	6.83296	7.04969	6.74094	6.90776	6.84575	6.84167	6.82307	7.03156	6.68287	6.72906	6.95408	6.89243	6.90935	6.79334	6.64423	6.8796	6.92627	6.89277	6.77877	6.87697	6.87553
ADAM19	7.77236	8.16425	7.64718	7.40474	7.49451	6.96069	7.09885	7.50787	7.47306	7.23512	7.41407	8.03556	7.66696	6.79745	7.21288	7.17567	7.09344	7.74412	7.34147	7.06619	7.11157	7.2823	7.35256	6.80066	7.3607	7.57603	7.99043	7.44202	8.03866	7.49684	8.05988	6.88652	7.94604	7.45787	7.44609	7.58509
ADAM2	6.60858	6.44089	6.48229	6.61749	6.29828	6.59221	6.42185	6.24331	6.46061	6.43828	6.57842	6.58655	6.11047	6.36043	6.32512	6.40209	6.44557	6.61323	6.52229	6.27105	6.41364	6.65815	6.42435	6.36723	6.58641	6.60984	6.1755	6.56248	6.71736	6.57183	6.43964	6.51898	6.55641	6.71735	6.43034	6.47899
ADAM20	6.39075	6.82243	6.52534	6.63734	6.61953	6.66967	6.52795	6.58589	6.73951	6.71942	6.8472	6.43551	6.8593	7.38524	6.77753	6.71484	6.63348	6.60598	6.88343	6.88381	6.78469	6.50174	6.68965	6.82003	6.60978	6.76496	6.74051	6.64135	6.78677	6.76957	6.69992	6.49663	6.56685	6.58247	6.73337	6.35337
ADAM21	6.25301	6.39298	6.38956	6.73776	6.6603	6.57499	6.66509	6.60315	6.43496	6.54836	6.60478	6.66511	6.5643	6.65446	6.67072	6.46756	6.43332	6.66189	6.26538	6.64099	6.72071	6.63024	6.58353	6.72078	6.61605	6.56999	6.60307	6.54507	6.65081	6.63921	6.54012	6.3357	6.43523	6.63176	6.62712	6.48492
ADAM22	6.68903	6.58399	6.54084	6.59453	6.63779	6.70554	6.61721	6.70883	6.6953	6.52285	6.6224	6.71699	6.55539	6.55034	6.51932	6.374	6.54802	6.58271	6.53482	6.5999	6.67198	6.65174	6.67466	6.58912	6.64949	6.75069	6.40366	6.53115	6.80678	6.59789	6.67275	6.73685	6.72485	6.61928	6.59209	6.81124
ADAM23	6.78186	6.88364	6.64628	7.07432	6.94481	7.13892	6.92514	7.02434	6.89515	6.86349	7.0733	6.72398	7.2738	7.58195	7.35437	6.88307	6.92144	7.02554	7.04772	6.91735	6.88435	7.21699	6.9162	6.91592	6.85522	6.80373	7.12166	6.82524	6.9731	6.74087	6.98181	7.22552	6.9705	6.84102	6.69042	6.94458
ADAM28	6.74011	6.92518	6.86207	6.76854	6.72634	6.80432	6.70535	6.77209	6.78701	6.64829	6.71178	6.65614	6.8301	6.92919	6.74423	6.82435	6.66559	7.13324	6.81692	7.007	6.745	6.91812	6.87605	6.73756	6.82006	6.84162	6.71914	6.74337	6.67911	6.70843	6.70379	6.84562	6.85209	6.75036	6.67128	6.59262
ADAM29	6.63749	6.73304	6.48189	6.69375	6.53172	6.75827	6.54444	6.70671	6.59903	6.53846	6.55109	6.58475	6.5437	6.69548	6.6056	6.66321	6.71595	6.8844	6.54019	6.42729	6.48279	6.69682	6.66908	6.65442	6.52263	6.58139	6.58307	6.72224	6.73711	6.55647	6.58236	6.67444	6.64101	6.60149	6.66998	6.69246
ADAM30	6.61524	6.55514	6.79175	6.61294	6.68156	6.53244	6.51104	6.80925	6.50087	6.50948	6.57324	6.583	6.65628	6.47622	6.50071	6.47067	6.68225	6.72296	6.66041	6.78291	6.19896	6.80822	6.37845	6.52397	6.66982	6.50522	6.77308	6.4994	6.86041	6.91391	6.93422	6.726	6.44428	6.88361	6.63278	6.70861
ADAM32	6.52974	6.44313	6.66898	6.61055	6.62528	6.6818	6.47705	6.49407	6.4299	6.65696	6.43129	6.85576	6.42174	6.69406	6.53457	6.50348	6.63426	6.75369	6.55638	6.70483	6.50224	6.6359	6.5736	6.60662	6.86849	6.629	6.68573	6.55902	6.63051	6.81343	6.61833	6.6577	6.47312	6.57245	6.54499	6.92446
ADAM33	6.67322	6.86984	6.69222	6.7577	6.69276	6.74159	6.71468	6.7719	6.7672	6.8041	6.74713	6.80667	6.80032	7.00051	6.78401	6.83632	6.62409	6.71273	6.72992	6.80949	6.89476	6.69289	6.73307	6.62764	6.72376	6.69529	6.79918	6.97305	6.70535	6.83514	6.75725	6.76251	6.79896	7.01424	6.99945	6.84672
ADAM7	6.49915	6.88304	6.55411	6.72413	6.46181	6.48646	6.66266	6.56142	6.65755	6.63309	6.72262	6.51646	6.52404	6.60932	6.46505	6.64387	6.57921	6.63457	6.7859	6.79226	6.75529	6.82926	6.46989	6.87391	6.56755	6.53065	6.6466	6.66428	6.40045	6.55107	6.66923	6.85089	6.62946	6.79098	6.4836	6.56284
ADAM8	6.79941	6.83341	6.75749	6.87734	6.63648	6.37118	6.77076	6.83335	6.74118	6.76899	6.43987	6.71407	6.57869	6.45561	6.64909	6.77856	6.54349	6.65903	6.73417	6.63361	6.58684	6.71969	7.34416	6.73975	6.8425	6.84728	6.65204	6.76659	6.83819	6.98034	6.63722	6.77118	6.71079	6.61241	6.84209	6.73711
ADAM9	7.08191	7.59008	7.19087	7.04495	7.16652	7.50449	7.081	7.15455	7.03499	6.95681	7.05496	6.80948	7.70641	8.02171	7.27902	7.44609	6.92262	7.35578	7.081	7.21827	6.96303	7.40028	7.28399	7.64741	6.97538	7.10712	6.94117	7.03654	7.16341	6.98566	7.28026	7.18177	7.05967	7.16631	6.76668	7.05198
ADAMDEC1	6.60498	6.57491	6.60565	6.82791	6.71219	6.63703	6.70495	6.60431	6.71911	6.81907	6.50604	6.78629	6.74379	6.58865	6.67686	6.48646	6.66476	6.7014	6.71956	6.72424	6.69258	6.82172	6.72145	6.78697	6.74836	6.7642	6.75932	6.77714	6.63125	6.62916	6.9348	6.52836	6.60481	6.51642	6.46265	6.42387
ADAMTS1	6.7382	6.7676	6.80112	6.74235	6.65529	6.96104	6.82999	6.92725	6.75973	6.72423	6.68283	6.79397	6.79818	6.78186	6.74531	6.82095	6.77008	6.55506	6.7299	6.86025	6.67696	6.61464	6.7831	6.78747	6.62105	6.69018	6.58958	6.7154	6.56995	6.81902	6.58587	6.67137	6.60203	6.54304	6.72875	6.72859
ADAMTS10	7.18585	6.97377	6.86076	6.86631	6.87013	6.92716	6.69517	6.81087	6.99559	6.61209	6.90173	6.78288	6.93399	6.74196	6.8214	6.69798	6.64797	6.77264	6.79973	6.60521	6.90285	6.6648	6.60016	6.8503	6.82392	6.78531	6.78997	6.86126	6.92189	6.85296	6.72394	6.84774	6.62194	6.61519	6.58869	6.67698
ADAMTS12	6.48397	6.69316	6.50913	6.90975	6.57722	6.68613	6.45516	6.32822	6.60091	6.62811	6.49606	6.47804	6.55948	6.37341	6.83938	6.59074	6.71482	6.35639	6.59953	6.82654	6.57211	6.52845	6.36717	6.22517	6.49338	6.37845	6.47326	6.92136	6.45596	6.69107	6.69339	6.63792	6.49392	6.74947	6.7772	6.6077
ADAMTS13	6.768	6.73467	6.55339	6.95687	6.63487	6.80146	6.69594	6.88343	6.91146	6.65946	6.68672	6.91685	6.82072	6.88665	6.88413	6.66438	6.65994	6.94495	6.75017	6.86149	6.75094	6.62071	6.62368	6.86858	6.89329	6.76642	6.62587	6.86581	6.74706	6.71921	6.60876	6.56796	6.76554	6.75821	6.59633	6.68409
ADAMTS14	6.63698	6.65927	6.56921	6.7286	6.79632	6.59962	6.61751	6.80823	6.98297	6.67375	6.63336	6.85421	6.71021	6.84583	6.63131	6.94506	6.80146	6.82	6.77758	6.57736	6.44359	6.80395	7.06953	6.84314	6.62367	6.51108	6.5063	6.96734	6.71384	6.82713	6.61021	6.77664	6.78372	6.6024	6.68394	6.69525
ADAMTS15	6.67046	6.37118	6.69642	6.85725	6.59057	6.58297	6.72192	6.61486	6.73203	6.59479	6.73611	6.46243	6.77511	6.70297	6.50977	6.77015	6.72654	6.62545	6.57328	6.70424	6.44639	6.68554	6.70498	6.67785	6.62036	6.90191	6.64529	6.53108	6.55099	6.60578	6.59607	6.5575	6.52394	6.6396	6.47929	6.73188
ADAMTS16	6.63675	6.41052	6.65503	6.80462	6.83876	6.59041	6.8318	6.75363	6.59672	6.93662	6.71316	6.45593	6.4598	6.64111	6.71312	6.70653	6.68893	6.85038	6.72911	6.32548	6.74088	6.63862	6.60242	7.1585	6.39298	6.70707	6.80077	6.7388	6.87111	6.62758	6.78443	6.65605	6.83869	6.61604	6.71824	6.56135
ADAMTS17	6.80501	6.86574	6.87732	6.89561	6.67934	7.0189	6.88886	6.81357	6.81551	6.69308	6.52355	7.10957	6.74318	7.0216	6.87349	6.84103	6.61055	6.89578	6.52581	6.91098	6.82917	6.83765	6.72162	6.56953	6.78808	6.73276	6.91075	6.76207	6.68069	6.84895	6.87723	6.92499	6.99422	6.99344	6.71114	6.57116
ADAMTS18	6.421	6.56565	6.60161	6.62445	6.5448	6.27928	6.75526	6.24761	6.78794	6.67993	6.17633	6.39713	6.69651	6.63118	6.5305	6.53591	6.75575	6.55556	6.73835	6.46083	6.58085	6.80918	6.38732	6.72259	6.69976	6.25894	6.56693	6.55705	6.44871	6.5896	6.76414	6.63268	6.60308	6.74836	6.22871	6.54109
ADAMTS19	6.73871	6.72509	6.74323	6.5512	6.66135	6.83842	6.68906	6.69158	6.75972	6.67544	6.89415	6.62288	6.63105	6.89546	6.60626	6.57688	6.59867	6.3696	6.46022	6.98821	6.81615	6.9381	6.73601	6.80579	6.68158	6.76982	6.74347	6.70388	6.86468	6.70974	6.76562	6.72546	6.7158	6.66487	6.41388	6.54837
ADAMTS2	6.94392	6.89007	6.84433	6.84323	6.89948	6.68419	6.68643	6.82417	6.8215	7.01047	6.72745	6.55229	7.29857	6.87934	6.97943	6.93388	6.86952	6.71739	6.9382	6.9072	6.80306	6.83156	6.91093	6.81357	6.79158	7.05574	6.90727	6.82743	6.64329	6.79904	6.71401	6.93108	6.97941	6.76721	6.75522	6.82872
ADAMTS20	6.82449	7.00669	6.84602	6.68007	7.32367	7.32041	6.77643	6.6866	6.78712	6.80099	6.85196	6.28494	6.87904	6.82084	6.69389	6.93721	6.71036	6.93724	6.89346	6.85587	6.83627	6.81228	6.84011	6.69363	6.85889	6.92437	6.80101	6.87755	6.64408	6.834	6.71462	7.00938	6.77126	6.56252	6.75488	6.83307
ADAMTS3	6.93218	6.69855	6.83077	6.7781	6.82951	7.13725	7.10957	6.70245	6.81655	6.8553	6.8109	7.40567	6.76631	6.74091	6.67984	7.0221	7.00453	6.62531	6.71771	6.77306	6.65468	6.91286	6.8823	6.6932	6.77906	6.94375	6.66229	6.79371	6.88483	6.9104	7.00029	6.63971	6.61453	6.75074	6.86727	6.92483
ADAMTS4	7.93302	7.2289	6.80584	6.56021	7.60512	6.07811	7.50011	7.59407	9.29143	8.47092	7.59008	6.36384	6.84748	8.09912	7.19067	7.86263	6.57057	7.7168	7.55473	8.86315	7.89381	7.42705	9.23082	6.73055	7.03861	7.222	7.01086	6.95369	6.60894	7.03055	6.94834	6.76823	6.93407	6.77423	6.97735	7.09708
ADAMTS5	9.85868	9.90871	8.84541	8.62103	8.08507	8.81939	8.69333	9.28941	8.56004	8.15496	8.14155	9.33478	8.68409	7.82815	7.99994	9.00791	7.98743	7.75763	8.62374	8.23778	7.40756	8.71969	8.0573	7.09023	8.17198	8.8846	8.85955	9.0954	9.07457	8.37033	9.07357	7.72882	9.08687	8.72751	8.69174	8.07592
ADAMTS6	7.08001	6.89288	7.00559	6.90069	6.90735	7.02674	6.88351	6.88797	6.86194	6.84158	6.83928	6.83853	7.13366	7.26283	7.00771	6.98618	6.86993	6.9388	6.78789	6.83346	6.61091	6.89487	6.65682	6.81796	6.88449	6.79094	6.77637	6.70794	6.61865	6.65581	6.8465	6.91435	6.76439	6.79525	6.83654	6.85147
ADAMTS7	7.00649	6.57496	6.60577	6.70933	6.56639	6.8585	6.82091	6.35696	6.76508	6.78695	6.39986	7.20584	6.57812	6.66178	6.64391	6.7348	6.70989	6.70273	6.70476	6.55125	6.68717	6.61338	6.67122	6.69381	6.52966	6.82847	6.54064	6.66995	6.67321	6.69922	6.74608	6.86852	6.58209	6.66553	6.70859	6.7912
ADAMTS8	7.04053	6.96677	6.93413	6.797	6.76867	7.02429	6.93074	6.96338	6.93252	6.66614	6.78523	6.63348	7.56432	7.41123	6.92735	6.67542	7.11513	6.54426	6.86172	6.83042	6.69039	6.78423	6.89781	6.74788	6.86428	6.74817	6.92751	6.89221	6.66603	6.75504	7.09433	6.83108	7.02844	6.62662	6.80868	7.01884
ADAMTS9	6.76701	6.56428	6.60183	6.59718	6.47218	7.66316	6.70674	6.89429	7.95692	7.22142	7.36916	7.98743	7.34264	6.43711	7.52968	6.63947	6.91403	6.96598	6.98047	7.92494	7.01031	7.00794	7.69493	6.65919	6.90003	6.80399	6.92431	6.78673	6.75105	6.81451	7.11435	6.8289	6.60215	6.87088	7.12426	6.85373
ADAMTSL1	6.76907	6.62136	6.80836	6.95979	6.80763	6.93376	6.64848	6.98647	6.7704	6.65052	6.72801	6.899	6.65287	6.62557	6.59172	6.66945	6.80102	6.8312	6.7589	6.62608	6.80352	6.81928	6.63495	6.87301	6.67458	6.57791	6.65051	6.91816	6.80872	6.70424	6.73907	6.58398	6.72811	6.75074	6.73834	6.80545
ADAMTSL2	7.04636	7.33946	7.33338	7.14328	7.56097	6.73522	7.68366	7.04753	7.12925	7.04114	7.31108	6.96674	6.81702	7.49902	7.00214	7.10544	7.07768	6.71276	7.35689	6.88649	7.06221	7.04547	6.99853	7.97459	6.93498	6.77367	7.24788	7.21548	7.46444	7.06359	7.03398	7.79071	7.44996	7.01414	7.26176	7.05487
ADAMTSL4	6.81927	6.79666	6.64722	6.85577	6.731	6.62309	6.69297	6.89074	6.86202	6.79394	6.75342	6.71108	6.63115	6.99601	6.82713	6.77968	6.6202	6.63518	6.62622	6.937	6.64633	6.6959	6.82941	7.05405	6.67733	6.59623	6.59152	6.53245	6.63955	6.58307	6.62364	6.67909	6.76599	6.77071	6.57255	6.66882
ADAP1	8.63856	9.29696	7.9937	8.41863	8.57395	7.8417	8.8321	7.92607	8.53634	7.86565	8.85774	7.61409	10.254	10.9083	9.88166	8.55513	9.94047	10.0576	8.15544	8.42286	8.32918	8.93402	8.63215	8.38244	7.82181	7.8667	7.94963	8.13605	7.72882	7.69962	9.85551	10.9114	7.81727	8.42488	7.56552	8.27997
ADAP2	10.8041	8.9614	9.12355	9.74154	7.68571	8.21181	8.41224	8.59538	7.98926	9.08524	9.48717	8.15496	9.45788	6.76637	9.35883	8.04722	8.51406	8.44198	8.16129	7.90958	8.82173	8.71274	8.89016	8.97411	9.70402	9.27997	8.5661	9.1141	8.37083	9.84141	9.90563	8.11613	9.03514	9.87716	8.38913	8.70333
ADAR	8.00335	8.46445	8.0087	7.98708	8.03863	8.15052	7.93654	7.93369	8.05302	7.90689	7.99316	8.23444	8.20229	7.99731	7.72891	8.37985	7.95694	7.81644	8.16126	7.74631	7.94014	7.99777	7.74972	7.62227	8.0686	7.8125	7.90171	8.02731	7.7317	7.96693	7.98698	7.83841	8.07375	8.09967	8.3209	8.31863
ADARB1	6.65675	6.77415	6.7794	6.58118	6.69966	6.73606	6.64105	6.58195	6.57515	6.74254	6.67315	6.73073	6.74411	6.59959	6.77958	6.66118	6.71203	6.72547	6.69852	6.6064	6.52662	6.43795	6.59785	6.53338	6.63866	6.6862	6.69665	6.62555	6.66163	6.69112	6.56577	6.63564	6.64448	6.59052	6.48165	6.64613
ADARB2	6.63348	6.79458	6.84144	6.70713	6.94785	6.68854	6.87245	7.27978	6.87851	7.07447	6.68313	6.80633	7.10438	6.91927	7.00458	6.82187	7.52532	6.61291	7.16897	6.87015	7.22515	6.77406	6.72246	6.605	6.77585	6.93357	6.75295	6.79514	6.90807	6.81796	6.70091	7.05719	6.87222	6.92626	6.71027	7.13326
ADAT1	6.98214	7.26388	6.71371	6.48001	6.83783	6.29584	6.71142	6.85411	7.05579	6.85649	6.82012	6.60723	6.70391	6.4751	6.79643	6.79985	6.53218	6.60885	6.9252	6.82691	6.84469	6.76897	6.49027	6.62585	6.58634	6.75769	6.95589	7.10837	6.73115	6.85958	6.9823	6.9097	6.8209	6.76842	7.08356	6.9237
ADAT2	6.63368	6.54634	6.48368	6.68365	6.66173	6.65469	6.5651	6.636	6.95416	6.43356	6.94465	6.80957	6.66704	6.43142	6.70742	6.73987	6.68401	6.68684	6.25541	6.77175	6.28886	6.46479	6.52508	6.7869	6.66804	6.59735	6.50724	6.73591	6.69337	6.84748	6.88513	6.66869	6.64779	6.61649	6.23746	6.73073
ADAT3	6.84151	6.89397	6.85252	6.70616	6.8606	6.85328	7.1873	6.84329	7.39162	7.11742	7.16341	7.06764	6.69463	6.61097	6.93094	7.10733	6.7796	6.756	6.58711	7.09941	6.89962	6.92364	7.19028	6.51264	6.98135	6.96384	6.96623	6.93159	6.8431	7.00824	6.70006	6.79979	6.7891	6.82765	6.85375	6.92782
ADCK1	6.84295	6.73499	6.60779	6.46055	6.35417	6.73443	6.76407	6.82166	6.67315	6.82309	6.55738	7.11307	6.52368	6.55479	6.5078	6.81602	6.51669	7.0996	6.98205	6.69594	6.6138	6.67409	6.66801	6.697	6.66671	6.57197	6.87418	6.78074	6.83307	6.8389	6.84127	7.11242	6.78126	6.80635	6.69094	6.61287
ADCK2	7.3949	6.88317	7.6625	7.60809	6.87996	7.30023	7.34002	7.57624	7.41597	7.77171	7.70429	7.75518	6.61571	6.57218	7.54468	7.09371	8.04865	7.4391	7.6842	7.30972	7.88692	7.44625	7.49944	8.45486	7.30619	7.36951	7.62112	7.53469	7.30161	7.36741	7.45037	7.62137	7.41705	7.5896	7.39762	7.50449
ADCK5	6.62467	6.57266	7.08594	6.3879	6.7701	6.78228	6.53339	6.77712	6.8297	6.80941	6.67791	6.92073	6.58621	7.33537	6.81229	6.44319	6.65109	6.67305	6.70046	6.81202	7.06893	6.39917	6.59888	6.7569	6.93449	6.58597	6.49716	7.00029	6.3377	6.93068	6.69436	6.28434	7.20826	6.93667	6.75949	6.92383
ADCY1	6.55165	6.53996	6.5794	6.63001	6.74728	6.50717	6.78211	6.74566	6.37341	7.07669	6.7993	7.25094	7.23636	6.70179	6.58758	6.76174	6.48484	6.61945	7.13713	6.69931	7.18978	6.72068	6.84801	6.52075	6.52155	6.35022	7.35561	6.60152	7.11307	6.79808	6.41974	6.74479	6.68929	6.73388	6.68048	7.27527
ADCY10	6.70494	6.64654	6.86594	6.81476	6.56773	6.62153	6.34649	6.62968	6.7818	6.65	6.65429	6.54991	6.65272	6.45033	6.81861	6.40754	6.90407	6.7029	6.6225	6.87273	6.69719	6.54249	6.7658	6.49619	6.76269	6.74751	6.92656	6.98342	6.89023	6.58667	6.57316	6.97847	6.72947	6.92815	6.79948	6.78534
ADCY2	6.44169	6.76307	6.50305	6.55664	6.52484	6.47456	6.83347	6.71408	6.84822	6.76704	6.83648	6.789	6.92123	6.75126	6.71173	6.63566	6.41498	6.61804	6.70252	6.6227	6.84257	6.6642	6.88966	6.96027	6.56642	6.7469	6.75527	6.6524	6.82061	6.90562	6.6055	6.93244	6.80103	6.94383	6.79977	6.8883
ADCY3	10.3456	10.2064	10.2606	10.0621	10.1166	10.4672	10.3708	10.156	10.1145	9.30326	9.52362	6.28723	10.5201	10.6571	10.6834	10.2766	9.47846	9.71117	10.119	9.84354	9.50123	10.201	9.55096	9.91905	9.96144	10.2606	8.9493	9.94196	9.64456	10.1693	9.78619	9.59505	9.96537	9.78922	10.2408	9.79523
ADCY4	7.65646	8.92106	8.50368	8.25548	7.34494	7.58527	7.80638	8.38015	8.39288	7.83278	8.32849	8.15782	8.16095	7.53057	8.31957	8.28209	8.15904	8.70461	8.15864	8.19889	7.80044	8.11452	7.69531	6.87264	7.9038	7.91027	7.69085	7.77403	7.80261	8.00417	8.35072	7.85647	8.4757	8.05588	8.24034	7.66999
ADCY5	6.36983	6.62603	6.64483	6.4281	6.53696	6.55362	6.80031	6.78231	6.8195	6.63351	6.58401	6.6022	6.70879	6.87584	6.55294	6.80708	6.43002	6.55626	6.43791	6.55082	6.6267	6.70835	6.44251	6.82375	6.72473	6.70857	6.7682	6.63059	6.57329	6.5763	6.61367	6.57972	6.53919	6.5669	6.73727	6.45313
ADCY6	6.66776	6.5263	6.66253	6.64985	6.44844	6.52113	6.53349	6.30931	6.34067	6.65759	6.48984	6.43619	6.50128	6.78558	6.25706	6.52879	6.28779	6.45417	6.53146	6.47028	6.57711	6.37346	6.72435	6.37845	6.6288	6.64573	6.60282	6.48753	6.95271	6.63732	6.46953	6.45587	6.54931	6.49913	6.53964	6.47212
ADCY7	7.03788	7.14411	6.99939	6.89859	6.89339	6.91884	7.03363	6.90188	7.02228	6.99746	7.02511	6.70811	7.39365	7.1271	7.06933	7.13394	7.38146	6.65629	6.94683	6.97401	7.01481	7.01345	6.95169	7.31773	7.03499	7.06088	6.97943	7.07636	6.96259	7.03654	6.66826	6.79108	7.00384	6.99335	6.82101	7.1248
ADCY8	6.76109	7.46148	6.84822	6.70489	6.98972	6.80409	6.87578	6.9529	6.73773	6.79012	6.73958	6.80873	6.97697	6.77454	6.67907	6.7824	6.85373	6.89125	6.73391	6.70718	6.68554	6.62357	6.69945	6.86896	6.75455	6.96737	6.75107	6.89919	6.74943	6.56538	6.63278	6.73673	6.7063	6.83757	6.81695	7.00057
ADCY9	6.60574	6.69991	6.90156	7.52391	6.64255	7.90888	6.77404	7.35058	7.56401	7.12995	7.2801	8.07627	7.69561	8.12843	8.9549	8.46007	8.27997	7.11805	7.4207	7.48041	7.0802	7.65293	7.21212	7.20933	7.15743	7.09679	7.54019	7.25928	7.43347	6.9294	7.14119	7.25382	7.07048	7.21907	7.58881	7.35453
ADCYAP1	6.76932	6.64819	6.67936	6.6549	6.42438	6.50646	6.82827	6.78244	6.5824	6.67956	6.7811	6.9659	6.66129	7.0343	6.64375	6.7419	6.87523	7.46524	6.67987	7.02623	6.87098	6.80284	6.65133	6.46772	6.70119	6.48234	6.89067	6.90795	6.88196	6.47598	6.64594	6.6783	6.70502	6.81538	6.83315	6.8435
ADCYAP1R1	6.61146	6.80792	6.81391	6.68537	6.69323	6.68141	6.78468	6.88906	6.67086	6.61338	6.88357	6.64254	6.76093	6.93311	6.84425	6.7243	6.62067	6.74861	6.91802	6.82432	6.78588	6.61268	6.81246	6.90647	6.42306	6.88451	6.80191	6.86239	6.89004	6.84783	6.93088	6.78772	6.98467	6.90552	6.70867	6.7968
ADD1	8.56729	8.68712	9.12925	9.03969	9.17111	9.01782	9.24841	9.2874	8.57595	9.61187	9.13744	9.7363	8.4065	7.78476	8.50018	8.47816	9.01373	8.79729	9.74034	8.65638	9.56731	9.01679	9.00147	8.67732	8.95771	8.78134	9.4321	9.0249	9.54508	9.01589	9.1331	9.01679	9.38105	9.35228	9.59627	9.45391
ADD2	7.11242	6.5484	6.94738	6.89763	7.24462	6.8368	6.7397	6.924	6.86671	6.95115	6.91203	6.39742	6.77291	7.56986	7.18872	6.81513	7.36365	6.8764	6.60749	6.99359	6.84266	6.92873	7.02094	7.0452	6.75032	6.87126	6.88321	6.76878	6.67978	6.6415	6.53244	6.67301	6.89403	6.81965	6.90624	6.70742
ADD3	8.98588	8.78672	8.3935	8.50459	9.2943	8.71471	10.0481	9.12966	8.64734	8.33824	9.12115	8.85642	8.85668	9.1338	8.30516	8.95489	8.04823	8.04914	8.70569	8.44224	8.119	8.81656	8.15287	8.62308	7.93638	8.72588	8.36174	8.19626	8.3233	7.87658	8.63834	9.44873	8.8352	8.52871	8.28613	7.95119
ADGRA2	7.15971	6.83038	7.06023	7.46444	7.15705	6.91677	7.18449	7.07829	6.79053	7.16631	6.80757	6.30814	6.91856	6.91885	7.33414	6.62299	6.36854	6.69747	7.30196	7.04264	7.02021	7.17936	6.7201	6.56228	7.23727	7.39547	7.26655	7.29874	7.28367	7.1475	7.22525	6.8466	6.85465	7.119	7.05257	7.14759
ADGRA3	6.86438	6.73952	6.68796	6.69577	6.54602	6.51885	6.82565	6.78684	6.66707	6.95914	6.63191	6.4788	6.76591	6.62396	6.65908	6.75451	6.68247	6.61639	6.96701	6.80663	6.93532	6.73275	7.09091	6.81518	6.81513	7.01894	6.71712	6.91779	6.85255	6.73098	6.59665	6.72794	6.78497	6.72907	6.76537	6.62801
ADGRB1	6.70813	6.59944	6.41358	6.66307	6.39708	6.85285	6.64523	6.7812	6.48248	6.79522	6.77152	6.80007	6.81958	6.7289	6.78445	6.5644	6.81867	6.9118	6.63179	6.57695	6.81546	6.87185	6.9161	6.94717	6.72321	6.8616	6.9512	6.90095	6.74873	6.42866	6.84823	6.74083	6.62247	6.85023	6.6761	6.82421
ADGRB3	6.65475	6.4307	6.63506	6.70127	6.80302	6.47459	6.85366	6.70688	6.34409	6.92924	6.63265	6.71609	6.6008	6.57809	6.71558	6.62768	6.54761	6.69762	6.87709	6.55922	6.8703	6.63127	6.5466	6.39286	6.86472	6.55024	6.95981	6.75668	6.93456	6.77966	6.69551	6.6174	6.64883	6.69415	6.75868	6.79279
ADGRD1	6.65667	6.67356	6.52089	6.42177	6.54213	6.72788	6.60444	6.58354	6.69238	6.49806	6.76723	6.42122	6.7092	6.65827	6.88563	6.65156	6.72047	6.7184	6.60605	6.54054	6.36423	6.80804	6.75178	6.58053	6.53865	6.74512	6.5594	6.35059	6.64682	6.54667	6.51247	6.74695	6.70246	6.463	6.64081	6.57024
ADGRE1	6.47296	6.7228	6.83973	6.66438	6.49108	6.44679	6.81261	6.90102	7.00057	6.90387	6.50289	6.46758	7.37085	8.13605	6.85966	7.23498	7.21893	6.42783	6.56051	6.77681	6.82255	6.51898	6.90482	7.40721	6.83276	6.76322	6.78754	6.53753	6.88109	6.50541	6.65813	6.66458	6.56404	6.77278	6.64114	6.94849
ADGRE5	6.92451	6.92564	6.8982	7.11547	7.22781	7.0861	7.00027	7.00753	6.86244	6.97214	7.01182	7.25245	6.86474	6.69822	6.62122	6.94765	7.12096	7.28038	7.0444	6.83326	7.0321	6.81916	7.20864	6.7623	6.94535	6.83966	7.09511	6.87703	7.2722	6.92788	6.8952	6.70047	6.75872	7.09663	6.65941	7.12638
ADGRF1	6.6759	6.77087	6.7628	6.5926	6.78349	6.68579	6.68165	6.65523	6.79261	6.7767	6.92128	6.68671	6.6589	6.70771	6.70634	6.70508	7.06949	6.5878	6.48059	6.7287	6.8604	6.91258	6.94169	6.73785	6.62896	6.6163	6.74367	6.70207	6.78128	6.65696	6.68819	6.60097	6.65761	6.70853	6.59261	6.70404
ADGRF2	6.68916	6.60314	6.51791	6.67902	6.48816	6.63231	6.45869	6.45917	6.56798	6.55603	6.33701	6.56544	6.57339	6.63091	6.73483	6.7522	6.69594	6.64012	6.70401	6.52091	6.78497	6.26397	6.49148	6.42743	6.53795	6.58041	6.48252	6.64239	6.54877	6.66722	6.56939	6.4076	6.36593	6.28868	6.69434	6.44469
ADGRF3	6.88573	7.19417	6.95772	6.55438	6.71851	6.96303	6.71743	6.67954	6.81144	6.7005	6.85255	7.07182	7.0353	6.70167	6.7739	6.85294	6.74606	6.77371	6.65249	7.03643	6.85465	6.73838	6.68354	6.93592	6.70813	6.91716	6.75891	6.60771	6.5706	6.61497	6.64133	7.05973	6.65344	6.67724	6.6906	6.85205
ADGRF4	6.30286	6.65459	6.53681	6.79158	6.64381	6.60526	6.83429	6.57628	6.5695	6.72566	6.52413	6.69383	6.98807	6.75004	6.69556	6.70796	6.70285	6.62914	6.57531	6.72071	6.7898	6.86216	6.71793	6.70602	6.49913	6.50517	6.43256	6.53001	6.53792	6.72702	6.97842	6.60596	6.51833	6.8769	6.81341	6.98271
ADGRF5	6.71603	6.90337	6.6844	6.94948	6.60211	6.75489	6.81379	6.64996	6.64906	6.71223	6.86639	6.65885	6.78382	6.63489	6.83533	6.67811	6.65265	6.73531	6.72979	6.69647	6.7685	6.82392	7.04766	6.68381	6.67358	6.69199	6.64141	6.65191	6.78982	6.70656	6.80161	6.78836	7.0869	6.67431	6.78826	6.77549
ADGRG1	6.85741	6.59893	6.98018	6.77099	6.61372	7.16206	7.03524	6.73397	7.6006	7.60838	7.46351	7.02202	7.39099	6.86076	7.68671	6.64909	7.83068	7.44625	6.90942	7.42844	7.51754	7.20031	7.24063	7.41667	7.04053	6.93221	7.05595	7.25357	6.95877	6.89053	6.98246	7.34983	7.19002	6.96758	6.97113	7.30148
ADGRG2	6.76093	6.70092	6.79454	6.96887	6.81682	6.6489	6.83304	6.87447	6.83113	6.95103	6.66436	6.76383	6.75982	6.77166	6.83007	6.9086	6.71381	6.66543	6.80961	6.8057	6.97688	6.84735	6.63414	6.8794	6.7656	6.90031	6.59391	6.86454	6.78728	6.7371	6.91954	7.15993	6.77924	6.89308	7.02049	6.99725
ADGRG3	6.63822	6.78171	6.44451	6.57263	6.58053	6.81676	6.64924	6.79144	6.66332	6.80502	6.76509	6.7811	6.5527	6.65648	6.57398	6.80597	6.4722	6.5879	6.7611	6.66701	6.74289	6.44036	6.54036	7.33589	6.88086	6.79674	6.62896	6.36175	6.6324	6.69422	6.81762	6.55328	6.28655	6.38319	6.65766	6.13246
ADGRG4	6.79902	6.88733	6.72424	6.7737	6.83927	6.63926	6.64665	6.68238	6.44313	6.91262	6.46373	6.86607	6.77533	6.67065	6.78203	6.60552	6.77728	6.58275	7.00813	6.94015	6.58864	6.48188	6.59012	7.11435	6.78096	6.47106	6.64982	6.57565	6.69324	6.82926	6.825	6.92237	6.70176	6.70355	6.70979	6.78012
ADGRG5	7.05202	6.68292	6.91565	6.9814	6.67644	6.67996	6.75481	6.62714	7.02463	6.84911	6.77933	6.81732	6.9073	6.63312	6.87072	6.70833	6.63179	6.64111	6.58382	6.65951	6.72944	6.61752	6.44542	6.67405	6.73032	7.00073	6.72728	6.95158	6.92489	6.59988	6.70916	6.72326	6.69752	6.8767	6.65299	6.84257
ADGRG6	6.62199	6.81591	6.99222	6.64028	6.75958	6.76482	6.63825	6.76439	6.85727	6.83056	6.5845	7.01393	6.78124	7.30862	6.85375	7.04114	6.66141	7.40679	6.61403	6.95844	6.7331	6.72148	6.86306	6.72	6.82095	6.50881	6.62765	6.61904	7.07901	6.86496	6.72827	6.78491	6.9341	6.89943	6.89799	6.86916
ADGRG7	6.31067	6.15181	6.46876	6.39678	6.5055	6.52658	6.42077	6.46503	6.52177	6.27967	6.42847	6.81839	6.53374	6.54706	6.35119	6.32368	6.31852	6.54244	6.54177	6.52518	6.42413	6.43619	6.52516	6.70096	6.89906	6.28612	6.6919	6.61477	6.65797	6.50019	6.40316	6.26587	6.56773	6.56354	6.37255	6.69639
ADGRL1	7.00785	6.81324	7.17007	7.12719	6.73694	7.22214	6.82243	6.86071	6.75467	6.94422	7.00818	6.58885	7.07191	6.79776	6.92449	6.81201	6.73712	7.35238	7.01807	7.04295	6.83264	7.01508	7.18139	7.02476	7.22417	7.05992	7.31046	7.10853	7.16471	7.24619	7.10837	6.70464	7.1483	7.0708	7.06522	6.95851
ADGRL2	8.79477	8.95674	8.08654	7.78211	8.25467	8.34184	9.10647	8.52298	8.13992	7.78679	7.88274	8.82819	7.90625	8.64195	8.13501	8.52834	8.07447	7.70373	7.92224	7.8187	7.46306	7.73553	7.76809	7.58141	8.31185	8.63924	7.82011	8.07667	7.80856	8.36392	8.00842	8.07447	8.52193	8.28116	8.22107	7.90243
ADGRL3	7.80147	6.83823	7.41274	7.93201	7.73289	7.30619	7.49602	7.86168	7.07239	7.38818	7.30161	7.80452	7.38029	7.09473	6.90658	6.85807	6.94626	6.97837	7.52508	6.99735	7.06982	7.32108	7.07358	7.64927	7.63479	7.21548	7.77341	7.41204	8.12158	7.81431	7.30884	7.83828	7.15536	7.43205	7.5893	7.72597
ADGRL4	6.71369	7.14097	6.69758	6.86999	6.78915	6.78084	6.55324	6.66191	6.75313	6.76099	6.70312	6.69381	6.67111	6.93972	6.89556	6.68708	6.67503	6.7495	6.74817	6.68551	6.58855	6.88634	6.37966	6.70489	6.85309	6.7595	6.80876	6.63864	6.85747	6.81966	6.50531	6.43496	6.63256	6.65333	6.85113	6.69119
ADGRV1	6.4459	6.82425	6.80868	6.71291	6.97523	6.76156	7.12259	6.98892	7.22565	7.35285	7.33427	6.7271	7.08947	6.84283	7.55738	6.87958	6.89736	7.27498	6.75786	7.24833	7.6239	7.35884	7.18829	6.80121	6.88178	7.00818	7.04326	7.13147	6.64117	6.76986	6.84079	7.62565	6.86349	6.95821	6.96928	7.0613
ADH1A	7.92183	7.67393	6.64439	6.73692	7.61948	7.09885	7.39084	7.63096	7.21842	8.13096	8.19927	6.12435	6.96108	8.72546	8.55048	7.66743	8.09464	8.29508	7.36439	7.18247	7.79483	7.67839	6.96602	7.65729	6.86323	6.68685	6.82818	7.3021	6.75703	6.81009	6.74751	7.12942	7.1059	7.06553	7.37354	7.15894
ADH1B	7.78029	6.79006	6.78462	6.81372	8.55664	8.01343	9.80689	9.08442	7.94809	8.34841	9.15989	6.28122	8.2475	9.44253	8.0034	8.79729	8.64576	9.10647	8.53521	7.72597	7.98673	8.59289	7.35884	8.97311	6.90337	7.1517	6.78763	7.23411	6.85335	6.95519	7.4695	7.5415	7.16695	7.22853	8.36745	7.47388
ADH1C	7.30009	7.8297	6.84103	6.53963	7.43738	6.97851	7.23329	7.13725	6.97963	7.23604	7.29596	7.71898	6.87658	7.83378	7.50179	7.36148	7.37486	7.27626	7.2289	7.14149	7.53928	7.43837	6.73382	6.8215	6.91565	6.84637	7.07584	7.02709	6.7016	6.81503	6.97316	6.79302	7.05891	6.9814	7.14172	7.29566
ADH4	6.95057	6.82769	7.17777	6.9294	7.13377	6.88433	7.047	7.04162	6.83826	6.90807	6.68539	6.85251	6.91364	7.04311	6.71058	6.9583	7.07305	7.00133	7.07885	7.06135	6.95095	6.82403	6.69464	6.66211	7.04358	7.05782	6.86899	6.93692	7.10558	7.043	6.91292	7.35723	6.96681	6.77398	6.95844	6.64243
ADH5	6.78129	8.06394	7.43689	7.55514	7.6219	7.78638	8.36199	8.2307	7.56073	8.05432	8.31353	8.45261	7.83068	8.2485	7.50824	8.45084	7.61657	7.64476	7.8946	7.41799	7.50376	7.75275	7.32353	7.75056	7.97172	7.99413	8.2705	8.24077	8.37367	8.13841	7.60645	8.01121	7.9312	8.03266	8.38244	8.07103
ADH6	6.56984	6.59939	6.86876	6.59429	6.66084	6.45357	6.80924	6.51944	6.5219	6.43683	6.76664	6.69013	6.61914	6.40482	6.79167	6.83005	6.75549	6.45446	6.71237	6.52979	6.55455	6.75139	6.51564	6.30814	6.83383	6.5958	6.62528	6.74882	6.68767	6.77727	6.58744	6.59868	6.50504	6.63012	6.75475	6.70249
ADH7	6.23746	5.96352	6.49894	6.60799	6.51868	7.166	6.54402	6.43841	6.18079	6.58143	6.70141	7.00265	6.34493	6.52808	6.42293	6.72316	6.59681	6.6766	6.19638	6.56504	6.90031	6.32335	6.68617	6.53697	6.70514	6.35553	6.33305	6.31183	6.63168	6.5419	6.42921	6.66907	5.83846	6.76546	6.42719	6.14137
ADHFE1	7.3549	7.84637	7.7224	7.83592	7.64697	7.0708	8.21068	7.58025	6.95381	7.61436	7.20285	7.1628	8.2422	6.73042	8.20902	7.81928	6.89108	7.61292	7.60938	7.16071	7.64555	7.56663	6.79115	7.76017	7.59248	7.92347	7.35238	8.02746	7.39142	7.62819	7.45988	7.43689	8.4746	7.53618	8.01036	8.50018
ADI1	10.1987	9.56317	10.5948	9.97332	10.9555	9.55906	10.9447	10.7722	9.94047	9.77133	10.9957	7.85705	10.4777	10.66	10.2848	10.1486	10.8315	9.14054	11.1395	10.0332	9.92715	10.7543	10.9416	10.9519	10.2496	11.2075	9.26062	10.5597	10.1255	10.4748	10.6911	10.6218	9.82722	10.7787	10.4536	10.5624
ADIPOQ	6.97175	6.66331	6.88018	6.82126	6.6517	6.6307	6.89	6.8084	6.65772	6.85282	6.66452	6.9059	6.80252	7.03777	6.70518	6.85722	6.66093	6.61386	6.71751	6.69481	6.52455	6.80891	6.94346	6.99568	6.86082	7.02199	6.80827	6.8775	6.86727	6.78864	6.92701	6.78556	6.62532	6.68185	6.8182	6.56069
ADIPOR1	8.30822	8.20681	8.67364	8.53634	8.32068	8.46323	9.23421	8.49768	9.34624	8.88604	9.36108	9.4248	8.21622	7.56861	8.27756	8.21968	8.71614	8.44252	8.23981	8.76729	8.50068	8.52252	8.73022	8.22107	8.61278	8.34575	8.37539	8.60524	8.48623	8.67914	8.69705	9.02569	8.9614	9.01067	9.33112	9.57379
ADIPOR2	8.8485	9.39647	8.91533	8.94661	9.12659	9.59505	9.37058	9.30219	9.40629	9.35612	9.39415	10.2289	9.99181	9.78922	8.71145	10.0187	8.69548	9.40732	9.15027	9.09242	9.14357	9.30903	8.50127	9.10565	9.25836	8.78704	8.76795	9.03514	8.8166	9.07457	9.46026	9.41575	9.11168	8.98278	9.22001	9.69667
ADIRF	12.5209	13.1203	11.7329	13.4343	12.5671	12.2511	13.1564	13.4813	13.2347	13.9185	13.1692	13.0159	12.9896	13.4139	14.3568	12.6405	14.4213	14.1149	13.2229	12.6159	13.7134	12.844	13.2229	11.8093	12.1377	12.7718	13.6862	12.0473	13.7598	12.168	12.4713	12.3917	12.4432	12.9452	12.2679	12.9719
ADK	7.43901	7.14254	6.84422	7.48977	7.43687	7.56132	7.48596	7.197	7.43168	7.33136	7.28347	7.57999	7.46014	7.17009	7.38636	7.35184	7.42706	7.33697	7.21667	7.32286	7.18883	7.4617	7.47445	7.01897	7.01539	7.16724	7.28538	7.06225	7.18959	7.0977	7.0113	7.19158	7.02055	7.26441	7.25523	7.17377
ADM	6.90121	6.52737	6.99186	6.85562	7.43649	8.62374	7.35647	7.72156	7.90958	8.5316	7.11626	8.1166	7.39065	7.32851	7.461	7.40986	6.83666	7.40183	8.34418	7.89259	8.43887	7.22214	7.59055	7.34748	7.08961	6.82418	6.90075	7.02522	6.72626	7.05173	7.08992	7.25437	6.69626	7.11185	7.00463	7.08968
ADNP	6.9078	7.33677	7.05614	7.09311	7.0021	6.87295	7.13728	7.20127	7.31462	7.12978	7.20608	7.08485	7.20506	6.62831	6.97343	7.09361	7.31686	6.92115	7.21219	7.39519	7.18104	6.95455	7.18488	6.81122	7.10177	7.13958	6.86371	7.19086	7.13861	6.97184	6.98225	7.12097	7.12727	7.12523	7.03632	7.06696
ADNP2	6.72323	6.58135	6.55787	6.8478	6.74888	6.68952	6.53131	6.64733	6.5272	6.60959	6.62455	6.49642	6.53105	6.44614	6.78272	6.59123	6.74928	6.50881	6.50754	6.85896	6.52525	6.70585	6.80435	6.53092	6.81889	6.84642	6.71358	6.7806	6.7491	6.6568	6.83604	6.8341	6.71025	6.61444	6.68447	6.72488
ADO	7.80638	8.04269	7.33476	7.83347	7.61527	6.86532	7.5592	7.60398	7.69163	8.00177	8.02171	6.42935	7.61355	7.38278	6.96981	7.76525	7.42881	6.92126	7.42705	7.35111	7.32708	7.76081	7.21918	7.41452	7.47343	7.38524	7.47244	7.41452	7.78211	7.3508	7.34703	7.0171	7.50337	7.65494	7.38776	7.56123
ADORA1	8.4206	7.7773	8.81939	7.83878	7.41222	7.85415	6.92677	7.46541	6.79739	7.38524	7.48041	7.0452	8.08255	7.52167	6.59811	7.93867	7.5226	7.55473	7.28108	6.67544	7.56229	7.64527	7.11414	7.2904	7.75518	7.79133	7.4851	8.22255	7.34718	7.80317	8.1928	8.5813	7.76465	8.195	7.3096	7.47343
ADORA2A	6.72343	6.59814	6.79336	7.28091	6.72059	7.12759	6.87715	6.88885	6.84522	7.21028	6.50755	6.72088	7.12796	7.21856	6.73398	6.92001	6.67867	6.70877	7.16749	6.94266	7.09072	6.76752	6.99413	6.60728	6.81381	7.02036	7.08888	7.00139	6.87858	6.78578	7.31989	7.13612	7.44175	7.0866	7.13612	7.15303
ADORA2B	7.06221	6.79656	6.70553	6.6741	6.60816	6.82646	6.86837	6.68216	7.28572	6.74068	6.82892	6.56601	6.86557	6.80289	7.08301	6.68483	7.14564	6.87126	6.61908	6.86551	6.95221	6.8925	7.09456	7.0969	6.37618	6.85623	6.77536	6.66137	6.8548	6.55715	6.8305	7.16179	6.84353	6.75652	6.69488	6.62406
ADORA3	9.00877	8.49304	7.75331	8.38066	7.24167	6.81268	6.83628	8.2846	7.32041	9.13954	8.47762	6.90126	7.9119	6.62392	7.99874	7.87854	7.81637	7.96968	8.12335	8.00459	8.87421	8.20902	7.7453	8.36612	8.47385	8.89226	7.89306	9.60309	7.81756	8.65826	8.03766	7.9477	8.72905	8.50427	7.81902	8.46863
ADPGK	6.64687	6.61481	6.65961	6.40309	6.66819	6.89	7.18682	6.73236	6.9308	6.6927	6.88073	6.93805	6.68699	6.53639	6.54677	6.38716	6.51102	6.79083	6.91526	6.79883	6.93446	6.81276	6.69527	6.66428	7.1266	6.73461	6.89285	6.97786	6.83256	7.02939	6.79353	6.68095	6.73512	6.77553	6.90136	6.96235
ADPRH	6.71007	6.59438	6.72275	6.54319	6.715	6.58312	6.63573	6.51678	6.68385	6.68018	6.64032	7.31162	6.69948	6.63249	6.77036	6.75961	6.64638	6.67966	6.46014	6.81325	6.62067	6.6545	6.45462	6.7766	6.80882	6.67768	6.54425	6.71435	6.51639	6.77224	6.82286	6.65033	6.67037	6.72099	6.74712	6.32357
ADPRHL1	6.66658	6.52871	6.60403	6.84463	6.61141	6.61117	6.73947	6.6608	6.63043	6.81402	6.66323	6.82782	6.69092	6.9946	6.74247	6.7597	6.82443	6.59452	6.63788	6.6121	6.64083	6.59898	6.64312	6.50525	6.62609	6.65455	6.76492	6.72603	6.68635	6.74605	6.68216	6.59112	6.90833	6.74657	6.62677	6.56281
ADPRHL2	9.63351	9.41235	9.47038	9.20748	8.90995	8.40194	8.57457	9.03514	9.1033	9.10565	9.22001	9.1141	9.04649	10.2103	9.02392	9.22001	9.54668	9.48717	8.75892	9.11325	9.10447	9.07735	9.87889	9.20163	9.1847	8.89744	8.64795	9.01937	8.96565	9.21481	9.01679	9.21903	9.13017	9.02054	8.82634	9.0588
ADPRM	7.50805	8.18169	7.25474	7.15227	7.34866	7.32992	7.84957	7.19544	7.70016	7.75425	7.43205	6.53014	7.77942	8.52082	7.40094	6.95817	7.72537	7.81527	7.53036	7.735	7.6102	7.60157	7.56248	6.77389	7.58527	8.07003	7.31791	7.33603	7.48383	7.55649	7.37252	7.07097	7.31427	7.3338	7.35256	7.38719
ADRA1A	6.64539	6.92699	6.61784	6.68424	6.66072	6.58341	6.57056	6.65881	6.74122	6.59109	6.8016	7.00201	6.84451	6.82422	6.70701	6.76692	6.75879	6.78527	6.59591	6.60787	6.64756	6.60862	6.66531	6.73711	6.65439	6.72741	6.61284	6.67323	6.68104	6.64564	6.75352	6.60623	6.58369	6.65669	6.73107	6.60012
ADRA1B	7.19922	6.84319	6.72703	6.79206	6.70602	6.83258	6.76227	6.80427	6.78136	6.62296	6.68934	6.725	6.75656	6.78289	6.73151	6.8628	6.88959	6.77214	6.70755	6.58334	6.71514	6.82726	6.89513	6.70136	6.86573	6.87361	6.62413	6.76297	6.67736	6.76963	6.57493	6.64473	6.84102	6.71386	6.57026	6.835
ADRA1D	6.77963	6.62911	6.95523	6.97936	6.799	6.78636	6.68492	6.57494	6.85664	6.67224	6.50103	6.69387	6.93724	6.87833	6.73702	6.60762	6.69596	6.79598	6.88528	7.07074	6.96961	6.56117	6.80782	6.67134	6.88736	6.8066	6.92471	6.66042	6.88789	6.67399	6.86239	6.84066	6.85203	6.7055	6.80578	6.65856
ADRA2A	7.67815	7.36423	7.34904	6.96244	6.61934	7.11424	7.13334	7.11061	7.34477	7.11859	7.5062	6.30271	6.74278	7.6232	7.46148	7.2784	6.60038	6.99505	7.15445	7.30365	7.19115	7.97389	7.43818	7.6102	7.31697	7.2454	6.97185	7.13007	6.89988	7.31618	6.67487	6.59638	6.5747	7.46351	7.03398	6.78923
ADRA2B	6.46995	6.73478	6.63267	6.83243	6.67368	6.60917	6.78432	7.04812	6.72576	6.92757	6.65012	6.83889	6.48843	6.78427	6.88489	6.42985	7.00495	6.71965	6.80356	6.93589	6.92107	6.69105	6.46145	6.48226	6.78942	6.52037	6.80464	6.64406	6.8175	6.76031	6.57973	6.81844	6.88285	6.7578	6.53436	6.68979
ADRA2C	6.99705	6.70565	8.1501	7.49626	8.73876	6.96061	8.63145	7.49925	7.64344	7.81295	7.22932	6.61695	8.54875	7.0189	7.40381	7.9243	6.90994	7.12337	7.81323	8.00915	7.73831	8.15864	7.40079	6.7288	7.80189	7.76425	7.19765	8.81207	7.0782	7.87413	7.43488	6.83092	7.80771	7.28073	7.86293	8.76845
ADRB1	6.78926	6.67492	6.96948	6.67366	6.70955	6.4607	6.66499	6.63391	6.97982	6.84776	6.55057	6.77076	6.8036	6.58794	6.86934	6.81185	6.63425	6.85611	6.91334	6.93928	6.71505	6.78211	7.02618	6.75808	6.73557	6.76018	6.83768	6.83516	6.83991	6.64251	6.77833	6.62179	6.78251	6.96677	6.53989	6.69425
ADRB2	8.5213	9.31989	8.27209	7.9142	8.61135	6.69138	8.71204	7.77022	9.66869	8.50777	9.23738	7.16974	7.70315	8.66591	9.21903	7.89344	9.7873	8.25852	7.34776	9.24277	8.60375	7.98785	8.07275	10.4107	7.82502	9.0514	7.53105	8.1924	7.81056	7.87997	8.95964	9.92884	7.43453	8.39632	8.69937	7.77591
ADRB3	6.62866	6.66239	6.76686	6.7369	6.54141	6.48446	6.69278	6.69082	6.9296	6.4532	6.70801	6.54351	6.87725	6.51149	6.77143	6.97119	6.68606	6.64282	6.45234	6.82024	6.59763	6.61673	6.73543	6.61937	6.6006	6.62744	6.51808	6.4399	6.62112	6.59669	6.55758	6.71796	6.73866	6.7762	6.76593	6.82704
ADRM1	7.68136	6.91603	7.03751	6.96108	7.17853	6.99335	7.55262	7.57341	7.80605	7.87173	8.01225	8.65164	7.04993	6.63956	7.16167	7.63416	7.26545	6.65966	7.66316	7.56768	7.52532	7.47871	7.68479	6.71902	7.98573	7.33878	7.78211	7.25779	7.3783	7.79133	7.89488	7.62006	7.87718	8.13322	7.95926	8.65683
ADSL	9.19145	9.38999	8.48435	8.99804	8.4076	8.55336	8.66399	8.7211	8.64195	9.02755	8.96648	9.21297	9.20076	8.94317	8.33253	9.05763	9.18363	8.88122	8.83464	8.74156	8.71145	8.66712	9.12259	8.7018	8.8106	8.69399	8.97045	8.6502	8.75767	8.80725	8.71552	8.56383	8.85531	9.01297	8.67867	8.83712
ADSS	6.90432	7.05621	6.88453	7.2897	7.27044	7.46817	7.37486	6.98714	7.11051	7.03248	6.82826	6.75407	7.34127	6.87459	6.98933	6.81302	7.20534	6.81442	7.05365	7.14865	7.03912	7.11105	7.38046	7.30942	6.93684	6.95562	6.8297	7.01488	7.10664	6.76974	6.94383	6.96398	7.05869	7.05426	6.90018	6.92314
ADSSL1	7.02213	7.35064	6.92822	7.30055	7.07217	6.8881	7.05447	7.34297	7.1062	7.28132	6.87345	7.20143	6.79511	6.62972	6.99762	7.4478	6.77298	7.15956	7.37429	7.01572	7.16008	7.12493	6.67016	6.76321	7.02118	7.02649	7.38737	7.14669	7.18421	7.0515	6.80054	7.14756	7.25177	7.22915	7.18204	7.41212
ADTRP	6.73539	6.47255	6.45057	6.61959	6.5824	6.60245	6.73891	6.65201	6.50685	6.74523	6.5608	6.43142	6.38361	6.79411	6.472	6.48432	6.69009	6.72938	6.58429	6.52654	6.45736	6.78789	6.60483	6.82221	6.55917	6.3696	6.42309	6.71895	6.77679	6.23396	6.45881	6.35486	6.46437	6.35219	6.68532	6.65198
AEBP1	10.0309	9.06841	10.0309	9.47159	9.30326	9.83323	9.35341	9.89322	9.1779	9.37058	9.47588	10.4472	9.44128	9.21481	9.1977	10.1611	8.78042	9.13219	9.626	8.99804	9.00877	9.59765	9.15642	9.68461	10.7192	9.04468	9.40386	10.0951	9.33254	10.6117	10.4622	8.58527	9.86913	10.892	11.1038	10.3847
AEBP2	6.87899	8.71552	7.51945	7.53469	7.38131	7.99205	8.10685	8.15692	7.63071	7.74686	7.83278	6.24951	7.76172	8.15864	6.77525	8.0088	7.75697	7.69389	7.54934	7.76081	7.29266	7.52078	7.63617	7.54019	7.14819	7.75365	7.73441	7.59131	7.88274	7.12203	7.19807	7.15124	6.77245	7.17216	7.08818	7.35269
AEN	6.98671	6.59852	7.04673	6.45049	6.4628	6.53911	6.60856	6.57888	6.64205	6.65067	6.49381	6.60694	6.77823	6.66008	6.61161	6.61085	6.62435	6.76917	6.52986	6.69934	6.8497	6.61291	6.72684	6.85526	6.83614	6.79945	6.86969	6.91503	6.56493	6.81832	6.57628	6.74028	6.61322	6.85382	6.85913	6.6816
AES	6.87548	7.00304	7.13575	7.00048	7.01829	7.1438	6.93901	7.11102	7.11909	7.39433	7.09163	6.78992	7.24099	6.80003	6.96922	7.39017	7.26549	6.84302	7.3523	7.0455	7.34773	7.24054	7.00612	7.07846	7.46536	7.02536	7.83892	7.53643	7.23158	7.63198	7.24864	7.03493	7.41545	6.98913	7.45389	7.23858
AFAP1	6.49053	6.57365	6.61238	6.76343	6.52875	6.70713	6.68095	6.64363	6.70853	6.67642	6.53617	6.48841	6.96077	6.70128	6.81822	6.70061	6.55973	6.70535	6.60026	7.02016	6.63555	6.26968	6.60121	6.29454	6.39678	6.81333	6.43617	6.62005	6.44025	6.66535	6.73166	6.50114	6.46463	6.73498	6.44791	6.66719
AFAP1L1	6.43666	6.81291	6.98635	7.26414	6.66474	6.7107	7.06529	7.02744	6.92504	6.82162	6.97278	6.48898	7.39122	7.03248	7.26955	7.00541	7.20942	6.37655	6.87088	7.08162	6.88393	6.80153	6.87748	6.63748	6.86621	7.00884	7.00704	7.00203	7.0403	6.91695	7.17865	6.53402	6.93383	7.10363	7.12186	6.9528
AFAP1L2	7.44749	7.09385	7.31568	7.24659	7.34616	7.29069	6.87611	7.04823	6.99978	7.02722	7.30739	7.18989	6.85756	6.86017	7.61124	7.24849	6.69524	6.58559	7.24144	6.83834	6.98159	7.08803	6.75229	6.98563	6.98671	7.11728	7.37868	7.04467	7.2677	7.01926	7.03184	7.80961	6.88042	7.11095	7.20623	7.25398
AFF1	7.88368	7.88474	7.54213	7.50449	8.20641	7.85056	8.20483	7.97172	8.19029	7.90211	7.78711	6.14373	7.94079	6.60733	7.39569	7.4895	7.56123	7.55768	7.8498	8.23257	8.05044	7.93614	7.79099	8.03728	7.73799	8.20681	7.76213	7.87413	7.99742	7.88626	7.55974	7.85386	7.5825	7.78291	7.97608	7.90211
AFF2	6.74796	6.69506	6.88767	6.87435	6.7788	6.76793	7.476	7.15181	6.55568	7.1783	6.91869	6.96834	7.78609	6.69056	6.7924	6.78054	6.8182	6.57441	6.76431	6.63418	6.80648	6.90288	6.75765	6.69827	7.15667	6.92716	6.73959	7.35174	6.76127	7.21699	7.11769	7.04345	7.56622	6.79818	6.96108	7.11355
AFF3	6.70522	6.8185	6.90726	6.81359	6.73409	6.95698	6.6829	6.76461	6.6693	6.76187	6.87738	6.75706	6.58206	6.87645	6.7077	6.73558	6.75766	6.58692	6.89674	6.85141	6.83807	6.60255	6.71588	6.95403	6.92196	6.78445	6.79584	6.77597	6.64895	6.79405	6.61579	6.75215	6.85033	6.98523	6.7929	6.69615
AFF4	6.43364	6.54158	6.41956	6.44206	6.45957	7.33222	6.98287	6.44683	6.42805	6.5152	6.61784	6.47381	6.62237	6.41164	6.48081	6.43062	6.6978	6.44694	6.80759	6.39802	6.47198	6.54412	6.50512	6.61822	6.64264	6.48666	6.63064	6.58626	6.6562	6.48078	6.53338	6.7163	6.61824	6.53097	6.52575	6.38732
AFG3L2	6.96745	6.64078	7.22977	6.85604	7.20354	7.33892	7.59473	6.95941	7.63674	7.3308	7.30558	7.82257	7.36741	7.63024	7.55207	6.95805	7.37167	7.17525	7.2717	7.65005	7.37238	7.30113	7.61503	7.68479	7.24193	7.41667	7.40151	7.30764	7.04229	7.27261	7.32799	7.08882	7.01316	7.43289	7.35269	7.11654
AFM	6.66968	6.59215	6.64467	6.33867	7.27498	6.52584	6.59914	6.79584	6.96666	6.55406	6.77413	7.10445	6.761	6.65939	6.53538	6.60108	6.73406	6.79289	6.62814	6.56967	6.41719	6.68232	6.56827	6.63585	6.80916	6.71414	6.6885	6.69991	6.68968	6.8258	6.46095	6.88288	6.67535	6.60064	6.69854	6.53031
AFP	6.51479	6.52615	6.47054	6.56805	6.59954	6.64411	6.7254	6.73678	6.98417	6.34234	6.5337	6.4921	6.46637	6.24814	6.3561	6.596	6.62826	6.34877	6.57619	6.58271	6.4057	6.59159	6.60229	6.69589	6.57507	6.13246	6.41822	6.39976	6.64096	6.63433	6.20238	6.40556	6.15181	6.59769	6.38101	6.3614
AFTPH	6.72849	6.50323	6.68484	6.52376	6.63874	6.4595	6.47354	6.67738	6.57417	6.43762	6.62388	6.40674	6.60532	6.62836	6.76609	6.40725	6.61539	6.45407	6.8375	6.72421	7.14388	6.6591	6.94301	6.40101	7.00244	6.57257	6.80418	6.79038	6.94952	6.94567	6.46589	6.63678	6.59234	6.55253	6.42549	6.73478
AGA	8.04823	8.57013	8.03441	7.77977	7.28381	6.82468	7.75111	7.9777	7.86021	7.64588	7.68615	7.09098	7.88809	6.59199	8.33426	7.77695	7.61124	7.33178	7.48103	7.34085	7.37997	7.78758	7.11607	6.916	7.51463	8.16425	7.32813	7.73087	7.54655	7.55896	7.89117	7.53913	7.55207	7.77756	7.90211	7.67215
AGAP1	6.84665	6.80704	6.81139	6.7399	6.88992	6.78257	6.61265	6.75947	6.67635	6.84682	7.04837	6.56915	6.56429	6.43045	6.8516	7.11095	6.75595	6.80094	6.91317	6.85325	6.84654	6.79928	6.63864	6.59545	6.63211	6.75117	6.73312	6.94309	6.51993	6.61467	6.85108	6.80348	6.70932	6.69726	6.77476	6.85163
AGAP2	6.75022	6.57717	6.66192	6.66879	6.65704	6.71598	6.65557	6.6005	6.74099	6.55908	6.58542	7.12527	6.39729	6.51993	6.58025	6.37823	6.46692	6.70371	6.36887	6.80224	6.6705	6.56044	6.57257	6.49582	6.81285	6.77019	6.59827	6.6243	6.76375	6.85089	6.53233	6.5991	6.65095	6.38546	6.76448	6.37309
AGAP3	6.78226	8.26998	7.8667	7.44588	7.90315	7.11969	7.41314	7.32291	7.42683	7.42753	7.72912	6.60587	6.94413	7.3183	8.09026	7.03161	7.76465	7.67639	7.7721	7.83981	7.80381	7.71839	7.57386	7.73831	7.85112	7.58025	7.65596	7.76597	7.50361	7.78949	7.67426	7.36453	7.96766	7.31268	7.76249	7.78783
AGAP4	7.05595	7.37561	7.49286	7.94963	7.21441	7.476	7.09538	7.14595	7.30781	6.97989	7.14649	7.01689	8.04107	7.5765	6.85497	6.76697	6.88426	6.84137	7.17447	7.58457	7.10909	7.39726	7.07108	7.69287	7.22057	7.70192	7.07276	7.05173	7.34494	7.08152	7.44404	7.67034	7.28108	7.13943	7.28429	6.89653
AGBL1	6.63877	6.63639	6.62918	6.75631	6.83074	6.63323	6.53972	6.74273	6.57118	6.90224	6.6451	6.46615	6.78682	6.6958	7.04459	6.5444	7.32722	6.72608	6.7027	6.43313	6.50967	6.61678	6.78642	6.5562	6.31834	6.73983	6.60888	6.36018	6.55348	6.83162	6.68827	6.56288	6.59188	6.53418	6.74733	6.42633
AGBL2	6.71685	6.85956	6.14137	6.7902	6.73214	6.63638	6.93615	6.89221	6.86627	6.83476	6.70071	7.03762	6.72772	6.73009	7.3308	6.93641	6.67806	6.71399	6.56848	6.67181	6.84025	6.71256	6.6732	6.73344	6.66459	6.96812	6.6931	6.89864	7.00516	6.69195	6.54945	6.7425	7.1783	6.65912	7.02588	6.82305
AGBL3	6.75078	6.55108	6.45881	6.56023	6.44264	6.62096	6.62906	6.50522	6.68957	6.70207	6.44673	7.01749	6.46984	6.7897	6.85058	6.94919	6.33362	6.52173	6.72724	6.66992	6.56273	6.66023	6.63081	6.32368	6.79935	6.492	6.24546	6.51422	6.56492	6.71855	6.43961	6.79167	6.63548	6.69498	6.83551	6.5601
AGBL4	7.15788	6.69358	7.60838	7.0167	7.2908	6.88634	7.52148	6.99027	7.02357	6.91644	6.72815	6.61804	6.61526	6.77671	7.60423	7.43154	6.72099	6.83137	7.01754	7.01508	7.15507	7.09847	6.74949	7.07402	6.74492	7.58782	7.2661	6.87126	7.35422	6.82004	6.82116	7.2738	7.05579	6.87002	7.03272	6.7688
AGBL5	6.84901	6.79032	7.08301	6.79944	6.93808	6.84081	6.81745	6.9458	6.68975	6.90766	7.01733	7.1209	7.28246	7.13887	7.10298	7.07395	7.20339	7.57698	7.15872	7.05711	7.00437	6.77599	6.76403	6.75939	6.92964	6.91135	6.93509	6.93972	6.57522	7.0296	6.93615	6.89714	6.91142	6.71655	6.92073	6.99269
AGER	6.68572	6.94949	6.95755	6.74106	6.73491	6.71041	6.69698	6.57151	6.66197	6.63363	6.42854	6.79972	6.8514	6.78271	6.66018	6.80087	6.97128	7.07652	6.8384	6.61012	6.79989	6.69614	6.89599	7.25709	6.86836	6.85125	6.74353	6.80718	6.66806	6.84503	6.79946	6.62353	6.71316	6.70829	6.82368	6.88435
AGFG1	7.407	7.06114	7.17258	6.67573	6.77277	6.82799	7.18872	7.10205	7.47154	7.33657	7.05098	6.98884	7.24395	7.85152	6.85706	6.93982	6.81313	6.80919	7.00407	7.32394	7.32959	6.9845	7.62219	6.65779	7.1715	7.05635	7.07281	7.13582	6.83946	7.1526	7.28332	7.08976	7.26646	7.04837	7.09072	6.93641
AGFG2	6.86513	6.9323	6.6882	6.69936	6.76833	6.57835	7.08176	6.91775	6.65597	7.01715	6.83934	7.35269	6.73114	6.54285	6.58076	6.60533	6.73674	7.25308	6.67752	6.82387	6.74136	6.63848	6.87337	6.6374	6.97059	7.09949	6.96259	6.94394	6.87291	6.95869	6.70538	7.23751	6.84018	6.94975	6.86131	6.97377
AGGF1	6.77602	6.67308	6.72777	6.83625	6.95886	6.94995	6.86342	6.80395	6.7158	6.73526	6.52812	6.78673	6.81516	7.19408	7.03479	6.8378	7.11117	6.72657	6.87899	6.86926	6.91532	6.81507	6.68649	6.47402	6.91927	6.74316	6.89517	6.8035	7.07147	6.93914	6.8989	6.71612	6.78351	7.00972	6.77103	7.02458
AGK	7.37202	7.20339	7.21501	7.08356	6.97153	6.65678	7.01144	7.25024	7.29968	7.37019	7.53535	7.58167	7.48636	7.08084	7.62841	7.12859	7.3607	6.8345	7.48841	7.15894	7.44887	7.16903	7.11344	6.87994	7.1275	7.16954	7.30633	7.17924	7.13036	7.18989	6.7082	7.0791	7.11105	7.055	7.1769	7.043
AGL	6.84486	6.65642	6.80984	6.75951	6.7757	6.68757	6.75763	6.73862	6.8688	6.73404	6.86848	6.7569	6.86216	6.99064	6.80514	6.7551	6.76925	6.66028	6.76519	6.79759	6.76251	6.77032	6.69089	6.64951	6.65802	6.65592	6.76805	6.63952	6.59897	6.62234	6.84816	6.78298	6.64749	6.62686	6.74418	6.75919
AGMAT	6.47721	7.33005	6.64224	6.70915	6.75592	6.67982	6.48366	6.57397	6.88014	6.86985	6.7043	6.67194	6.67727	6.67508	6.79942	6.46703	6.78397	6.63411	6.752	6.77012	6.50675	6.84916	6.7693	7.16588	6.86845	7.03055	6.85524	6.82932	6.48417	6.44576	6.79928	7.48909	6.73719	6.62356	6.67327	6.87709
AGMO	6.75474	6.53293	6.37394	6.73724	6.58705	6.72174	6.59697	6.70698	6.49984	6.6288	6.60327	6.87455	6.62074	6.8853	6.43253	6.44419	6.55622	6.55348	6.65835	6.54741	6.65662	6.7229	6.62616	6.30479	6.67018	6.63874	6.68508	6.71982	6.87457	6.74455	6.67267	6.54557	6.67891	6.83555	6.54653	6.34247
AGO1	7.30588	6.69166	7.33323	7.84864	6.96231	7.52124	7.25957	7.15395	7.10821	7.17118	6.70361	7.52853	6.81025	6.64486	7.77788	7.17799	6.83732	7.51281	7.39471	7.22685	7.10772	7.15124	6.97554	7.08846	7.41366	7.57534	7.2451	7.73705	7.72699	7.39288	7.16987	7.52486	7.10032	6.96492	7.21224	7.19629
AGO2	10.2028	10.2923	10.0099	10.3372	10.9114	10.6539	10.1611	10.1898	9.92884	8.68776	9.34158	10.3563	11.3656	9.89149	10.923	9.77133	9.25836	10.6139	10.1255	10.2731	9.38283	10.47	10.0658	9.69038	9.29055	10.2325	9.88024	9.69178	9.91905	9.53847	10.0621	9.69038	9.26548	9.19352	8.58385	8.65766
AGO3	6.77196	6.70689	6.65099	6.65799	6.79496	6.75864	6.64103	6.81834	6.71525	6.82983	6.65952	6.71444	6.38291	6.64481	6.59633	6.80353	6.93708	7.11809	6.76442	6.58892	6.73739	6.83768	6.84379	6.42901	6.76592	6.92266	6.80636	6.81605	6.75006	6.84623	6.67499	6.71945	6.54004	6.68385	6.78307	6.72004
AGO4	7.82815	8.00585	7.11542	7.17279	6.78108	7.59248	7.44185	7.19797	7.08309	7.26747	6.92181	6.7884	6.80405	7.17279	7.72496	7.44671	8.04775	7.2925	7.22105	7.48436	7.11524	7.17162	6.89572	7.16936	7.13147	6.9418	7.06907	6.99869	7.19249	7.0474	7.00541	6.882	6.74605	7.28712	7.03925	7.19444
AGPAT1	7.11017	7.0204	7.14744	7.25038	6.893	6.95747	6.9433	7.12178	6.98342	7.08312	7.11697	7.23588	7.18344	7.1544	7.19935	7.21168	7.15642	7.01403	6.94651	6.8811	6.88313	7.06823	7.05593	7.24238	7.17676	6.94253	7.24211	7.11786	7.01776	7.1568	7.2149	7.27901	7.24771	7.16278	7.36931	7.29353
AGPAT2	10.6327	10.5813	10.6962	10.7543	11.2146	10.663	11.0347	10.5624	10.5578	10.5948	11.1427	11.2342	11.0511	11.0466	11.3067	11.1146	11.4688	11.5756	10.4472	10.5765	10.7044	10.4942	11.1186	10.5972	10.1898	10.1898	10.2158	10.3934	10.1787	10.119	10.0903	9.46375	10.1336	10.0425	10.1486	9.72894
AGPAT3	6.67519	6.45104	6.66625	6.74763	6.61515	6.80142	6.73532	6.6473	6.6692	6.68693	6.60765	6.88422	6.22253	6.55842	6.69277	6.69738	6.41719	6.75886	6.56997	6.74044	6.63046	6.64235	6.6322	6.46971	6.78245	6.47304	6.94777	6.66011	6.55171	6.80475	6.80547	6.53295	7.14289	6.93551	6.83487	6.43943
AGPAT4	6.79126	6.92862	6.63423	6.83481	6.78781	7.07733	6.73255	6.79212	6.84755	6.84994	6.72993	6.75355	6.84492	6.76478	6.52497	6.74564	6.70557	6.83921	6.95906	6.65361	6.96326	6.64641	6.75627	6.57812	6.85342	7.00581	6.94826	6.97298	6.79705	6.73494	6.98302	6.73248	6.85594	6.6841	6.63147	6.65527
AGPAT5	6.6221	6.48392	6.7095	6.87482	6.62092	6.51691	6.66045	6.54114	6.641	6.86834	6.74545	6.78138	6.55644	6.70685	6.49769	6.82049	6.77303	6.82737	6.65092	7.03328	6.93717	6.46432	6.77775	7.09991	6.74188	6.93459	6.97079	6.80478	6.57642	6.61755	6.64339	6.64052	6.65668	6.71106	6.78312	6.78241
AGPS	6.71717	6.91992	7.07191	6.57105	6.72958	6.65834	6.70325	7.15778	7.26595	7.14791	6.95772	6.45742	7.08123	7.06619	6.77893	6.60008	7.32536	6.62021	7.13107	6.73326	6.92731	6.9135	6.84218	6.68684	6.97936	6.55813	6.90612	6.94465	6.90102	7.05519	7.30989	6.92958	6.62241	6.87387	6.99785	6.83048
AGR2	6.71145	6.53208	6.58229	6.56553	6.6483	6.78041	6.71123	6.53293	6.88865	6.46119	6.85599	6.65282	6.76421	6.60067	6.57946	6.61327	6.79638	6.50321	6.68392	6.54697	6.73221	6.82492	6.76063	6.66678	6.58353	6.87414	6.67222	6.59304	6.4816	6.48357	6.78433	6.6374	6.77959	6.72129	6.78836	6.8436
AGR3	6.5407	6.47605	6.4042	6.28122	6.57752	6.48461	6.59963	6.85876	6.65853	6.47419	6.67788	6.47165	6.47983	6.61619	6.56116	6.47431	6.55887	6.69343	6.46644	6.41103	6.71099	6.24117	6.52122	6.69893	6.63175	6.2072	6.55616	6.7355	6.55423	6.55232	6.76474	6.58634	6.47243	6.60822	6.61365	6.7875
AGRP	6.41414	6.57597	6.57047	6.76634	6.49217	6.54377	6.73927	6.41388	6.65934	6.55557	6.69601	6.73662	6.57267	6.61703	6.60965	6.62101	6.65757	6.74437	6.79517	6.6631	6.74067	6.48385	6.51862	6.69708	6.68149	6.70069	6.55274	6.67745	6.65236	6.6054	6.56524	6.56768	6.46743	6.70102	6.52659	6.55247
AGT	6.72262	6.86609	6.75142	6.29278	6.78942	6.35812	6.48544	6.7443	6.78855	7.04648	6.57785	6.51067	6.87181	6.68741	6.64201	6.57232	6.74733	6.44148	6.64605	6.62389	6.87772	6.78902	6.71653	6.56946	6.85276	6.39713	6.95317	6.66856	6.56677	6.62358	6.68712	7.78291	6.7409	7.50287	7.0098	6.75583
AGTPBP1	6.56387	6.71619	6.72355	6.40296	6.92957	6.98168	6.86956	6.58458	7.0152	6.65617	7.12433	7.03925	6.49433	6.40145	6.52771	6.6867	6.67354	6.81056	6.54273	6.87233	6.75509	6.91635	6.80284	6.50963	6.68205	6.92462	6.96578	6.8282	6.84206	6.81381	6.63885	6.78425	6.80536	6.76271	6.73726	6.64303
AGTR1	6.91438	6.87642	6.63329	6.84635	6.74271	6.73756	6.85173	6.82953	6.6157	6.98998	6.83518	6.84647	6.70785	6.91268	6.95211	6.60947	6.88914	6.64845	6.86784	6.78262	6.67832	6.8282	6.64333	6.75896	6.67353	6.78564	6.94037	6.75905	6.71204	6.4704	6.72762	6.72726	6.80005	6.66004	6.72249	6.72178
AGTR2	6.46025	6.78106	6.7634	6.81485	6.86899	6.89166	6.57814	6.89637	6.7681	6.70138	6.87802	6.68672	6.66852	7.33729	6.7491	6.8221	6.86297	6.61056	6.69674	6.64378	6.75253	6.67892	6.56275	6.95148	6.66179	6.62919	6.54408	6.49198	6.6974	6.83648	6.61077	6.60577	6.58818	6.64036	6.61703	6.63025
AGTRAP	9.61487	9.08687	8.75177	9.04468	8.61726	9.35612	8.29339	8.69399	9.56317	8.88284	9.08282	9.47309	8.74636	9.27319	9.57191	9.38193	9.52602	9.00416	8.59707	9.55096	8.89744	8.76486	9.25706	8.4027	9.60909	9.47588	8.4757	9.06368	8.75838	9.28277	9.19879	8.55581	8.91312	9.00245	8.67187	8.92594
AGXT	6.58215	6.57687	6.67041	6.71892	6.89118	6.52998	6.57449	6.55028	6.67332	6.65143	6.60764	6.4716	6.44049	6.79746	6.53408	6.82548	6.76359	6.46432	6.61684	6.70492	6.76604	6.85389	7.0555	6.89841	6.84839	6.66032	6.3073	6.59901	6.64985	6.85732	6.52516	6.98775	6.65325	6.66157	6.61082	6.61522
AGXT2	6.68959	6.37446	6.40065	6.6223	6.43899	6.50314	6.54136	6.47356	6.44084	6.56644	6.47051	6.56254	6.3346	6.37001	6.44158	6.36546	6.56014	6.68944	6.38674	6.58869	6.5954	6.4005	6.5469	6.65977	6.65859	6.48357	6.31512	6.45394	6.41293	6.49381	6.60506	6.79594	6.50616	6.49316	6.42322	6.3224
AHCY	7.18166	7.10102	7.40954	6.93102	7.19323	7.735	7.34461	7.37904	7.75056	7.83123	7.63506	7.53157	7.44851	6.7754	7.28287	7.32607	7.24889	7.47103	7.43877	7.7713	7.86233	7.33985	7.86565	7.84712	7.77695	7.33203	7.7158	7.8423	7.48841	7.72464	7.5825	7.45877	7.54175	7.73351	7.98785	7.81263
AHCYL1	7.05203	7.18465	7.40344	7.02682	7.18518	6.85896	7.32334	7.14693	7.27554	7.53162	7.24676	7.16634	7.13303	7.21409	6.92481	7.31939	7.1025	6.85753	7.30534	7.19551	7.49515	7.31569	7.0243	7.72491	7.33523	7.21091	7.32655	7.67487	7.31866	7.50703	7.73288	7.96028	7.67377	7.22519	7.64941	7.64109
AHCYL2	6.70448	6.70647	6.87443	6.609	6.63264	6.8494	6.84883	6.62613	6.95628	6.85427	6.76554	7.09699	6.67988	6.95385	6.83852	6.83113	6.70695	6.99038	6.65829	6.7443	6.91235	6.48858	6.42687	6.69135	6.93274	6.97045	7.06269	6.92011	6.98157	6.615	6.68671	6.77112	6.55546	6.72492	6.79283	6.73519
AHDC1	6.71348	6.5763	6.79711	6.68777	6.57023	6.67107	6.66913	6.64106	6.51811	6.4728	6.80481	6.83858	6.67406	6.6777	6.63779	6.44395	6.60785	6.4319	6.49803	6.54706	6.59308	6.62471	6.53578	6.7309	6.57983	6.63011	6.20865	6.55303	6.72779	6.66794	6.76047	6.59732	6.58637	6.16331	6.76248	6.57255
AHI1	7.97215	8.71696	8.65305	8.44074	8.6635	8.3666	8.93222	8.37248	7.99413	7.77977	7.50233	6.39748	7.82897	8.08117	7.77977	7.94841	6.86203	8.24164	8.08578	8.10602	7.76563	7.84957	7.94726	8.5461	8.34089	8.66712	7.70901	8.55838	8.49603	8.49893	7.46916	7.71405	7.97459	7.65372	8.64118	8.12947
AHNAK	6.67435	6.68126	6.81194	6.62622	6.64596	7.01635	6.44986	6.60105	6.90136	6.63209	6.7132	6.78355	6.79745	6.76869	6.69244	6.70185	6.68824	6.48108	6.6599	6.90673	6.93559	6.69355	6.82826	6.59166	6.87288	6.65378	6.72924	6.78093	6.64472	6.72802	6.80989	6.74348	6.58762	6.82046	6.79803	6.43966
AHNAK2	6.70732	6.90539	6.49735	7.53872	6.48866	6.4422	6.68054	6.72118	7.1791	6.39107	6.41005	6.56797	6.54235	6.62933	6.54666	6.60733	6.73165	6.6534	6.63457	6.13631	6.72124	6.66239	6.7489	6.66583	6.60946	6.3177	6.69312	6.6245	6.5317	6.66383	6.33546	6.74349	6.79495	6.14658	6.75519	6.87681
AHR	14.151	14.4213	14.3568	14.2353	14.4213	13.8886	14.1149	13.9185	13.7807	13.3027	13.992	7.64069	13.992	14.0892	13.7598	14.2833	13.8886	13.8067	14.2353	14.2833	13.9669	14.2833	14.02	14.2833	13.8566	14.3568	13.8248	14.1149	13.8566	13.9185	13.9669	14.3568	13.9185	14.02	14.151	13.6411
AHRR	6.46938	6.47342	6.64298	6.28033	6.6683	6.81592	6.80093	6.52051	6.63172	6.55053	6.80972	6.49838	6.5722	6.64643	6.78822	6.03547	6.52188	6.83884	6.4336	6.675	6.76296	6.43277	6.68934	6.74884	6.46761	6.57832	6.45881	6.52307	6.59116	6.34841	6.73741	6.66571	6.59636	6.5156	6.63192	6.54843
AHSA1	9.66144	8.55452	9.4794	9.2845	9.39546	9.51098	9.01204	8.99028	9.53116	9.68756	8.79216	6.281	8.30669	8.32918	8.88832	8.94022	9.05012	8.82455	9.36959	9.80088	9.58368	9.27755	9.88455	8.93685	9.27434	9.36854	9.46939	9.20163	9.44128	9.13219	8.90841	8.9549	9.16102	9.52602	9.13126	9.33254
AHSA2	8.14692	9.33351	8.40932	8.26567	7.85187	8.2307	8.15046	8.66059	8.15145	7.94162	7.59131	7.84681	7.23222	7.98573	8.41728	7.59796	8.00722	8.24322	8.39632	7.92789	7.95159	7.71405	7.56432	8.21622	8.628	9.12159	8.17198	9.06566	8.45386	8.6635	8.18623	7.85522	8.9421	8.26745	8.49367	8.33871
AHSG	6.91661	6.9629	6.74197	7.13054	6.7516	6.83783	6.75875	6.80149	6.95601	6.68111	6.69622	6.43694	6.90634	7.09851	7.57169	6.76555	6.83412	6.71504	6.65692	6.67055	6.77201	6.76386	6.79648	6.53341	6.87979	6.70616	6.60417	6.84224	6.90845	6.78753	6.71932	6.7557	6.8715	6.59163	6.75157	6.94801
AHSP	6.62591	7.68396	6.85826	7.13036	6.61034	7.05092	6.72777	6.92691	7.16652	6.76627	6.71793	7.21736	8.53333	6.70056	6.95113	6.81626	6.8966	6.72478	6.81598	6.55419	6.81441	6.86614	6.84223	7.1018	6.94456	7.39839	7.90888	7.00046	7.75796	6.94461	8.34476	7.46623	7.84497	7.08408	6.92193	7.36492
AICDA	6.80237	7.01604	6.7565	6.71444	6.64501	6.74578	7.04451	6.86099	6.61851	6.95196	6.79617	6.87265	7.45665	6.59035	6.70109	6.77774	6.84101	6.80776	6.70731	6.70728	6.53072	6.64399	6.64684	6.67811	6.78432	6.80705	6.66057	6.87988	6.56863	6.76642	6.84347	6.65993	6.63523	6.76764	6.90085	6.84734
AIDA	6.59091	6.70466	6.73584	6.40496	6.40106	6.90798	6.52287	6.68579	6.70914	6.39128	6.70677	6.35646	6.84153	6.27302	6.51548	6.66759	6.64307	6.38674	6.53542	6.82288	6.44602	6.68809	6.61645	6.37661	6.7516	6.33388	6.48377	6.54406	6.72906	6.33966	6.55535	6.25969	6.65667	6.65195	6.83033	6.84269
AIF1	8.34755	7.40029	7.77588	7.93618	7.14658	7.55795	6.95191	7.22705	7.0682	7.49644	7.34511	7.33099	7.40285	6.82396	7.07467	6.84235	7.36014	7.23392	7.12785	7.39502	7.36467	7.31717	7.37846	7.21981	7.96379	7.69825	7.72212	7.69676	7.62145	7.95763	7.69618	7.11359	7.42639	7.49419	7.0694	7.14544
AIF1L	7.71376	10.725	9.01782	10.66	10.119	10.7418	9.70136	9.3717	9.71294	10.0792	10.1351	11.2801	10.2568	10.0048	11.3391	10.2587	9.41102	10.5813	9.47743	9.80393	10.1486	10.0951	9.6419	10.6571	9.72744	9.54279	10.3847	8.8106	10.4989	10.0083	10.1506	10.7543	9.53116	9.85256	8.8438	9.16102
AIFM1	6.6216	6.57585	7.00626	6.99929	6.88436	7.19559	6.654	6.89687	7.03396	6.7772	6.45997	6.64756	6.64345	6.62096	7.3855	6.69405	6.40895	6.65432	6.89338	6.98232	6.8734	6.79388	6.86452	6.63955	6.67433	6.60124	6.71577	6.54704	6.65703	6.52911	6.83129	6.66143	6.6347	6.89413	6.83369	6.76746
AIFM2	6.58683	6.65808	6.33978	6.47548	6.66537	6.72322	6.41168	6.54031	6.75389	6.64014	6.80009	6.85612	6.6807	6.64812	6.6801	6.71866	6.64533	6.86976	6.65262	6.83021	6.63755	6.62731	6.75655	6.90268	6.85062	6.98472	6.90629	6.74269	6.76895	6.8172	6.75815	6.83966	6.56036	6.78634	6.74021	6.84146
AIFM3	6.89859	6.59522	6.92695	6.89986	6.77492	6.88576	7.03422	6.62619	6.77234	6.9006	6.87578	6.96874	6.9059	7.19654	7.20485	6.89591	7.02072	6.7975	6.82489	6.71885	6.86009	6.61733	6.64622	6.60917	6.79908	6.89895	6.95695	6.90706	6.9326	6.73384	6.93346	7.32057	6.80186	6.90933	7.0429	6.8706
AIG1	7.69804	6.89953	7.80081	7.86961	7.73351	7.34147	7.73476	7.86444	7.73831	7.97094	7.94567	7.81056	7.70289	7.08201	8.02703	7.83723	7.42481	7.44749	7.40451	7.29134	7.40046	7.55947	7.47891	7.94604	7.92494	7.82181	8.18623	7.97645	7.7158	7.86353	7.76276	7.99833	7.8297	8.4966	7.93835	7.753
AIM1	6.72746	6.61421	6.54438	6.45815	6.59584	6.74492	6.94791	6.5095	7.65646	6.72313	6.79427	6.66682	6.655	6.75743	6.72888	6.65141	6.81252	6.90645	6.82488	7.26043	7.03942	6.76714	6.86062	6.36035	6.90963	6.73615	6.79806	6.72906	6.63575	6.95224	6.80946	6.55762	6.61838	6.60193	6.60172	6.31488
AIM2	7.93754	6.5847	6.67473	6.66614	6.9043	6.87762	6.78472	6.77837	7.53469	6.6189	6.49163	6.57012	6.6068	7.38719	6.92638	7.56598	6.75847	6.67222	6.8659	7.51234	6.55894	6.6566	6.89265	6.73286	6.98523	6.77981	6.71458	7.12759	6.73148	7.00871	6.43725	6.73695	6.81391	6.84382	6.79333	6.84632
AIMP1	6.67824	6.70489	6.74064	6.92683	6.44614	7.02186	6.84033	6.68744	6.93664	6.67472	6.20297	6.61869	6.56245	6.74913	6.59769	6.95659	6.77767	6.69052	6.81135	6.82995	7.0102	6.53832	6.8573	6.85292	6.90833	6.6435	7.0244	6.88737	6.60662	6.93041	6.68847	6.7487	6.81489	6.96471	6.78815	6.51984
AIMP2	7.38261	7.39987	7.82316	7.32478	7.60423	6.72619	7.55184	7.32519	7.76276	7.69758	7.31662	6.95339	7.59075	6.80521	6.94903	7.3165	7.27348	7.05527	7.59031	7.85255	8.18251	7.54549	8.04602	8.07396	7.44386	7.21657	7.8768	7.42382	7.57364	7.41757	7.63533	7.21406	7.51302	7.56481	7.51118	7.56816
AIP	8.23826	8.2636	8.00955	8.16509	8.27947	8.39172	8.28033	8.53399	7.77612	8.39967	7.90685	8.52298	9.13591	8.42179	8.14199	8.77984	8.4013	8.64576	8.57457	7.82787	8.1891	8.3836	8.07933	8.00297	8.29607	8.39573	8.40932	8.10722	8.18136	8.3413	8.20902	8.50018	8.55196	8.42378	8.4582	8.50959
AIPL1	6.85165	6.62842	6.85	6.53343	6.85064	6.72572	6.77162	6.62715	6.85357	6.75339	6.71442	6.85356	6.59586	7.1715	7.03422	6.59584	6.65873	6.71081	6.67176	6.83161	6.89644	6.84148	6.94562	6.66634	6.64171	6.53855	6.79664	6.69622	6.66466	6.76311	6.62338	6.59462	6.59145	6.67757	6.75182	6.91901
AIRE	14.02	14.0474	13.9185	13.9185	13.8067	13.7807	13.5767	13.4967	13.3338	12.844	13.6043	13.6862	13.8886	13.9669	13.7807	13.8067	13.5767	14.02	13.5178	13.7807	13.1564	13.8067	13.5568	13.6862	13.4813	13.6592	13.4813	13.5347	13.6222	13.3527	13.8566	13.8566	13.8886	13.5568	13.4139	13.8067
AJAP1	7.76525	6.83086	7.38278	7.1968	6.69096	6.88393	6.90733	6.86462	6.70517	6.86288	7.03978	6.80895	6.83439	6.69374	6.67803	7.3508	6.6636	6.62277	6.85524	6.6228	6.81456	6.96095	6.73428	6.56085	7.18348	6.87231	6.8497	6.84875	6.77499	7.02476	6.68886	6.8441	7.23927	6.80579	6.75389	7.11089
AJUBA	7.05139	6.90273	7.1684	6.92704	6.98672	7.23338	6.88691	6.86623	6.81135	6.7553	6.97509	7.00618	7.11975	7.42242	7.13868	7.21374	6.9013	7.1644	6.86799	6.93448	6.85517	6.76106	6.91903	6.48078	6.93896	7.1402	6.93404	6.97519	7.06229	7.14842	6.977	7.08026	6.98389	7.04729	6.99664	6.79831
AK1	7.71554	7.86889	7.70401	7.42367	8.28348	7.90479	7.13887	8.10048	7.71027	8.34476	7.4895	8.42997	7.01144	6.85169	7.2882	7.11742	7.88587	8.80994	8.32643	8.0517	8.64706	7.58527	8.2939	7.67157	7.49668	7.86889	8.00764	7.4133	7.88502	7.54572	8.40601	8.05947	8.05988	7.99205	7.34816	7.34393
AK2	8.44151	8.22932	7.99492	8.28096	7.97549	7.81902	8.02484	8.14832	8.49672	8.34099	7.92712	8.54395	8.14046	8.35696	8.11035	8.10657	8.06142	8.40232	7.96526	8.31277	8.21893	8.04897	8.39629	8.00522	7.99059	8.07681	8.01967	7.84094	8.09499	8.14969	8.00412	8.15327	7.92116	8.17195	8.06863	8.0529
AK3	9.38877	9.79824	9.03718	9.32252	9.59109	9.51964	10.0063	9.45908	9.71735	9.81497	9.41953	10.571	10.4392	9.723	9.52602	9.97885	9.49571	9.25392	9.10767	8.91312	9.06368	9.81497	8.95246	8.96924	9.50453	9.73194	9.36959	9.49834	9.99383	9.52602	9.06368	9.51672	9.4028	9.31989	9.60909	9.42164
AK4	7.8737	8.74574	7.9201	7.80317	8.02117	8.28116	8.00111	8.29444	7.43666	7.56167	7.62703	6.46254	8.05861	7.11959	6.83767	7.91882	6.71631	6.74602	8.02378	7.74433	7.38756	8.38966	7.60457	8.09953	7.13232	7.65704	7.62791	7.08145	7.46706	7.16555	7.53396	8.83127	7.31715	7.48596	7.34428	7.19743
AK5	6.93382	6.90043	6.91318	6.8986	6.85552	7.0108	6.76845	6.73874	6.7231	6.78971	6.7268	6.74899	7.23518	7.02348	6.77602	6.95279	6.84777	6.78293	6.68046	6.85074	6.96291	6.7153	6.81223	6.75085	6.87	6.7415	6.81445	6.72239	6.8998	6.9113	6.77679	7.17244	6.8031	6.85901	6.78847	6.71099
AK6	6.85585	6.74968	6.85079	6.82673	6.71445	6.67022	6.77727	6.68573	6.79443	7.00529	6.74195	6.65378	7.04848	6.76466	7.17786	6.95302	6.53091	6.5974	6.92225	6.78894	7.00147	6.89882	6.90172	6.81148	6.91789	6.95069	7.08186	6.884	6.89521	6.99772	6.85768	6.91	6.88525	7.00461	6.88935	6.91642
AK7	7.10723	7.40258	7.56975	7.11882	7.39033	6.84629	7.16576	7.08176	7.0958	7.06587	7.06603	6.63881	8.31491	6.83028	6.88984	6.94941	6.7507	7.23423	6.93613	7.32813	6.93671	7.15984	6.72308	6.97837	7.15437	7.21535	6.7926	6.91658	7.16057	6.92798	7.05077	7.02767	6.86474	7.23552	7.04598	6.8172
AK8	6.87778	7.1247	6.8666	7.04553	7.09011	6.84462	6.98947	6.857	6.8588	7.00619	6.99596	6.98292	7.32519	7.26076	6.70154	7.38956	7.27334	6.78741	7.04178	6.7951	6.69935	6.68568	6.71707	7.11375	6.95531	7.13334	6.92855	7.09379	6.8335	6.97909	7.01366	7.06108	7.14012	6.92118	7.14181	6.96647
AK9	6.27636	6.40197	6.49174	6.42025	6.7702	6.59853	6.52493	6.73858	6.38291	6.80565	6.68665	6.75684	6.73133	6.56281	6.569	6.56716	6.60044	6.43026	6.62183	6.26451	6.67876	6.59589	6.35173	6.95136	6.38472	6.40502	6.62703	6.82026	6.86896	6.47489	6.62933	6.36369	6.50969	6.63831	6.44753	6.45952
AKAP1	6.74423	7.02241	6.99515	6.82476	7.23712	6.65574	6.9629	6.99627	6.90263	6.74497	6.74692	7.00458	7.0548	7.08653	7.163	6.83658	6.8343	6.56424	6.98642	6.87169	6.78899	6.87871	6.743	6.9773	6.72307	6.92822	6.8551	6.85856	6.87323	6.56473	6.86896	7.28057	6.84397	6.90963	6.74725	6.87642
AKAP10	7.00896	6.65545	6.43492	6.64784	6.44975	6.65062	6.71425	6.92572	6.83196	6.75559	6.64512	6.624	6.59058	6.38144	6.54103	6.81296	6.62521	6.65871	6.75934	6.71781	6.50049	6.84721	6.53678	6.59082	6.65479	6.77127	6.46862	6.46782	6.66883	6.76347	6.84129	6.69415	6.70085	6.54056	6.68391	6.61439
AKAP11	6.69778	6.75827	6.85784	6.75876	6.70767	6.58814	6.85477	6.60611	6.89897	6.82052	6.6432	6.8651	6.31997	6.67851	6.45158	6.53902	6.48823	6.57337	6.70828	6.73223	6.88389	6.83444	6.58702	6.79215	7.0875	6.90113	7.19807	6.99812	7.15181	6.94512	6.96249	6.60985	6.81684	6.69992	6.77878	6.7817
AKAP12	6.85438	7.00209	6.72555	6.81177	6.81465	6.83145	6.80156	6.86408	6.87557	6.78413	6.79402	6.78952	6.97004	6.92136	6.79854	6.87637	6.89753	7.06922	6.87355	6.88631	6.88461	6.86879	7.02094	6.57217	6.78228	6.7083	6.806	6.81273	7.01175	6.81628	6.89596	6.90378	6.81938	6.67604	6.76225	6.74964
AKAP13	6.88086	6.74142	6.54732	6.78889	6.93882	6.66778	6.68175	6.68034	6.92556	7.13744	6.68635	7.00532	6.56741	6.53768	7.02954	6.6727	6.48843	7.06626	7.11959	6.77235	7.10273	6.93765	6.87611	7.06308	6.65412	6.75115	6.69718	6.91256	7.22754	6.76477	6.76635	6.84848	6.88021	6.80802	6.87775	6.75227
AKAP14	6.70481	6.57805	6.6138	6.35369	6.15298	6.37966	6.72198	6.36061	6.42706	6.36315	6.42679	6.41525	6.69496	6.57562	6.39067	6.55673	6.59021	6.64155	6.50565	6.63559	6.55946	6.64057	6.49326	6.63246	6.24357	6.68441	6.4496	6.33419	6.69754	6.43195	6.09315	6.3073	6.38647	6.56041	6.51456	6.5449
AKAP17A	7.74686	7.17611	8.23431	8.56122	8.6339	7.64962	7.92972	7.74433	8.11507	7.88328	7.27513	7.53845	7.66223	7.43248	7.69675	7.31207	7.56889	7.79926	8.05861	7.63761	8.57595	7.73351	8.20194	8.57912	8.29295	8.35315	8.30725	8.25718	8.85842	8.3312	7.7611	7.24318	7.88502	7.63131	7.67911	7.96633
AKAP3	6.54779	6.59346	6.41658	6.70494	6.49301	6.78096	6.65246	6.66581	6.55508	6.57089	6.45199	6.55951	6.46955	6.31893	6.48793	6.67704	6.56125	6.66485	6.76694	6.65986	6.60475	6.57086	6.80319	6.73575	6.26633	6.25742	6.5948	6.83224	6.68478	6.34134	6.74495	6.67127	6.41074	6.41917	6.74667	6.60542
AKAP4	6.77379	6.84016	6.71574	6.9303	6.77176	6.86747	6.87097	6.93673	6.78928	6.79832	6.74357	6.68364	6.95699	7.15575	6.7261	7.11586	6.90815	6.67242	6.86388	6.88326	6.7716	6.86501	6.74679	6.71074	6.67003	6.68942	6.7936	6.7527	6.58486	6.64924	6.73092	6.70226	6.81207	6.7266	6.77808	6.80925
AKAP5	7.11524	6.81041	6.65518	6.709	6.66374	6.63808	6.57655	6.83719	6.63623	6.53519	6.61278	6.82741	6.61975	6.63519	6.48012	6.55488	6.86164	6.72724	6.43994	6.52546	6.61942	6.63043	6.75721	6.52685	6.68678	6.76878	6.6626	6.5119	6.71473	6.72073	6.76084	6.6643	6.71747	6.74963	6.91526	6.68559
AKAP6	6.79928	6.90795	6.55613	6.65463	6.8693	6.76643	6.62976	6.82837	6.72649	6.99405	7.03278	6.59522	6.5864	6.71837	6.77612	6.96235	6.62952	7.23485	6.9276	6.7217	6.80825	7.01035	6.80073	6.68344	6.72862	6.71785	7.02629	6.61995	7.0694	6.4594	6.51431	6.88146	6.7846	6.78191	6.91861	6.86468
AKAP7	6.79211	6.92192	6.95453	6.83474	6.75341	6.69368	6.98565	6.86281	6.77323	6.90978	6.85424	6.85703	6.67313	6.63875	6.66661	6.75043	6.89451	6.74953	6.98461	6.74878	6.9571	6.87425	6.81167	6.6596	6.82793	6.79692	6.83615	6.83001	6.90317	6.8174	6.86515	7.20906	6.99659	6.90798	6.89988	6.9654
AKAP8	8.67661	8.49102	8.46688	8.93314	9.00791	9.01679	9.50851	8.57781	8.81777	8.28976	9.18363	9.41388	9.19145	8.59102	8.51641	9.04391	8.89744	9.24841	8.66651	9.14357	8.94661	8.90584	8.48333	8.66469	8.4027	8.55664	8.33489	8.37582	8.44121	8.59464	8.47037	8.00801	8.77608	8.08735	8.5813	8.76795
AKAP8L	6.66106	6.68733	6.68319	6.61343	6.45376	7.50976	7.07419	6.77741	6.92437	6.83815	6.69641	6.99483	6.7729	6.52932	6.93882	6.64426	6.61907	6.6085	7.16368	6.99818	7.21579	7.27297	7.04437	6.62067	7.05795	6.91038	6.94701	7.22312	6.86415	6.98317	6.74333	6.6022	6.87907	6.88636	6.87975	6.76075
AKIP1	7.42626	7.28119	7.34442	7.326	7.05796	7.18925	7.2844	7.58784	7.10497	7.65285	7.4496	6.64455	7.31671	7.45424	7.14862	7.11885	7.56761	7.23715	7.57604	7.31594	7.59439	7.27414	7.15777	7.47648	7.76774	7.64609	7.67853	7.48628	7.64043	7.80129	7.43773	7.39667	7.45321	7.47737	7.48818	7.48133
AKIRIN1	7.29889	6.50042	7.36024	7.58832	7.52369	7.80525	7.48982	7.06854	7.50895	7.26176	7.00774	7.04619	6.84796	6.87372	6.62766	6.81003	7.58881	7.21465	7.411	7.66051	7.15437	7.52646	7.49134	7.68161	7.25266	7.3577	7.42048	7.20681	7.46916	7.26331	7.21074	7.40721	7.21723	7.38737	7.28519	7.03558
AKIRIN2	6.4885	6.5128	6.99886	6.75226	6.84357	6.50422	7.37266	7.0935	7.6021	7.00857	7.17579	7.31679	6.58515	6.33822	6.32572	6.55107	6.71275	6.64072	7.01685	7.20499	6.99317	6.65425	7.37597	6.57451	7.07577	7.25825	7.0576	7.17579	7.00727	7.09548	7.04395	6.49954	6.91128	7.01086	7.10488	6.75887
AKNA	6.7126	6.49823	6.85233	6.69938	6.68596	6.84016	6.38006	6.4707	6.69661	6.72154	6.51329	6.59909	6.61895	6.73162	6.66914	6.53703	6.6858	6.58265	6.73642	6.63132	7.00444	6.77243	6.79502	6.6995	6.82446	6.78622	6.92514	6.95824	6.74291	6.94677	6.61346	6.66666	6.78601	7.0432	6.92403	6.62324
AKNAD1	6.51244	6.58439	6.55952	6.61911	6.59013	6.52248	6.55092	6.61497	6.45276	6.38594	6.56616	6.65141	6.76685	6.5406	6.38844	6.47183	6.62258	6.44569	6.40061	6.80672	6.45347	6.65737	6.55978	6.69995	6.58264	6.68883	6.72796	6.519	6.64605	6.42333	6.44898	6.61238	6.64026	6.40188	6.68661	6.28122
AKR1A1	9.00937	8.4009	8.55106	8.55175	8.48899	8.53004	8.60311	8.64058	8.92146	8.71537	8.8851	8.84266	8.70714	8.68674	9.31873	8.48262	9.39149	8.73814	8.41939	8.81515	8.80535	8.74314	8.91314	7.93262	8.7679	8.59122	8.65783	8.71266	8.68581	8.86195	8.72132	8.38859	8.44428	8.6588	8.60175	8.26892
AKR1B1	8.01274	8.60603	8.485	8.27251	8.15824	7.03678	8.64879	8.35552	7.75491	9.36108	8.87421	8.0695	8.22975	7.86636	7.83472	8.04991	8.02571	8.08421	8.63856	7.79983	8.83012	8.26617	9.0954	9.29219	8.89653	8.45215	8.36698	8.76573	8.21123	8.94661	8.91777	9.3717	8.99884	9.05012	9.58161	9.09242
AKR1B10	6.826	7.00896	6.80476	6.96896	6.81663	6.61031	7.26486	7.56622	6.66882	7.31108	7.00911	6.43246	6.65429	7.73351	8.87013	6.8903	6.65023	6.47076	7.11825	6.79603	7.31268	7.07785	8.01159	6.57611	7.02252	7.49602	6.91874	7.40511	7.18907	7.09669	6.71132	6.97029	6.92592	7.2645	7.76786	7.13732
AKR1C1	7.47464	6.83284	7.6118	7.753	7.46049	7.23034	7.49062	7.37725	7.74047	7.9038	7.2747	7.4514	6.74578	6.75957	8.87918	6.7101	6.8696	7.25556	7.55262	7.82897	8.16227	6.92196	9.00245	8.16509	7.81471	7.84401	7.18384	7.45902	7.1201	7.83981	7.29853	8.59784	7.67839	8.16823	7.99171	7.47619
AKR1C2	10.1214	10.0587	9.7099	10.4819	9.6419	8.87834	10.0275	8.95083	11.189	10.1898	9.12553	9.27881	9.68201	10.7519	13.3153	10.4672	9.92528	10.1425	9.05012	10.8424	10.2671	9.10647	11.6519	11.1851	9.0114	10.2046	8.40601	10.0658	7.67215	9.08282	9.57191	11.6843	9.77294	10.0962	10.9018	10.2046
AKR1C3	8.87421	9.28361	9.79523	9.3299	8.91609	7.57853	8.82732	8.86942	7.9243	9.66144	9.03799	8.08578	9.29219	8.81207	10.0951	8.46863	8.77818	9.05474	8.86114	8.14816	9.41575	8.85531	9.35734	7.6772	8.97932	8.95964	7.94923	8.81609	7.99783	9.01431	8.97215	8.67113	8.77225	9.605	9.86746	9.13664
AKR1C4	7.77461	8.07275	7.96392	7.92347	7.44923	6.88238	7.17611	7.39246	6.97145	7.4389	7.32708	7.02042	7.80771	7.20214	8.00842	7.2885	6.95874	7.44081	7.69055	7.43738	8.13992	7.76525	8.28299	7.87581	7.32992	7.3619	6.94081	7.17026	6.78657	7.42666	7.31411	7.71994	7.17756	7.46995	8.03944	7.4059
AKR1D1	6.34057	6.63413	6.71031	6.46712	6.59451	6.83863	6.68347	6.34894	6.46452	6.65848	6.50871	6.82256	6.34259	6.62334	6.43313	6.57808	6.42275	6.73451	6.67802	6.64111	6.60076	6.52988	6.75063	6.43717	6.67051	6.80539	6.73828	6.64216	6.75618	6.57261	6.60597	6.72668	6.67763	6.66108	6.66238	6.62573
AKR7A2	9.32886	10.4366	9.70289	9.5374	9.1141	8.36851	8.87568	10.0559	9.25611	10.2784	9.38763	9.08442	10.1233	9.70718	10.0151	10.1233	9.75258	9.46259	9.9749	9.0598	9.76529	9.15403	8.88604	8.83978	9.71454	9.31217	9.55635	9.57682	9.48122	9.75503	9.68906	9.68906	9.78619	10.0486	10.1351	10.1654
AKR7A3	6.68292	6.69717	6.62207	6.66724	6.55533	6.72906	6.68647	6.58316	6.61794	6.41498	6.73158	6.50231	6.68063	6.67188	6.64062	6.57162	6.74256	6.43873	6.65163	6.52586	6.50754	6.68341	6.60902	6.42962	6.61236	6.63877	6.46093	6.51671	6.52505	6.84911	6.58765	6.65037	6.55128	6.65643	6.60235	6.51437
AKT1	7.02393	6.699	7.21115	6.90594	6.8999	6.69151	6.80668	6.83441	6.89919	7.00747	7.07182	7.2015	6.81786	6.84088	6.7146	6.83941	6.68347	6.57142	6.98386	6.59188	7.10235	6.96847	6.86499	6.6773	7.19618	6.81685	7.22289	7.13813	7.03673	7.16506	6.91577	7.01163	7.37947	6.89899	7.26931	7.25719
AKT1S1	8.87347	9.75258	8.49893	8.74758	8.96222	8.95771	8.33822	8.39863	8.05296	7.94283	8.00177	8.53634	9.90679	9.94954	9.53566	9.30992	8.79216	9.75107	8.26745	8.32382	8.08013	8.93511	8.69174	8.82232	7.63708	8.90906	8.6218	8.59229	9.0114	7.69731	8.30269	7.88434	8.23026	7.83037	7.78912	8.08817
AKT2	6.65951	6.63653	6.77224	6.53244	6.53993	6.55264	6.58831	6.47563	6.77515	6.44719	6.75702	6.81832	6.57548	6.55563	6.68306	6.69667	6.61436	6.75672	6.86594	6.47915	6.60786	6.28798	6.67833	6.63588	6.7977	6.7209	6.4367	6.56454	6.85122	6.50305	6.4495	6.55049	6.67035	6.49386	6.37191	6.46916
AKT3	6.57317	7.04282	6.67863	6.5994	6.64749	6.59562	6.66802	6.74568	6.57501	6.59962	6.61878	6.70335	6.71494	6.65884	6.64647	6.57757	6.67023	6.73055	6.62687	6.43785	6.66196	6.6541	6.55387	6.69974	6.78733	6.52492	6.63222	6.60376	6.71554	6.63585	6.62279	6.67867	6.60052	6.55611	6.4916	6.42459
AKTIP	8.39116	7.64821	7.77556	8.42179	7.82079	8.05044	8.2307	8.02658	7.78679	8.05588	7.80961	7.86263	7.24889	7.82011	6.77418	7.67308	7.31176	7.85353	8.18437	7.75275	8.1679	8.02302	8.06042	8.06438	8.15079	8.37033	8.05213	7.94115	8.17701	8.18285	7.82858	8.73369	7.97645	8.22801	7.72054	7.56229
ALAD	6.59274	6.54108	6.63028	6.55095	6.77859	6.47521	6.80852	6.78527	6.34275	6.65127	6.35153	6.44325	6.30589	6.53932	6.50981	6.4815	6.43748	6.31716	6.40925	6.35536	6.5171	6.89797	6.48392	6.45482	6.5292	6.81085	6.67621	6.68246	6.614	6.66718	6.67897	6.37845	6.57041	6.57307	6.84731	6.4967
ALAS1	7.42048	6.73024	7.17998	6.75003	6.62799	6.72845	7.05139	7.06173	7.08191	7.37613	7.09574	6.99053	6.88894	6.81037	7.32924	6.88186	6.72445	6.88667	7.31061	6.9571	7.35742	6.99108	7.11235	6.69491	7.19277	6.65103	7.18333	7.17017	7.15767	7.24775	7.19718	6.96133	7.28484	6.99898	7.17905	7.43592
ALAS2	7.11271	6.84117	7.35547	7.08145	6.77695	6.64669	6.93295	6.7701	6.66646	6.76427	6.83304	6.84429	6.76137	6.70489	6.61577	6.65394	6.60895	6.8185	6.69203	6.59175	6.83879	6.60657	6.57684	6.96561	7.05862	7.15507	7.87751	7.09798	8.00501	7.1004	7.15111	6.94926	7.63708	6.9051	6.79896	7.76382
ALB	6.67206	6.80286	6.48288	6.6995	6.61027	6.44532	6.51333	6.28257	6.73387	6.54519	6.60606	6.86299	6.44353	6.39929	6.50828	6.37758	6.67095	6.55139	6.31553	6.25274	6.46528	6.60915	6.4862	6.85535	6.47714	6.74875	6.56704	6.31653	6.37364	6.71532	6.98071	6.62134	6.70593	6.51987	6.53949	6.51986
ALCAM	6.7211	6.69861	6.35139	6.53284	6.6506	6.46001	6.63029	6.61925	6.71552	6.58595	6.73358	6.9783	6.23703	6.5137	6.62784	6.71875	6.43393	6.68861	6.76238	6.60846	6.5821	6.61142	6.37355	6.3889	6.6442	6.62715	6.57025	6.31265	6.54454	6.66547	6.63505	6.55068	6.8019	6.55124	6.57531	6.51678
ALDH16A1	6.56566	6.44822	6.64592	6.41593	6.64411	6.51027	6.45757	6.5631	6.38006	6.8957	6.80007	6.4613	6.52289	6.68922	6.76565	6.40597	6.93494	6.37464	6.4788	6.49778	6.52963	6.60961	6.68932	6.55945	6.56487	6.95439	6.41721	6.76227	6.6781	6.56663	6.65156	6.63113	6.68413	6.52621	6.62145	6.44873
ALDH18A1	6.90966	6.6834	7.33603	7.2885	6.72184	6.63645	6.9452	6.81924	6.97045	7.03906	7.20445	6.6691	6.76831	6.85399	6.837	6.71557	6.81362	6.60955	7.02036	7.25678	7.07885	6.87645	7.18125	7.17799	7.15024	7.34428	7.01287	7.19654	7.13509	7.16352	7.14891	6.82823	6.98797	7.17106	7.27589	7.12691
ALDH1A1	6.75355	6.84568	6.88708	6.71622	7.04345	6.74174	7.00495	7.10674	7.11315	7.14629	7.21115	6.99228	7.27498	6.77953	6.85695	6.6244	6.75816	7.36236	7.17369	7.14067	7.28349	7.23423	7.49171	6.56535	7.17974	7.06187	7.44024	7.18863	7.08673	7.16518	6.9271	6.41709	6.98908	7.0435	7.05519	7.13744
ALDH1A2	7.24582	8.79285	7.28953	7.33729	6.88399	6.87705	7.23353	7.51118	6.83692	7.93996	7.45333	6.31512	7.45749	7.25398	7.28862	7.45619	7.33644	7.20298	7.77591	7.49837	7.41615	7.27201	6.9188	8.20398	7.45477	7.25277	8.30269	7.9038	7.21016	7.64278	7.95563	7.10158	7.58782	7.5893	7.74791	7.40402
ALDH1A3	6.62894	6.3104	6.63071	6.88815	6.5384	6.67642	6.9624	6.70158	6.71866	6.63762	7.0658	6.60453	6.38803	6.60691	6.73129	6.61235	6.66959	6.76296	6.68354	6.85544	6.63226	6.58751	6.68532	6.51385	6.82495	6.72145	6.72415	6.66731	6.68853	6.80476	6.4902	6.55416	6.53016	6.65744	6.75263	6.59168
ALDH1B1	7.32224	7.73196	7.04084	7.61771	7.11403	7.48555	7.15667	7.59371	7.01841	7.27877	7.40451	6.56313	8.16374	7.66432	7.99699	7.88178	7.00769	7.65983	7.13302	7.1769	7.02308	7.03515	7.15916	6.83038	6.94061	7.18741	7.28399	7.01749	7.02844	6.89931	7.21328	6.91761	7.24235	7.26545	7.03437	7.05979
ALDH1L1	6.65605	6.63495	6.68695	6.82631	6.55195	6.59122	6.52599	6.69083	6.55526	6.23903	6.83927	6.43879	6.59744	6.56047	6.64993	6.12966	6.49219	6.52635	6.46516	6.39363	6.24546	6.63403	6.62497	6.47558	6.78501	6.77354	6.67472	6.72192	6.62574	6.35936	6.76117	6.39497	6.7455	6.61077	6.55814	6.48731
ALDH1L2	6.43235	7.02418	6.63527	6.68167	6.48039	6.65823	6.7209	6.6889	6.62045	6.59061	6.64416	6.88304	6.51667	6.86532	6.71257	6.79677	6.58956	6.66524	6.74173	6.34259	6.77	6.60236	6.63988	6.58348	6.78128	6.22041	6.63841	6.74626	6.52698	6.73214	6.89771	6.57239	6.86216	6.6633	6.56295	6.86574
ALDH2	6.67788	6.75649	7.33256	7.3619	7.10937	6.94828	7.08423	7.29697	7.15821	7.46686	7.2677	6.42994	7.1029	6.83514	6.71913	6.72138	6.88659	6.95995	7.74467	7.02806	7.9454	7.14921	7.35723	7.56317	7.32444	6.95635	7.61633	7.46274	7.67518	7.44294	7.30845	8.036	7.62587	7.21451	7.38935	7.06657
ALDH3A1	9.92884	9.66869	8.35798	8.15145	10.4777	7.62676	11.1694	7.38831	12.8211	10.6327	12.0381	9.0984	9.02945	12.8879	14.1149	9.34504	12.9133	11.6591	7.75425	11.6705	10.8152	10.584	10.3934	12.1876	7.58589	11.5144	7.4487	8.33924	7.33555	7.55285	10.3759	9.12824	8.77745	11.0095	12.168	10.0486
ALDH3A2	7.95798	7.91539	7.53182	7.89938	7.92494	6.65304	7.76786	7.28142	7.93715	7.33059	7.65425	7.39346	6.84955	6.67075	8.36904	7.14742	8.04944	8.40815	7.57127	8.15227	8.33994	7.8957	7.67338	7.88846	7.93271	8.29508	7.33603	7.8737	7.49153	7.68918	7.29149	7.68188	7.92068	7.96513	7.85014	7.73142
ALDH3B1	7.56552	8.64343	8.29758	7.66015	7.54523	8.29508	7.54655	8.09191	7.32271	7.97418	7.99246	8.53969	9.00594	8.48096	7.63131	8.86419	7.99205	8.01495	7.66571	7.38831	7.95357	7.9937	7.34797	7.78004	8.91931	8.03556	7.68571	8.86502	7.91136	8.70606	8.15824	7.71083	8.83877	8.2552	8.42627	8.77389
ALDH3B2	6.66396	6.81698	6.8925	6.85282	6.76904	7.14347	7.10075	6.72828	7.68671	7.19743	7.89805	6.41079	6.93394	8.18775	6.7163	6.71208	9.07357	6.77007	6.78691	7.73553	7.66367	7.25024	7.90987	6.77099	6.81923	6.82001	6.88518	6.93111	6.91253	6.85566	6.6961	6.72011	6.77737	6.52348	6.68594	6.87582
ALDH4A1	6.89552	7.01076	6.96172	6.81936	6.90156	6.72529	6.80078	6.83389	6.76029	6.86235	6.9178	7.11392	6.85097	6.66551	6.80158	6.75798	6.75141	6.65095	7.02729	7.02263	6.98245	7.04493	6.82545	7.11378	6.96232	6.98238	7.13346	7.44161	6.91644	6.951	6.70058	7.19609	7.12772	6.85544	6.90753	7.11516
ALDH5A1	6.38803	6.83757	7.17888	7.20017	7.12196	6.81102	6.63875	6.91151	6.71392	6.93622	6.9524	7.26942	6.56716	7.17601	6.61405	6.66313	6.7702	6.95494	6.9026	6.602	6.66997	6.63741	6.88413	6.84457	6.94009	6.86777	6.91746	6.92107	6.85799	6.83957	6.76673	6.81489	7.1715	7.08423	7.04724	6.71619
ALDH6A1	6.92256	7.64671	6.82093	6.8198	7.2508	7.19444	6.97413	7.22919	6.88354	7.20657	6.78196	7.10837	6.85816	6.61977	6.76983	7.38665	6.82376	6.60607	7.21931	6.7921	7.08331	6.99295	6.52368	7.02114	7.11699	7.21328	7.00458	7.20942	7.10471	7.04451	6.85606	7.49944	7.17323	7.237	7.23034	6.99002
ALDH7A1	11.1318	11.1318	11.2112	10.8808	11.5581	9.80689	10.7566	11.2252	10.0576	10.2713	10.1969	9.31678	9.96374	9.57682	10.1214	9.42385	9.79675	9.35734	11.504	9.8469	10.6659	10.6911	9.61487	10.799	11.5756	11.3149	10.4819	11.771	10.6218	11.7018	10.9621	9.97048	11.3521	10.1824	11.9865	11.846
ALDH8A1	6.68069	6.73246	6.90785	6.76648	7.00807	6.96438	6.85757	6.68371	6.65688	6.70534	6.57386	6.56469	6.68264	6.60301	7.01277	6.69201	6.72196	6.69924	6.93864	6.65343	6.76323	6.86867	6.56506	6.78878	6.80337	6.555	6.75817	6.80092	6.96425	6.78498	6.60473	6.60085	6.75264	6.71854	6.67042	6.79434
ALDH9A1	10.66	10.688	10.9723	11.0347	11.2801	10.2344	11.771	11.1932	10.7347	11.4139	10.8548	6.36061	10.6166	10.6962	11.0204	10.4622	11.2214	10.6747	11.2545	10.92	11.1222	10.3475	10.571	10.9269	10.6659	10.799	10.6687	10.8845	10.9018	10.9083	10.9167	11.0426	11.2884	11.1222	11.0929	11.3391
ALDOA	7.25208	7.1833	7.37206	7.41862	7.18989	7.38541	7.25199	7.56177	7.56072	7.79536	7.46087	7.5397	7.56514	7.40877	7.57	7.57333	7.39176	7.49985	7.53916	7.53017	7.58636	7.47428	7.42893	7.44832	7.48801	7.31917	7.83441	7.44232	7.75009	7.5034	7.49516	7.50281	7.45953	7.44826	7.53846	7.53697
ALDOB	6.61846	6.81211	6.62304	6.53889	6.73919	6.88033	6.57375	6.61934	6.47255	6.77108	6.79259	6.72303	6.48185	6.70967	6.51746	6.57968	6.72856	6.42945	6.71703	6.48056	6.28014	6.51505	6.72455	6.71788	6.66096	6.81288	6.69077	6.5995	6.67377	6.68537	6.55181	6.61978	6.5061	6.69375	6.70651	6.66273
ALDOC	8.60306	8.95964	8.34476	8.46554	7.87063	7.9312	7.87239	8.64962	7.23061	8.84277	7.52809	8.37698	8.9421	8.96222	8.81136	9.47038	7.86961	8.02414	8.5316	6.96838	8.0003	7.79572	7.52873	9.26197	8.60524	8.71552	8.63334	8.84541	8.5813	8.52834	9.29219	10.8041	8.39414	8.54386	8.60927	8.89975
ALG1	7.1324	7.15579	7.18166	6.77255	6.98849	7.06322	7.02744	6.89484	7.13462	7.04487	6.99113	6.82921	7.39269	7.14418	6.88908	6.99113	7.01855	6.6222	7.13054	6.77059	7.1043	7.27855	7.30619	7.43514	7.1957	7.16409	7.02447	7.08827	7.00152	7.26255	6.96546	7.27782	7.20741	6.9914	7.13273	7.19557
ALG10	6.46142	6.62223	6.50199	6.49735	6.4506	6.64846	6.6322	6.59722	6.54622	6.63197	6.51282	6.53292	6.54423	6.48375	6.61256	6.68109	6.53798	6.54046	6.63246	6.67446	6.74282	6.63923	6.47781	6.55728	6.43569	6.59199	6.64644	6.42115	6.56833	6.6422	6.23119	6.54932	6.24546	6.7791	6.60281	6.72298
ALG10B	6.53839	6.67417	6.54237	6.50929	6.57647	6.72612	6.78764	6.76109	6.71544	6.49967	6.65093	7.23894	6.68683	6.81739	6.62809	6.60782	6.72308	6.82276	6.82207	6.77777	6.6948	6.71955	6.68803	6.82354	6.6148	6.53469	6.52134	6.58963	6.62095	6.19419	6.57449	6.58885	6.63746	6.80767	6.51794	6.64616
ALG12	6.68945	6.71357	6.64883	6.72014	6.53061	6.74224	6.77622	6.61048	6.77965	6.74242	6.70413	7.07349	6.87643	6.92424	6.63189	6.75847	6.74736	6.93955	6.63788	6.83825	6.76563	6.68518	7.01859	6.81904	6.61459	6.56479	6.64538	6.63989	6.89202	6.58356	6.74273	6.79774	6.89038	6.66622	6.75561	6.65746
ALG13	7.45719	7.14129	6.99104	6.96443	6.81759	6.85617	7.16167	6.94721	7.25038	7.1039	7.21758	7.51984	7.72668	6.83646	7.3046	6.68746	7.50704	7.31281	6.81224	7.08485	6.9043	7.2974	7.45099	6.91022	6.96726	6.74369	7.05856	6.83326	7.18101	6.87026	7.02357	6.87718	6.88069	7.15829	6.95451	6.88992
ALG14	7.7244	7.0569	7.57294	7.83098	7.23259	6.68166	7.91954	7.22541	7.51051	7.8434	7.48555	7.69163	6.43982	6.76833	6.91692	6.75577	7.48149	7.41575	7.25182	7.29218	7.87173	7.47672	8.12118	6.92572	7.8957	7.3436	7.88328	7.43402	7.75331	7.98047	7.41366	7.26692	7.44404	7.60666	7.36985	7.36546
ALG1L	6.43256	6.65941	6.60186	7.03469	6.58393	6.62335	6.54451	6.65116	6.70142	6.62052	6.63796	6.78808	6.67354	6.4093	6.47529	6.80484	6.39502	6.57055	6.64104	6.99978	6.8121	6.69742	6.58479	6.48484	6.42692	6.58994	6.60572	6.55585	6.70806	6.68581	6.72514	6.6333	6.6601	6.76413	6.83584	6.59958
ALG2	8.26524	8.48623	8.71204	7.60782	8.14046	8.63856	8.9517	8.54987	8.32122	8.36199	8.64795	6.7129	8.52834	7.05122	7.42382	8.40389	8.77389	8.01419	8.2939	8.66904	8.35798	8.23313	8.23431	8.85611	8.83537	8.80921	8.6136	8.46863	8.61509	8.9628	8.78286	8.53333	8.70989	8.90152	8.78183	8.54987
ALG3	7.38986	8.02658	7.39987	7.19718	7.23085	6.99554	6.98081	7.46274	7.46463	7.14478	7.28777	7.49837	7.42625	7.87204	7.3021	7.70702	7.61322	7.09091	7.47821	7.60038	7.16947	7.37725	7.33507	7.34895	7.63875	7.26212	7.45514	7.40338	7.28803	7.50121	7.61454	7.26149	7.58414	7.46524	7.35437	7.30009
ALG5	8.44794	7.78029	7.9834	8.42564	7.88809	7.88983	8.23476	7.87581	8.27703	8.02338	7.99699	8.52948	7.8768	6.96426	8.11931	7.07561	7.87543	7.83037	7.58857	8.06484	8.25946	8.00543	8.4966	8.2552	8.34273	8.23476	8.25946	7.95322	8.47696	8.61206	8.36551	8.16862	7.58481	8.36028	8.16655	7.88917
ALG6	6.46764	6.59415	6.54302	6.87678	6.74441	6.51369	6.69836	6.84073	6.87173	6.88038	6.7828	6.40241	6.51192	7.0069	6.50724	6.49624	6.81939	7.29181	6.73374	6.74918	6.51294	6.57835	6.75434	7.26362	6.87975	6.7968	6.75001	6.94808	6.79593	6.55018	6.6155	6.62929	6.657	6.92437	6.70931	6.83353
ALG8	7.92928	7.85223	8.01308	7.49539	7.22462	7.92715	7.41385	7.52989	7.7341	7.47136	7.48776	8.16862	7.71651	7.12002	7.54703	7.95826	7.73087	7.25916	7.31207	7.63441	7.28413	7.32862	7.06239	7.41987	7.74175	7.87306	7.41067	7.79275	7.56964	7.76425	7.48528	7.42464	7.66165	7.60512	7.71554	7.64185
ALG9	8.52252	9.37866	8.83464	8.55048	8.2307	8.48225	7.81527	8.31695	8.4452	8.37481	8.31255	6.24009	8.86772	9.4363	8.59917	8.38123	7.9335	7.55832	8.19699	8.03152	8.09672	8.30316	8.30499	8.10645	8.39751	8.11708	8.44014	8.02378	7.80735	8.45594	8.55336	8.32441	8.53444	8.47037	8.36968	8.41814
ALK	8.2145	7.09841	7.16352	7.53262	7.81928	7.66486	7.48055	8.37083	7.83211	7.8737	7.68819	8.9493	8.70989	9.30114	8.53444	8.74451	7.70289	8.17617	7.79207	7.8297	7.76213	8.07275	7.75491	8.05588	7.30023	7.77695	7.82757	7.44462	7.3418	7.37797	7.84796	7.83164	7.51177	7.43556	7.3021	8.26039
ALKBH1	6.87111	6.93446	6.62721	6.66033	6.46772	6.58537	6.71021	6.59856	6.54269	6.80526	6.81738	6.80656	6.79282	6.78318	6.76224	7.15527	6.40265	6.84161	6.65063	6.73446	6.81185	6.64765	6.53728	6.618	6.61531	6.92011	6.81923	6.70383	6.78879	6.79127	6.6674	6.82696	6.55821	6.90533	6.5237	6.70597
ALKBH2	6.50933	6.88202	6.94919	6.8353	6.73254	6.83602	6.82605	6.69847	7.15579	6.82296	6.77802	6.51374	6.855	6.63026	6.84864	7.32309	6.72718	6.64245	6.99525	7.27297	7.22906	6.92551	7.16987	6.78665	7.06359	7.15204	6.94189	6.98491	6.93655	7.09447	6.60594	6.7693	6.7067	6.87292	7.11769	7.12527
ALKBH3	8.81207	8.47503	8.09464	9.10447	8.7666	8.15046	8.8106	8.64643	8.74574	8.72607	8.25751	8.54444	8.0695	9.19145	9.41102	8.54089	8.21759	8.21701	8.24164	8.31353	8.74828	8.39967	8.50188	7.91264	8.72467	8.96042	8.4515	8.36493	8.85955	8.77536	8.33217	8.08171	8.64118	8.76486	8.30774	8.50248
ALKBH4	7.4564	7.32567	6.83808	7.00221	7.0802	6.80588	7.21771	7.00559	7.14606	6.91242	7.1483	6.88198	7.63416	6.7811	7.32353	7.06704	6.78278	7.96438	7.11728	7.35923	7.09631	6.75101	6.99327	6.67186	6.97502	7.04758	7.01875	6.92061	6.96438	6.92638	7.44517	7.00743	6.85943	7.1347	7.02917	7.0861
ALKBH5	9.56592	9.4248	9.71454	9.23852	10.8626	10.4366	9.88628	10.4193	9.05669	8.78371	9.54401	10.1718	11.0131	9.85868	9.91032	10.8626	9.21297	11.2296	10.2289	9.29341	9.10143	10.0527	8.69399	10.2496	8.49367	9.71587	9.97885	9.24497	9.61774	8.52252	9.53566	9.49275	9.42603	8.9241	8.48225	8.3719
ALKBH6	8.17044	7.78004	7.51662	7.6831	7.52025	8.01615	7.96605	7.9834	7.96123	7.9948	8.16703	8.54929	8.23981	8.40815	8.35072	8.55838	8.06699	8.08507	7.66648	7.78547	7.53294	7.50209	7.46351	6.88931	7.62841	7.45565	7.63205	7.31555	7.51754	7.80351	7.82579	7.77695	7.98047	7.99009	7.51073	7.53583
ALKBH7	8.41164	8.35552	8.84691	9.12476	8.68853	7.96361	8.03192	8.4515	8.53095	9.42385	8.66972	9.13397	8.1775	7.93996	7.59429	8.28509	8.73672	7.60938	8.67983	8.63215	9.4363	8.70543	8.58768	9.14429	9.65928	9.25836	9.74154	9.46375	9.04567	9.44341	9.34158	9.59627	9.18577	9.50745	9.17698	8.91168
ALKBH8	6.56925	6.70432	7.13943	6.72913	6.65395	6.54083	6.76564	6.63321	6.58685	6.84301	6.88196	6.90663	6.52067	6.73906	6.49044	6.54798	6.54965	6.53959	6.98527	6.83422	6.93667	6.48394	6.51316	6.65873	6.98246	6.86472	6.56259	6.63392	6.7441	6.98022	6.5847	6.62233	6.46844	6.62014	6.68002	6.65256
ALMS1	7.86804	7.02986	6.88174	6.93068	7.18053	7.08682	7.24092	7.38869	7.44691	7.13232	7.63131	6.92967	7.67157	6.91345	7.37597	7.59451	7.084	7.20378	7.29874	7.30304	7.16461	7.1684	6.84091	7.1873	7.46791	7.51984	7.00685	7.31046	7.41861	7.47936	7.36546	7.08309	7.37849	7.2709	7.41647	7.24924
ALOX12	6.85033	6.99939	6.75533	6.52134	6.75528	6.78874	6.64265	6.9038	6.78798	6.81636	6.52917	6.90196	6.73296	6.68995	6.64287	6.50657	6.64771	6.70862	6.74525	6.66352	6.76268	6.48179	6.8665	6.62813	6.79862	6.72165	6.80406	6.47508	6.83492	6.97449	6.53283	6.81587	6.56132	6.66011	6.68132	6.86424
ALOX12B	6.56493	6.67789	6.66352	6.73548	6.81796	6.50689	6.73325	6.79325	6.51157	6.64693	6.85389	6.53205	6.77848	6.6135	6.93089	6.66578	6.72152	6.53815	6.72409	6.68269	6.76522	6.76221	6.74278	7.17681	6.61518	6.43324	6.57683	6.70108	6.6356	6.85642	6.74427	6.8198	6.55504	6.73008	6.80201	6.67038
ALOX15	6.84001	6.52471	6.58597	6.48996	6.56148	6.43863	6.82623	6.7017	6.41978	6.65922	6.60461	6.65524	6.66341	6.6833	6.67977	6.47251	6.83433	6.50513	6.44162	6.5341	6.78302	6.80182	6.69242	6.42702	6.73259	6.77587	6.63958	6.66512	6.60923	6.6092	6.60586	6.73609	6.48515	6.69151	6.26989	6.65405
ALOX15B	6.82468	7.64927	6.93366	7.14993	7.06491	7.36879	6.97936	6.95396	8.38858	7.08294	6.85961	6.59597	7.41238	7.02694	6.87391	7.08782	7.77236	7.11198	6.66409	8.48166	7.08907	7.24528	7.58616	6.88309	6.79336	6.70108	7.00057	7.13261	6.67178	6.86017	6.85612	6.73823	7.52005	6.64783	6.84814	6.86683
ALOX5	8.49433	7.69189	7.74204	7.90888	7.44002	7.46601	7.51662	7.08301	8.73876	7.86328	8.662	8.60456	7.30346	7.6097	8.42997	7.51026	8.94845	8.25364	7.1347	8.38293	7.63957	7.80638	7.6239	7.28532	7.46706	7.4904	7.22613	7.67058	7.80044	7.63617	7.19664	7.45081	7.77236	7.79572	7.37266	7.76563
ALOX5AP	11.2075	10.0293	10.4274	10.6802	9.38877	8.81457	9.20368	9.49571	9.63902	10.923	9.6861	6.5415	10.0187	6.60496	9.56186	8.30063	9.60909	9.64633	8.9358	9.61187	9.95601	9.6419	10.1058	8.67113	11.326	10.6086	9.9204	11.0248	10.6659	11.6021	10.3234	9.16102	10.4132	10.8271	9.85722	10.0559
ALOXE3	6.59527	6.49612	6.65146	6.53857	6.76772	6.86658	6.58132	6.47331	6.49331	6.41992	6.38045	6.84748	6.6883	6.6446	6.50587	6.45989	6.74526	6.51339	6.79306	6.49286	6.84234	6.60826	6.65274	6.59135	6.15428	6.51437	6.42247	6.73798	6.62961	6.5306	6.59329	6.47895	6.56113	6.75423	6.19573	6.3291
ALPI	6.68827	6.45913	6.6252	6.65365	6.86731	6.82758	6.76089	6.77511	6.67425	6.53686	6.76273	6.79366	6.84366	6.7057	6.70339	6.78152	6.66036	6.50228	6.64482	6.52289	6.4955	6.68329	6.60818	6.7755	6.78585	6.91416	6.8478	6.90437	6.76156	6.63759	6.58785	6.47041	6.55502	6.67272	6.57443	6.58384
ALPK1	8.25852	6.7097	7.2743	6.92499	7.14742	7.88522	7.68671	7.61743	7.99009	7.77236	7.31697	7.84754	7.56239	7.51281	7.99293	7.74492	7.83037	7.45703	7.40529	7.78331	7.76809	7.3763	7.18808	6.73532	7.95388	7.57068	6.99055	7.23976	7.11235	7.94886	7.11787	7.11041	7.16309	7.36039	7.29983	7.20455
ALPK2	7.3553	6.8843	7.00209	6.723	6.49518	6.7335	6.73645	6.81503	6.52888	6.79584	6.82114	6.62438	6.70789	6.48643	6.7857	6.76533	7.17458	6.70078	6.74785	6.78044	6.79258	6.61609	6.74592	6.46662	6.90685	6.73648	6.81057	6.84493	6.75361	6.86108	7.77494	6.82225	6.84842	7.08201	6.87464	6.65944
ALPK3	6.48573	6.39886	6.07338	6.64777	6.45139	6.27146	6.5935	6.69944	6.44286	6.46049	6.62452	6.88174	6.41619	6.57952	6.45407	6.6035	6.55981	6.5192	6.70811	6.38833	6.48106	6.58459	6.57779	6.85817	6.59241	6.29976	6.5806	6.23504	6.19214	6.49329	6.74395	6.40393	6.38	6.62057	6.71021	6.66735
ALPL	6.85252	6.75911	6.58371	6.66051	6.71465	6.68154	6.9067	7.18407	7.0176	7.19498	6.78581	6.42373	7.6232	6.66019	6.67152	6.93008	6.77782	6.69492	6.9193	6.36514	7.04114	6.50841	6.9659	6.48797	6.8834	6.60073	7.03297	6.64068	7.37997	7.00663	6.98088	7.47871	6.55306	6.90807	7.08084	6.87804
ALPP	9.80533	9.67026	9.95804	9.51525	9.6246	9.95601	8.65566	8.81264	8.62304	7.67663	8.4966	8.53399	9.31447	9.61035	8.93402	9.85551	9.02054	8.91609	9.4028	9.95948	8.88284	9.40629	9.01861	10.0605	9.17604	10.0173	9.05474	9.42039	9.15823	8.85053	9.86469	9.79221	10.0405	9.30219	9.15027	8.77984
ALPPL2	6.50535	6.6094	6.51159	6.59178	6.62789	6.61321	6.56597	6.52469	6.74321	6.60707	6.6383	6.64856	6.55802	6.75737	6.93916	6.77791	6.58846	6.8544	6.73925	6.73858	6.76502	6.5282	6.76069	6.82894	6.42663	6.43841	6.71984	6.65289	6.69816	6.77495	6.52907	6.62144	6.55159	6.47625	6.52838	6.59312
ALS2	8.33607	8.78778	8.22716	8.38186	8.06079	8.10513	8.91312	8.5213	8.24905	8.47154	8.51586	8.19333	8.49947	6.77281	7.97568	8.06658	8.18028	8.31353	8.26103	7.82381	7.9424	8.11507	7.40422	7.61454	8.26103	8.32276	7.87031	8.38428	8.19792	8.37957	8.43141	8.18521	8.40076	8.3666	8.64795	8.31114
ALS2CR11	6.19285	6.38364	6.42998	6.4156	6.45789	6.32704	6.45337	7.10919	6.41679	6.42143	6.5321	6.60755	6.59852	6.56195	6.2831	6.4536	6.4392	6.60424	6.63359	6.37626	6.6205	6.59802	6.40617	6.57253	6.50618	6.62106	6.66482	6.54636	6.71051	6.3486	6.65877	6.56068	6.60582	6.38159	6.74156	6.35211
ALS2CR12	6.76808	6.58413	6.65324	6.85947	6.40698	6.89207	6.70539	6.79547	6.64257	6.81832	6.81605	6.82343	6.50691	6.87931	6.48299	6.47272	6.58589	6.66783	6.56535	6.46295	6.60527	6.64012	6.78833	6.64088	6.70245	6.851	6.41127	6.37906	6.82096	6.61889	6.70407	6.82232	6.68155	6.76998	6.54151	6.70917
ALX1	6.8769	7.02799	6.62741	6.69489	6.78466	6.7124	6.88532	6.9705	7.0496	6.95206	6.99038	6.99587	6.72747	7.06764	6.57494	6.73745	6.75623	7.11375	6.98775	6.85205	7.02247	6.93503	6.98076	6.89255	6.84529	7.00922	6.83391	6.73131	6.6458	6.84747	6.79259	6.95298	6.84033	6.80868	6.93149	6.74668
ALX3	6.63688	6.70936	6.59495	6.59196	6.80571	6.57245	6.82028	6.79681	6.47598	6.3764	6.57539	6.70398	6.56362	6.64142	6.49001	6.66661	6.32143	6.30253	6.62093	6.42778	6.55187	6.57692	6.59074	6.53566	6.93068	6.59669	6.78977	6.64046	6.69022	6.79574	6.60179	6.20589	6.52641	6.60563	6.88065	6.83712
ALX4	6.97993	6.728	6.64443	6.73074	6.81553	6.644	6.75519	6.87435	6.74842	6.79368	6.80167	6.43305	6.86639	6.94777	6.72063	6.80709	6.76535	6.38943	6.87026	6.75254	6.73944	6.70704	6.65483	6.80373	6.7617	6.80629	6.64179	6.85339	6.68431	6.60305	6.74682	6.86502	6.71089	6.81892	6.69139	6.7067
ALYREF	6.85304	6.67858	7.20842	6.67059	6.68117	6.66942	6.86629	6.82109	7.14367	6.9774	6.95698	6.79911	7.30972	6.89707	6.83928	6.74314	6.91565	6.60282	6.95721	6.83239	7.19087	7.05862	7.64325	6.91317	7.16576	7.069	7.46895	7.10026	7.2073	7.17249	6.85749	7.36776	6.71022	7.23964	7.03292	7.00851
AMACR	6.75747	6.84806	7.47186	7.17226	6.91986	6.66329	7.2958	7.20298	6.72169	6.82865	6.86472	6.81833	6.43899	7.14959	7.01108	7.86804	6.80705	7.05323	7.35371	6.75971	6.77672	6.78575	6.92035	6.73874	7.25424	7.98047	7.01689	7.22171	7.48889	7.32426	7.57534	6.89212	7.01339	7.47464	7.53182	6.96783
AMBN	6.59122	6.70949	6.71643	6.67199	6.65406	6.7807	6.69648	6.72754	6.48739	6.59065	6.68264	6.4473	6.89953	6.66961	6.82451	6.63254	6.53862	6.76856	6.59636	6.73441	6.84734	6.49771	6.84675	6.62012	6.91374	6.51275	6.66798	6.58125	6.69322	6.55414	6.80625	6.64431	6.65821	6.89252	6.60637	6.54042
AMBP	6.89412	6.75511	6.92526	6.84725	6.69749	6.8794	6.78605	6.94238	6.82888	6.92656	6.8867	6.71829	6.74291	6.68168	6.6824	7.04538	6.89683	6.89689	6.89397	6.86172	6.79751	6.59733	6.65841	6.85041	6.80689	6.99831	6.81085	6.97508	6.55989	6.62629	6.62389	6.91721	6.91721	6.87804	6.63037	6.6799
AMBRA1	7.44671	7.42705	7.39346	7.5062	7.60157	7.67599	7.56526	7.90048	7.58616	7.46049	7.64454	7.68969	7.9038	8.66399	7.85223	7.82381	7.73864	8.09857	7.43226	7.5478	7.45832	7.43689	7.44789	7.01428	7.06529	7.47916	7.30365	7.31088	7.45222	7.15587	7.62162	7.53325	7.46706	7.43347	7.18842	7.30862
AMD1	7.64209	6.87792	7.33286	7.37185	7.40135	7.75591	7.3195	7.11134	7.4895	7.4798	7.4207	8.386	7.1053	6.75298	6.83527	6.79244	6.75794	6.89658	7.35903	7.36916	7.59191	7.42844	7.68947	7.29331	7.20047	7.1468	7.27766	7.11332	7.32041	7.41003	7.16811	7.20468	7.12935	7.32786	7.44272	7.31881
AMDHD1	6.80822	6.8364	6.65175	7.01501	6.92379	6.69763	7.15951	7.13573	6.83072	6.7911	6.81805	6.85068	6.78818	6.89705	6.51589	7.12515	6.65069	6.78196	6.9811	6.847	6.91088	6.63361	6.93843	7.23458	6.97674	7.06108	6.74147	7.19104	6.91554	6.97691	6.87782	6.92778	6.67401	6.81036	7.00231	6.87738
AMDHD2	7.01659	7.00453	7.17611	7.1302	7.35038	7.97896	6.8167	7.21145	7.03254	7.01812	7.0969	7.2514	6.95482	6.71973	7.61503	7.58857	7.38065	7.17513	7.38627	7.27755	7.1642	7.09283	7.1485	7.45514	7.10791	7.34835	7.46561	7.18597	7.04502	6.98835	7.26462	6.83246	7.13029	6.97113	7.08882	7.10762
AMELX	6.54628	6.79936	6.53337	6.77732	6.65635	6.72631	6.68717	6.72438	6.72329	6.62731	6.78443	6.65005	6.8342	6.64777	6.87124	6.89598	6.52704	6.6643	6.59898	6.77006	6.68728	6.51398	6.50735	7.34428	6.83012	6.98486	6.68617	6.59281	6.80824	6.83847	6.89419	6.84768	6.58007	6.66217	6.8304	6.33388
AMELY	6.51313	6.73048	7.0341	6.75387	6.78729	6.69992	6.90161	6.83822	6.78565	6.67609	6.47186	6.81178	7.07986	6.66302	6.76773	6.61297	6.50612	6.66109	6.68945	6.75449	6.65968	6.93632	6.93182	7.31234	6.70657	6.52733	6.61177	6.76755	6.67423	6.74379	6.63353	6.64632	6.66172	6.52487	6.70687	6.8348
AMER1	6.32042	6.48044	6.97771	6.9511	6.68009	7.35647	6.99228	7.28777	6.92051	7.23688	6.76996	6.34713	6.81316	6.56183	6.66298	7.29904	6.54847	7.39547	7.36703	6.56696	7.20681	6.93147	6.84899	6.76632	7.03661	6.9771	7.37675	7.23034	7.2399	7.1642	7.15362	7.02042	7.21645	7.09564	7.13443	7.35851
AMER2	6.62042	6.68194	6.47929	6.42853	6.67288	6.17984	6.70566	6.32056	6.77986	6.5688	6.52625	6.68843	6.6009	6.70775	6.77007	6.74052	6.56423	6.6882	6.7711	6.61585	6.69004	6.54364	6.48799	6.27777	6.57266	6.52576	6.67773	6.60887	6.61014	6.76101	6.72266	7.01545	6.53296	6.53085	6.75997	6.38144
AMER3	6.74517	7.043	6.87123	7.00353	6.79805	7.0555	6.74541	6.8892	6.85424	6.55842	7.02566	6.44404	6.93221	7.03218	6.68943	6.70435	6.77663	6.91095	6.72165	6.63371	6.55366	6.80459	6.71835	7.12086	6.82064	6.69424	6.56543	6.64507	6.70109	6.80594	6.91802	6.72685	6.84518	6.81764	6.88193	6.9101
AMFR	6.60681	6.75277	6.60777	6.56749	6.58721	6.69519	6.58709	6.59949	6.82063	6.61421	6.73669	6.63156	6.48942	6.78306	6.70259	6.70522	6.72103	6.66542	6.7524	6.58547	6.69431	6.60418	6.84784	6.50169	6.72259	6.90634	6.64921	6.83714	6.71559	6.78183	6.68762	6.697	6.53876	6.7775	6.46851	6.53845
AMH	6.45449	6.72068	6.78116	6.6011	6.55152	6.64746	6.52145	6.60464	6.66291	6.45999	6.74347	6.4964	6.70727	6.47642	6.66697	6.65572	6.56739	6.77885	6.6252	6.76527	6.64581	6.56586	6.60466	6.55519	6.67859	6.64575	6.76133	6.80339	6.72416	6.64572	6.54636	6.48784	6.69694	6.46446	6.69939	6.81257
AMHR2	6.61563	6.45874	6.59623	6.53969	6.59677	6.57698	6.46414	6.79879	6.5783	6.50165	6.69667	6.62799	6.65358	6.92245	6.50505	6.62799	6.52441	6.71411	6.67033	6.76854	6.47439	6.42046	6.67273	6.83689	6.42945	6.28886	6.71486	6.46469	6.3593	6.60211	6.86329	6.765	6.25742	6.61085	6.66388	6.72985
AMIGO2	7.69389	6.58427	7.71057	7.25742	6.85038	6.7834	7.03484	6.91413	6.75367	6.87958	6.68162	6.75049	7.59274	6.35667	6.55914	7.07006	6.89951	6.76348	7.27782	7.2143	7.01545	7.16947	7.47289	8.07236	7.31989	7.45988	7.11403	7.25474	7.28953	7.46027	7.1769	7.84562	7.24334	7.65757	7.59604	7.10246
AMIGO3	6.59269	6.82591	6.48664	6.65479	6.35763	6.84269	6.65271	6.59014	6.62949	6.65341	6.60521	6.72959	6.70327	6.58927	6.68812	6.58554	6.49737	6.65663	6.78392	6.69631	6.43058	6.5855	6.70443	6.83271	6.57992	6.56863	6.61258	6.78616	6.62489	6.49776	6.52092	6.65679	6.64658	6.53895	6.49499	6.49531
AMMECR1	7.14453	7.22698	7.05055	7.30923	7.1379	7.6054	7.16642	6.78807	7.21274	7.04803	6.99121	6.8816	7.27978	7.50787	6.82672	6.90693	7.09744	7.41274	7.00118	7.1485	6.95243	7.1526	7.25779	7.01456	6.9855	6.94683	7.09273	7.05671	7.06626	7.0275	7.27201	7.44588	7.14079	7.15124	6.87649	6.95206
AMMECR1L	7.21941	8.06438	7.08918	6.94209	6.97582	7.46771	7.3656	6.76485	7.44002	7.1043	6.84759	8.31695	7.54453	6.67193	6.60571	6.76187	7.24462	6.96611	7.13509	7.53557	7.30728	7.33644	7.67872	6.754	7.36122	7.54934	7.31862	7.18458	7.4378	7.33118	6.86837	6.90299	7.31146	7.09744	7.02761	7.21931
AMN	6.774	7.11502	6.77879	6.87514	6.71568	6.96461	6.81493	7.02939	6.7691	7.11435	6.76163	6.3701	6.63946	6.85784	6.93813	6.89893	6.81383	6.66267	7.01043	6.76209	6.76343	6.68574	6.81841	6.67264	6.86872	6.63016	6.79904	6.6981	6.93422	6.67664	6.6811	6.91695	6.7758	6.86723	6.78545	6.86431
AMOT	6.77687	6.7787	6.88134	7.67978	7.59746	6.71223	7.30272	7.74686	7.36512	7.48077	7.43556	6.99369	7.41705	7.84431	7.07876	7.47136	7.74144	7.33555	7.36663	6.99151	7.22932	7.48318	6.85352	7.75633	7.48338	7.48618	7.42705	7.42981	7.37925	7.41314	7.45183	8.49433	7.39987	7.6772	7.45419	7.59075
AMOTL1	6.92868	6.80041	6.83017	6.57899	6.7819	6.74447	6.57515	6.87798	6.84081	6.67671	6.67491	6.61718	6.58653	6.882	6.5683	6.83584	6.72311	6.60925	6.89926	6.79696	6.85548	6.84575	6.93459	7.07447	6.60154	6.85251	6.85854	6.49184	6.66382	6.56493	7.00739	6.74784	6.64009	6.60997	6.73909	6.91802
AMOTL2	6.84455	6.42022	6.91957	6.64134	6.73138	6.49844	6.64614	6.56817	6.57296	6.58762	6.40976	6.75287	6.66804	6.76268	6.47102	6.84778	6.51776	7.04053	6.81504	6.61749	6.70658	6.55781	6.70031	6.70225	6.73845	6.5337	6.60742	6.71483	6.96666	6.84254	6.64065	6.61548	6.40991	6.68518	6.49972	6.50822
AMPD1	6.67754	6.66108	6.64945	6.85189	6.59573	6.56155	6.70048	6.61186	6.41074	6.81636	6.72965	6.59958	6.42787	8.22446	6.85568	6.73849	6.58228	6.56846	6.71533	6.63245	6.62555	6.50885	6.90961	6.89656	6.58266	6.94206	6.75325	6.64147	6.58652	6.68302	6.67353	6.77172	6.70519	7.05122	6.92088	6.71977
AMPD2	7.0393	7.03068	7.11816	7.00484	7.11984	7.22317	7.12275	7.03757	6.94415	6.98938	7.01572	7.02507	7.03388	6.95793	6.93355	7.20743	6.82069	7.14747	7.09717	6.98876	6.94602	6.91486	7.15863	7.15615	6.98438	7.09626	6.99528	7.0173	7.08811	7.08601	6.9901	7.11003	6.92958	6.97262	7.11883	7.02486
AMPD3	6.9215	6.75508	6.74572	6.43168	6.59429	6.85037	6.79188	6.90988	7.15073	6.80748	6.93671	6.8251	6.7181	6.69243	6.70334	6.78732	6.44261	6.81892	6.5694	7.26595	7.02779	6.80647	6.92154	6.52947	6.80178	7.00305	6.94322	6.8493	6.75351	6.75174	6.61482	6.55805	6.51262	6.62674	6.97135	6.43353
AMPH	6.46349	6.42473	6.67196	6.87827	6.62515	6.60479	6.67741	6.67147	6.66125	6.65456	6.70228	6.66622	6.37604	6.81014	6.53582	6.56833	6.50705	6.50783	6.64221	6.44541	6.73047	6.55904	6.63643	6.58307	6.70416	6.62367	6.8767	6.64424	6.55922	6.60771	6.66085	6.74011	6.62978	6.59123	6.56463	6.68426
AMT	7.10112	6.72313	7.03712	6.55572	6.50914	6.4988	6.76043	6.56999	6.85856	6.47985	6.66168	6.66866	6.74811	6.51153	6.6458	6.59139	6.64492	6.59712	6.84774	6.76235	6.76902	6.62425	6.56117	6.77122	6.94626	6.83984	6.90645	7.02411	6.79525	7.03842	6.98006	6.90632	6.84477	6.61365	6.98006	6.96852
AMY1A	6.60959	6.77182	6.83623	6.85442	6.87824	6.74182	6.91949	6.78309	6.97354	6.72169	6.76009	6.90206	6.80959	6.79094	7.06263	6.70461	6.52626	6.59766	6.83772	6.88857	6.83567	6.72631	6.62233	6.77484	7.11191	6.88966	6.89425	7.00727	6.87748	7.04849	6.4863	6.90006	6.75464	6.84804	6.71827	6.7984
AMY2A	6.66346	6.63809	6.69402	6.65023	6.70209	6.68889	7.04528	6.867	6.77537	6.75154	6.91933	6.62007	6.8858	6.94821	6.71351	6.48998	6.63381	6.76962	6.86618	6.83481	6.93945	6.50242	6.4871	6.78144	6.88586	7.22477	6.9101	7.03554	7.07706	7.07869	6.64785	6.77563	7.11683	6.68087	6.99051	6.88106
AMY2B	6.48461	6.61831	6.85301	6.68568	6.88639	6.65373	6.99322	6.75575	6.67368	6.58471	6.80902	6.66235	6.74288	6.77928	6.75383	6.63929	7.09759	6.92107	6.87896	6.71787	6.78978	6.75388	6.67083	6.47721	6.85045	6.99592	6.80659	6.84277	6.76498	6.90629	6.62116	6.80146	6.87218	6.75819	6.91804	6.53174
AMZ2	6.41874	6.55858	6.80986	6.45253	6.4519	6.49265	6.80902	6.62607	6.93202	7.02642	6.70167	6.64837	6.58641	6.48819	6.6729	6.49809	6.41546	6.76088	6.87009	6.58539	7.00916	6.37309	6.58034	6.3826	7.16094	6.61558	7.22276	7.16255	6.94785	7.09379	6.56583	6.72844	6.75592	6.61296	7.08061	6.72007
ANAPC1	7.27826	7.57364	7.50501	7.62088	7.77426	7.59948	8.10202	7.8434	8.10202	7.40915	7.79784	8.87568	7.42578	7.97015	7.3423	7.80554	8.16823	7.59131	7.78394	7.85772	7.39821	7.55681	7.66165	6.99554	7.4036	7.81527	7.83945	7.67034	7.59796	7.45565	7.60689	7.53036	7.98377	7.83164	7.65393	7.916
ANAPC10	6.86519	6.40321	6.95946	6.75586	6.75298	6.63785	7.13627	6.9278	7.15743	7.16155	6.81454	6.6886	6.32774	6.29403	6.44392	6.63295	6.66865	6.82039	6.78037	6.79668	7.06254	6.70151	6.90191	6.90773	7.11041	6.74144	7.2645	7.03827	6.90196	6.96211	7.0188	6.91894	7.05146	6.88888	6.89988	7.00536
ANAPC11	10.5035	10.0384	10.5902	10.7905	10.4343	10.584	10.5537	10.8955	10.7373	11.3021	11.1463	11.154	10.1611	10.0456	10.8188	10.5765	11.326	11.0426	11.0672	10.7787	11.1726	10.4727	10.8096	10.3639	10.9269	10.5354	11.4139	10.4497	10.9167	10.8424	10.6771	10.799	10.6189	10.8808	10.7787	10.7498
ANAPC13	6.73348	6.86679	6.54839	6.48036	6.66164	6.6359	6.51847	6.57529	6.69307	6.62096	6.63275	6.94547	6.66458	6.6141	6.497	6.9028	6.52274	6.73995	6.46895	6.69843	6.45677	6.73444	6.53379	6.7846	6.66322	6.64894	6.6369	6.61174	6.6093	6.65401	6.64819	6.81115	6.54952	6.59452	6.58111	6.52366
ANAPC15	6.75562	7.26545	6.9252	7.23153	6.72235	6.92825	7.28381	7.21183	7.40008	7.18177	7.22525	7.55148	6.75353	6.63953	7.49984	6.80271	7.19179	7.61578	7.03876	7.18283	7.05146	7.20499	7.14819	6.65174	7.02773	7.12925	7.32691	7.14358	7.11117	7.09841	7.37888	7.26317	7.1704	7.30254	7.19372	7.15283
ANAPC16	10.3607	10.1591	9.61187	10.4343	10.1081	9.14429	9.89784	10.2869	9.87889	10.7905	9.03608	10.0676	8.48726	9.71894	8.95964	9.79941	10.0332	9.46939	10.644	10.0048	10.7543	9.24931	9.74931	9.94196	10.0716	8.99553	10.5128	9.94954	10.3352	10.212	9.77294	9.63753	10.0962	10.2848	9.82541	10.0063
ANAPC2	7.77061	8.21277	7.82689	7.58321	7.24643	7.66223	7.66954	7.76843	7.80317	7.48909	7.66136	8.01575	8.53521	8.92888	7.81835	8.5766	8.00801	8.95246	7.6807	7.16718	7.54934	7.7806	7.37217	7.75111	7.2645	7.46817	7.56401	7.70928	7.38566	7.27589	7.9424	7.54886	7.85522	7.51177	7.93557	7.73224
ANAPC4	8.5316	8.62242	7.97053	8.45021	8.12545	8.37582	8.62374	8.4013	7.98131	7.9227	8.24034	8.67113	7.58141	8.02075	8.76845	7.9454	7.76299	7.54804	7.82351	8.16319	7.7675	8.2636	7.99962	8.26745	8.59172	8.9043	7.94467	8.30269	8.33607	8.48974	8.19333	7.99562	8.12657	8.44311	8.00585	8.44198
ANAPC5	9.3852	9.06065	9.66043	9.39113	9.33351	9.03191	9.44973	9.29055	10.1304	9.7429	10.0846	6.31213	9.33707	8.86772	9.16102	9.14836	9.2265	9.4363	9.70289	9.67143	9.70402	9.25185	9.30469	9.9896	9.82722	9.549	9.31911	9.49182	9.58161	9.97332	9.44461	9.723	10.0771	10.0187	10.92	10.5035
ANAPC7	6.78787	6.72396	6.65001	6.23069	6.71452	6.59906	6.6807	6.81978	6.73749	6.72646	6.6401	6.81162	6.39752	6.63701	6.67728	6.65271	6.25448	6.70865	6.71002	6.63808	6.75042	6.6008	6.49171	6.79226	6.42614	6.59085	6.66784	6.7327	6.45498	6.51438	6.67855	6.81554	6.6209	6.6549	6.82127	6.57963
ANG	9.81944	9.969	9.92715	10.0962	9.55385	10.2848	9.7765	10.2848	9.30219	10.6716	10.0792	10.3694	10.2606	9.62329	9.7099	10.1304	9.79824	10.0716	9.81666	9.17495	9.99685	9.73047	9.23289	9.29143	10.2393	9.90219	9.08687	9.70718	8.97411	10.4274	9.58368	8.94566	9.53847	10.2454	9.69816	9.2845
ANGEL1	6.7168	7.24052	6.97069	6.91306	6.62741	6.57841	6.61061	7.09864	6.94717	6.90743	6.97502	6.7907	6.78374	6.68138	6.72031	7.00532	6.705	6.66495	7.26303	6.9193	7.01401	6.96754	6.94418	7.12433	7.31463	7.09933	7.118	7.12867	7.24318	7.3275	7.14865	7.18881	7.04636	6.97297	7.26808	7.27902
ANGEL2	7.19536	8.38741	7.75576	8.17903	7.94162	7.4077	8.52622	8.34222	7.76497	7.81835	8.43372	7.90008	7.73165	8.68104	7.34688	8.25852	7.78423	7.87898	7.82579	7.72218	7.59661	8.01495	7.41238	7.8667	7.99912	8.23313	8.06532	8.36439	8.10283	8.09728	8.51586	8.45319	7.86444	7.93614	8.37423	8.4966
ANGPT1	6.68721	7.56552	6.98196	7.5378	7.43634	6.55503	7.2382	7.07941	6.99222	7.04856	7.02009	7.27011	7.1847	6.83807	7.13719	6.87761	7.12002	7.37118	7.2974	6.87589	7.24052	7.34069	7.11683	7.09855	7.72822	7.76726	7.00139	7.74467	7.23458	7.77403	6.83299	7.28572	7.31443	7.84107	7.66617	6.95826
ANGPT2	6.56755	6.69282	6.71984	6.60824	6.56106	6.334	7.00185	6.69628	7.05572	7.04326	6.98732	6.46469	6.76833	6.75851	6.84813	6.75809	6.63406	6.68429	6.70646	6.86017	7.04495	6.82568	6.87066	6.42161	6.70787	6.67462	6.78704	6.36315	6.86137	6.50223	6.6459	6.31629	6.5458	6.58719	6.50969	6.82026
ANGPT4	6.62209	6.58876	6.91822	6.62226	6.59349	6.19723	6.73936	6.18186	6.4965	6.53851	6.68845	6.72333	6.76403	6.69358	6.66646	6.86861	6.39601	7.44117	6.31868	6.46912	6.19956	6.68022	6.24875	6.39855	6.82057	6.90069	6.81894	6.72697	6.6669	6.69661	6.48012	6.70923	6.58191	6.55546	6.49521	6.63205
ANGPTL1	6.75576	6.85393	6.82326	6.66874	6.63336	6.63557	6.69009	6.83604	6.71994	6.64819	6.94368	6.48687	6.87262	6.78137	6.55073	6.65954	6.79167	6.41815	6.59475	6.6336	6.74003	6.80381	6.71427	6.61957	6.55319	6.67928	6.63393	6.80027	6.44602	6.54111	6.54274	6.66306	6.67189	6.72822	6.71062	6.89579
ANGPTL2	7.81199	7.47103	7.99962	8.01343	7.80706	7.96633	7.44915	8.17844	7.81399	7.65757	7.83037	7.66367	8.10722	7.11435	7.44185	7.85671	8.09102	8.45021	7.97961	7.64927	7.74686	8.31902	8.16129	7.65576	8.36439	8.18136	7.29343	7.85327	7.51397	8.38123	7.61855	6.93747	7.25578	7.5409	8.27665	7.63533
ANGPTL3	6.53886	6.62439	6.67946	6.66599	6.61514	6.3792	6.91715	6.50217	6.45453	6.57557	6.65383	6.56469	6.78413	6.66154	6.55663	6.59577	6.60252	6.26675	6.63253	6.52986	6.65693	6.68266	6.61777	6.35392	6.75743	6.51965	6.77652	6.66109	6.58078	6.55153	6.71778	6.97891	6.60254	6.86297	6.75442	6.54874
ANGPTL4	6.66643	7.02368	6.87761	6.86696	6.69404	6.70235	6.803	6.59587	6.65608	6.76518	6.65884	6.47415	6.58652	6.58091	6.67165	6.62709	6.60827	6.40834	6.67874	6.60274	6.69062	6.7531	6.558	6.81886	6.74571	6.46458	6.57594	6.50488	6.77953	6.61997	6.89745	6.64779	6.68091	6.64491	6.57889	6.81471
ANGPTL5	6.85592	6.70718	6.56695	6.7235	6.98864	6.56761	7.20806	7.03554	6.73379	7.06108	6.97149	6.5287	6.89653	6.7605	6.51803	6.83016	6.69918	6.76614	6.78917	6.66711	6.99176	6.82932	6.81824	8.26861	6.79645	7.29379	6.87752	7.17301	6.59237	6.82544	7.11041	7.3428	6.91464	7.10317	7.23433	6.85181
ANGPTL6	6.48809	6.4607	6.66638	6.48351	6.83948	6.47596	6.6312	6.55217	6.46615	6.36051	6.69191	6.83505	6.72587	6.62489	6.45443	6.58808	6.47752	6.7158	6.68381	6.73136	6.33758	6.66252	6.74194	6.44482	6.51408	6.66629	6.59033	6.47945	6.57106	6.56022	6.57807	6.47258	6.60129	6.64464	6.57866	6.58335
ANGPTL7	12.341	10.9167	12.2422	12.3602	13.1564	12.1285	13.2229	11.8379	10.9993	12.5579	12.1377	12.5579	12.1377	10.5813	11.6083	11.4888	11.0776	11.5144	12.2812	11.3704	12.7796	12.9237	11.5857	12.844	13.3715	12.2226	10.3257	13.4139	10.9649	13.4967	11.6454	10.8068	12.6659	13.0442	13.1564	13.6043
ANGPTL8	7.03444	7.37797	7.0733	7.11941	7.60563	6.99327	6.96506	7.04976	7.00721	7.01294	7.17403	6.50012	7.4389	7.22289	6.99743	6.91557	7.38611	7.24248	7.0875	7.18237	6.80247	6.94567	7.03861	7.11262	6.9732	6.97631	7.03383	7.04208	7.00441	7.01909	7.25182	7.25235	7.0725	7.06447	6.88966	7.0673
ANK2	6.76984	6.72445	6.62367	6.6119	6.90572	6.74033	6.84549	6.69891	6.83381	6.88644	6.66306	6.71852	6.76737	6.59523	6.73404	6.75498	6.70123	6.73891	6.81809	6.68915	6.66182	6.67515	6.68819	6.83215	6.76972	6.85396	6.62415	6.75127	6.77859	6.7359	6.84525	6.53859	6.7503	6.61769	6.80073	6.6913
ANK3	7.12336	7.03899	7.14543	6.951	7.11268	7.07237	7.07017	7.07756	7.21931	7.08925	7.00047	7.04897	6.60626	7.2472	7.2389	6.59519	7.25125	6.72277	7.44875	7.16157	7.13377	7.09135	6.96926	7.26034	6.82297	6.81314	6.95606	6.89344	6.80952	6.87601	6.95171	6.90742	7.09848	6.85751	6.8826	7.07855
ANKDD1A	8.99106	6.60028	8.27339	8.09765	8.27756	8.67914	8.22107	7.94809	7.33619	7.88768	7.86607	8.90906	8.60049	8.35975	6.74124	8.65943	7.66743	7.47136	8.33607	7.53262	8.08046	8.14734	7.57364	8.08215	7.24295	6.74718	7.4546	7.73114	7.90008	7.51646	7.95655	9.14429	7.46289	7.69825	7.38919	7.47264
ANKEF1	6.46347	6.71492	6.66435	6.84825	6.93551	6.79136	6.58189	6.78124	6.74284	6.7322	6.83022	6.74394	6.64952	6.51746	6.59774	6.61955	6.61184	6.4002	6.33255	6.6511	6.75207	6.60131	6.69378	6.65442	6.84459	6.55808	6.74382	6.63706	6.49662	6.35755	6.65968	6.68545	6.75705	6.78422	6.68809	6.5052
ANKFN1	6.77453	6.50707	6.73285	6.68534	6.7126	6.70256	6.9104	6.8545	6.49392	6.77304	6.54037	6.47356	6.78712	6.77813	6.49414	6.75616	6.75431	7.13326	6.72893	6.42523	6.68929	6.71527	6.60747	6.83334	6.49608	6.53283	6.61457	6.9571	6.78563	6.81185	6.88083	6.796	6.77724	6.54871	6.53447	6.58239
ANKFY1	8.30611	7.87751	8.28772	7.82113	7.9424	6.93758	8.06042	7.62137	7.65063	8.08987	7.85772	8.0573	7.65623	7.92607	7.55014	8.02491	7.90741	7.33442	8.07189	7.89805	7.90918	7.85187	7.38476	8.35552	8.07351	7.7675	7.71968	8.51355	7.90918	8.0517	8.2475	7.55262	8.16544	8.20346	8.35798	8.48623
ANKH	9.67545	9.11265	9.84354	8.90584	9.03876	7.916	8.94317	8.46738	7.65519	7.90409	8.60244	8.48166	8.12191	8.78951	8.31389	8.27997	8.12657	7.57958	8.46087	8.24121	8.02788	8.21701	8.06776	9.4488	9.59251	9.1779	8.72677	9.36741	8.67304	9.63035	9.8624	8.9803	9.07118	9.74608	9.67653	9.03353
ANKHD1	7.06555	7.96981	7.10643	7.0584	7.6639	7.74831	7.5063	7.40926	7.66004	7.33237	7.02396	8.03437	7.42731	6.84072	7.05764	7.4496	7.48339	7.52695	7.24905	7.41066	7.25584	7.36902	7.82191	6.7717	7.04135	6.8403	7.18035	7.14125	7.24375	6.9455	7.21067	6.71883	7.18877	7.00331	6.89008	6.97961
ANKHD1-EIF4EBP3	6.86544	6.64489	7.05648	6.75641	6.86166	6.71658	6.72727	6.8813	6.8152	6.89705	6.65744	7.18945	6.77579	6.9627	7.17017	6.93375	6.77585	6.97106	6.95095	6.88441	6.96928	7.02091	6.93147	7.17699	7.09725	6.92413	6.8857	7.13509	7.01739	7.0807	6.97394	6.9123	7.0155	7.17987	6.78741	6.90541
ANKIB1	8.18722	6.8507	7.60689	7.55473	7.87173	7.13326	7.75425	7.09413	7.3032	7.27807	7.02352	6.68726	6.65564	7.05719	7.19417	6.81784	6.64348	6.50141	7.82787	7.55631	8.18623	7.77695	8.01734	7.89968	8.11405	7.9201	7.86804	8.10815	7.42992	8.27559	7.52787	7.51302	7.29015	6.96611	7.21487	7.28313
ANKK1	6.82521	6.70859	6.81577	6.85025	6.78428	6.65453	6.68349	6.56391	6.81009	6.73319	6.75614	6.41094	6.73649	6.73232	6.38062	6.75071	6.6559	6.46416	6.76712	6.54522	6.78394	6.50727	6.72755	6.78967	6.634	6.71225	6.87632	6.78853	6.6504	6.62016	6.79651	6.78164	6.85043	6.81705	6.63379	6.74332
ANKLE1	9.6779	9.75828	10.2766	9.77468	9.82088	10.1126	9.33814	9.42826	9.50212	8.81207	9.15897	9.75649	9.38636	9.47846	9.00416	9.8962	9.28941	9.10767	9.51835	9.94488	9.14836	9.53847	9.25946	10.0829	9.76529	10.248	9.70402	10.0934	9.6779	9.46482	9.93412	10.1018	10.2731	9.45544	9.98242	9.37734
ANKMY1	6.75068	6.71959	6.6755	6.69341	6.73695	6.63334	6.67738	6.52954	6.68196	6.72111	6.54101	6.70562	6.54623	6.7185	6.71123	6.73673	6.63713	6.63971	6.7351	6.71637	6.72475	6.77244	6.69964	6.77353	6.57297	6.63038	6.70597	6.55867	6.55868	6.58726	6.64347	6.61916	6.68721	6.68565	6.59363	6.6342
ANKMY2	6.73833	7.65519	7.26635	7.1478	7.18777	6.87187	7.6225	7.91264	7.38541	7.61261	7.61578	7.84009	6.57106	7.02839	6.63812	7.19855	6.86762	7.09949	7.43634	7.27244	7.64476	7.55392	6.51241	7.03934	7.46374	7.79008	8.31151	7.76382	8.32496	7.27025	6.66848	6.97713	7.51483	7.23047	7.62219	7.5292
ANKRA2	6.62697	6.79584	6.54357	6.68623	6.89893	6.90209	6.64802	6.69023	6.90186	6.87577	6.68072	6.66636	7.37817	6.95054	6.83998	6.72725	7.43003	6.97291	6.5655	6.6952	6.88607	6.70641	6.86548	6.77635	6.90776	6.84142	6.70852	6.8963	6.75704	6.84469	6.69134	6.65948	6.60171	6.63566	6.5618	6.78392
ANKRD1	6.67783	6.84128	6.69495	6.66062	6.83003	6.42966	6.62734	6.70506	6.61257	6.6721	6.70837	6.92405	6.86133	6.84395	6.70704	6.67241	6.42199	7.37354	6.56242	6.6954	6.84908	6.83892	6.70519	6.53147	6.67383	6.62422	6.49389	6.74879	6.69489	6.7426	6.69034	6.85117	6.45557	6.62781	6.78088	6.5249
ANKRD10	7.40827	6.58215	6.79698	6.96509	6.87247	6.78475	7.19417	7.04508	7.1759	7.01239	6.85041	6.97386	6.72009	6.66934	6.83381	6.75523	6.97331	6.83371	7.20328	7.19249	7.08475	6.82798	6.81387	6.81129	7.31542	7.38476	7.27056	7.22552	7.56797	7.35111	6.60806	6.74744	7.01401	7.14669	7.27807	7.28985
ANKRD11	7.25825	7.62648	7.36255	7.48299	7.37675	7.42542	7.61633	7.47654	7.45749	7.46842	7.43173	7.05334	7.53797	6.77945	7.3656	7.53443	7.27403	7.16621	7.307	7.22499	7.25277	7.28349	7.19115	6.88575	7.15189	7.30633	7.33985	7.24609	7.55711	7.09798	7.16319	7.66954	7.21104	7.43649	7.68713	7.7059
ANKRD12	6.7715	7.01739	6.80686	6.8337	6.99245	6.59429	7.07968	7.02136	6.90862	6.78833	7.11424	6.40942	6.71576	7.17699	6.85689	7.1472	6.60583	6.96045	6.63267	7.06924	6.92018	7.10649	6.86638	6.71024	6.99685	6.70693	6.56224	6.97435	6.58281	6.6105	6.70094	6.95698	6.80663	6.95754	6.84215	6.68499
ANKRD13A	7.96685	8.33822	7.7573	8.27559	7.61203	8.53035	8.3629	8.6601	8.22752	8.56306	8.15999	6.20189	8.18028	7.77096	7.07254	7.58731	7.82181	8.05638	8.38066	7.6831	8.14892	8.05767	7.70702	7.72943	7.71162	7.85327	8.61582	7.92224	8.42286	7.64962	7.93271	7.6102	7.81756	7.76135	8.39062	8.59417
ANKRD13B	6.70178	6.56982	6.39678	6.56313	6.40798	6.27532	6.72321	6.76816	6.60439	6.43569	6.66316	6.86031	6.702	6.56504	6.95013	6.82933	6.52117	6.43317	6.71041	6.44028	6.7128	6.71932	6.5413	6.62973	6.71341	6.57054	6.55109	6.78947	6.64016	6.36593	6.2922	6.6676	6.7089	6.52121	6.53251	6.69153
ANKRD13C	6.70729	6.89115	6.9744	6.66472	6.59178	7.06846	7.03323	6.78635	6.91251	6.87795	6.85617	6.86622	6.83332	6.61347	6.82305	6.6701	6.74831	7.18808	6.6105	6.91825	6.83633	6.94626	7.04564	6.9038	6.78313	6.95235	6.63133	6.7984	6.80779	6.87327	6.71315	6.74556	6.83512	6.84546	6.81932	6.96887
ANKRD17	7.35204	7.17258	7.21602	7.27641	7.28697	7.45809	7.53892	7.33985	7.10047	7.16224	7.23034	6.34034	7.58757	7.60757	7.01894	7.10463	7.03744	6.77108	7.05323	7.23581	7.21918	7.69493	7.4398	7.25942	7.0782	7.41238	7.26968	7.38682	7.34127	7.06547	7.33911	6.93086	6.93817	7.20163	7.2514	7.0331
ANKRD18A	6.44054	6.65956	6.73345	6.47853	6.32634	6.72645	6.66601	6.34554	6.55887	6.66245	6.86802	6.51837	6.50488	6.53708	6.65103	6.6519	6.5696	6.42122	6.68281	6.80424	6.56112	6.32883	6.24814	6.33909	6.81758	6.29159	6.69041	6.6423	6.41322	6.61851	6.56942	6.72789	6.82632	6.70368	6.56848	6.2867
ANKRD2	6.95841	6.87584	6.83204	6.88663	6.63213	6.8597	6.81921	6.70864	6.87135	6.77072	6.59362	7.17579	6.7647	7.48212	7.15963	6.78134	6.77237	6.89129	6.88235	6.587	6.68981	6.86315	6.97037	6.76652	6.90043	6.81436	6.91861	6.66091	6.79336	6.51859	6.90196	6.72673	6.80228	6.79485	6.85125	6.84263
ANKRD20A1	6.71876	6.8003	6.73859	6.76889	6.60565	6.70352	6.65666	6.63571	6.6168	6.7284	6.6005	6.51573	7.0345	6.70984	6.79575	6.75397	6.54403	6.79423	6.82372	6.62085	6.66808	6.6098	6.68871	6.79072	6.7639	6.94259	6.68065	6.61748	6.76653	6.78041	6.3076	6.59035	6.56771	6.46251	6.5825	6.8666
ANKRD22	6.76275	6.68802	6.7954	6.81508	7.10618	6.87004	6.63635	6.694	6.70189	6.86137	6.584	6.52503	6.66009	6.96931	6.82567	6.86361	6.8571	6.86366	6.72129	6.59255	6.88321	6.81368	7.5969	6.60386	6.86141	6.88034	6.82864	6.75873	6.7547	6.62951	6.88998	6.74876	6.92895	6.9225	6.78442	6.9073
ANKRD23	6.67886	7.03578	6.53697	6.90179	6.81844	6.73612	6.59495	6.89225	6.87622	6.74363	6.86757	6.69355	6.61509	6.58205	7.00562	6.51872	6.91336	7.10058	6.80842	7.00101	7.03474	6.60204	7.0193	6.61697	6.93913	6.9117	7.00115	6.87589	6.86252	6.92309	6.67885	6.80764	6.86162	6.64218	6.95356	7.10102
ANKRD24	6.86781	6.65706	6.86342	6.81997	6.75277	7.20796	6.84845	7.12955	6.9496	7.09892	6.57523	6.59059	7.32813	6.73128	6.88968	7.30688	6.95613	7.00023	6.59257	6.88153	6.75483	6.61817	6.81095	7.40422	6.85592	7.32108	7.08078	7.03925	6.93667	6.91763	7.21183	7.71867	7.18907	6.69963	6.92239	7.14181
ANKRD26	6.80215	6.75741	6.97613	6.82304	6.97601	6.6937	6.8305	6.93258	6.88564	6.88258	6.56749	6.93569	7.04067	6.99263	6.6459	7.02339	7.03462	6.81524	6.94862	6.95795	6.884	6.87276	6.95524	6.98702	6.88665	6.84332	6.82773	6.67921	6.92218	6.97632	6.87229	6.85399	6.74531	6.83174	6.78409	6.73222
ANKRD27	7.43226	8.51926	8.07003	8.08117	7.98673	8.43651	9.20289	9.00963	8.12998	8.1775	8.11047	6.18533	8.48225	7.84009	8.06809	7.44272	8.08467	7.80961	8.74701	7.72567	8.0088	8.16227	7.64718	7.51968	8.45084	7.76382	8.73082	8.21701	8.77072	8.36745	8.20597	7.73196	8.39804	8.04181	7.97645	8.82301
ANKRD28	6.63617	6.54252	6.65812	6.5281	7.23047	6.89828	7.0452	6.89104	6.93858	6.8827	6.819	7.78362	6.84271	6.58436	7.24178	7.16621	6.7904	7.18333	6.88945	6.97656	6.83848	7.02252	6.741	7.02928	6.97776	6.8533	6.89	6.93257	6.94584	6.98765	6.95784	6.73811	6.98839	6.95494	7.01967	6.96413
ANKRD29	6.61358	6.4727	6.81293	7.02607	6.96125	7.04584	7.02148	7.36776	6.9066	7.12112	6.95294	7.4558	7.57698	6.7279	7.29791	6.77292	6.77138	6.73087	7.07053	6.82086	7.02954	6.74684	6.64171	6.62239	6.83778	6.72334	7.14912	6.78126	7.17611	6.85682	7.08431	6.95809	7.53928	6.89337	7.23552	7.09213
ANKRD30A	6.63819	6.61057	6.76521	6.66405	7.03777	6.55054	6.69622	6.45199	6.51719	6.60736	6.58453	6.5306	6.51678	6.86009	6.71025	6.68509	6.65969	6.58541	6.28612	6.62831	6.28327	6.77014	6.59176	6.5421	6.61756	6.62125	6.61039	6.77122	6.87039	6.80838	6.55322	6.6534	6.77506	6.52575	6.53904	6.61182
ANKRD33	7.66367	8.48378	7.10772	7.45183	6.92537	7.40079	7.17296	7.38665	7.3619	7.24964	7.44143	7.45809	8.0337	8.54386	8.99028	7.75331	8.33994	8.37142	7.14959	7.62565	7.32239	7.66401	7.80578	7.92758	7.02382	7.34515	7.21893	7.20339	7.21341	7.05399	7.387	6.72883	7.08673	7.12784	7.0608	6.87216
ANKRD34B	6.46552	7.07281	6.81954	6.65368	6.65301	6.84538	6.80284	6.4968	6.62793	6.60762	6.52586	6.43484	6.92157	7.00485	6.97032	6.81842	6.72214	6.6981	6.56948	6.76025	6.62099	6.54976	6.65883	6.58626	6.77884	6.90324	6.6109	6.71961	6.59124	6.56665	6.84496	6.69235	6.7617	6.84998	6.66895	6.64033
ANKRD35	7.38818	7.04264	7.3697	7.51109	7.41123	7.31268	7.22812	7.47464	6.80948	7.35335	7.08927	7.69675	7.47997	7.56097	7.72796	7.49925	7.39288	7.43436	7.46817	7.1043	7.43612	7.39821	7.02154	6.72431	7.50376	7.72132	7.63416	7.40932	7.6038	7.55235	7.67695	7.11669	7.47264	7.44826	7.2826	7.19604
ANKRD37	6.43557	6.4561	6.95869	6.8221	6.77929	6.90228	6.56883	6.81204	6.48693	8.33217	6.95307	7.37145	6.38611	6.75655	6.44876	7.33807	6.80116	6.57283	7.17513	6.88593	7.9477	6.90523	6.93315	6.87591	6.6565	6.95805	6.98596	7.15455	6.893	6.57168	6.97891	6.77992	6.95095	6.98114	7.01608	7.09574
ANKRD39	7.3096	6.82501	7.29399	7.50179	7.10706	7.04823	7.2207	7.28461	7.26472	7.60457	7.06686	8.06289	6.87111	6.79794	7.34477	7.47916	7.59746	7.12292	7.3275	7.1517	7.22328	7.37465	7.19971	6.97413	7.10537	7.18632	7.95322	7.13538	7.46428	7.0686	7.00368	6.96027	7.09841	7.16827	7.01795	7.12452
ANKRD40	7.3577	6.6991	6.68789	6.81122	7.37053	6.70356	6.7264	6.65015	6.97943	7.00764	6.96418	7.49684	6.3377	6.51338	6.44884	6.3053	6.63918	6.55344	7.03226	6.66601	7.06023	6.63222	6.88767	6.63815	6.86035	6.22459	7.07	6.7524	6.77141	6.31235	6.34949	6.29048	6.46272	7.10298	6.91278	6.8083
ANKRD42	6.73823	7.01909	6.83577	6.69843	6.70642	6.68068	6.71016	6.75896	6.68567	6.85286	6.97523	6.41217	6.8317	6.39761	6.51646	6.83869	7.18877	6.81372	6.75733	6.7431	6.78079	6.78689	6.68171	6.71065	6.73375	6.70101	6.74987	6.72667	6.90985	6.85415	6.99106	6.66064	6.6383	6.72869	6.51901	6.68926
ANKRD44	12.6038	12.7718	12.6038	12.4432	12.7932	12.5428	12.0592	12.0214	11.8771	10.8626	11.6653	12.2511	12.7796	12.875	12.302	12.7796	12.0664	12.6159	12.2128	12.4628	11.7408	12.3296	12.2422	12.9023	11.6773	12.5082	11.7553	12.1084	12.3812	11.3575	12.4514	12.6573	12.6763	12.0825	12.294	12.341
ANKRD45	6.50379	6.44661	6.56601	6.73888	6.61494	6.46226	6.57681	6.5533	6.64956	6.73868	6.76973	6.40884	6.67403	6.91079	6.53242	6.3879	6.53628	6.75541	6.56746	6.5625	6.46233	6.65131	6.62324	6.65032	6.41429	6.5539	6.51542	6.49534	6.49036	6.52467	6.55919	6.38908	6.44709	6.42296	6.58374	6.21894
ANKRD46	6.62065	7.39884	7.08408	6.79419	7.0457	7.37019	7.8417	7.1809	7.87104	7.66743	7.75697	7.41159	6.82908	6.62142	6.63092	7.28473	6.9718	7.44061	7.13316	7.39884	7.11742	7.38065	6.95444	8.05906	7.55711	7.91379	7.52646	7.40529	7.81399	7.59219	7.24235	7.87898	7.27991	7.48555	7.3165	7.67839
ANKRD49	7.00676	7.09892	6.77672	6.77138	6.95713	6.99469	7.10453	6.66127	7.06399	6.93891	6.67887	6.75801	6.75307	6.68867	6.87915	6.52615	7.04932	6.73242	6.90113	7.09072	6.71274	6.74154	6.7711	6.74989	6.84971	7.13951	6.87928	6.8329	6.86932	6.78272	6.8727	6.6005	6.70946	6.78364	7.00326	7.07167
ANKRD50	7.54804	6.77804	7.06399	7.22119	6.9444	6.67215	7.43138	7.22853	6.94556	7.12047	6.77144	7.30365	6.80664	6.91636	6.97517	6.79918	6.62287	7.82607	7.05849	6.96231	6.89382	7.099	7.21669	6.61751	7.48357	7.05973	7.19444	7.19077	7.59948	7.58686	6.70941	6.7786	6.90653	7.28043	7.04766	7.14582
ANKRD53	6.55456	6.76285	6.9524	6.76099	6.57679	6.68929	6.5743	6.4923	6.62338	6.53742	6.51171	6.78907	6.54037	6.65142	6.69479	6.73847	6.57992	6.69548	6.54763	6.38472	6.51829	6.52145	6.61415	6.83863	6.89185	6.50066	6.72363	6.63453	6.67451	6.82633	6.38599	6.54446	6.73091	6.6724	6.66997	6.51683
ANKRD54	7.51415	6.89902	8.18251	7.68819	7.85671	7.51895	7.48299	7.22465	7.17127	7.27324	7.57872	6.57105	7.2882	7.84261	6.95866	7.53036	6.92147	7.6225	7.76276	7.411	7.73476	7.38756	7.18606	7.89148	7.96008	7.21645	7.81684	7.98131	7.11941	7.71616	7.14181	7.55417	7.71651	7.38424	7.5794	7.49409
ANKRD55	6.69861	6.40309	6.45343	6.69036	6.37371	6.37872	6.35425	6.60732	6.5379	6.51217	6.44669	6.69961	6.38497	6.35942	6.16331	6.61148	6.62107	6.51085	6.3053	6.50025	6.59513	6.60586	6.58852	6.6014	6.54602	6.58181	6.54869	6.57349	6.41781	6.61491	6.41786	6.32357	6.32774	6.35173	6.51613	6.46058
ANKRD6	7.77494	7.26942	7.65576	7.18101	7.49113	6.89471	7.46274	7.2508	7.30544	6.94889	7.30544	7.39228	7.05202	6.66169	6.94233	6.78157	6.66441	6.99915	7.26317	7.7022	7.10992	7.06047	7.07652	7.07953	7.30544	7.28588	7.19264	7.36439	7.18606	7.23791	6.97559	6.62345	7.31881	7.57512	7.73289	7.62587
ANKRD7	6.80435	6.80818	6.56837	6.70059	6.81958	7.0331	6.65373	6.84733	7.07661	6.6836	6.68004	6.47561	7.21669	6.95787	6.7999	7.10006	6.64332	7.32444	6.58789	6.87037	6.45573	6.77244	6.82808	6.7423	6.79585	6.87193	6.76589	6.80335	6.5827	6.81987	7.02981	6.79604	6.69493	6.70804	6.95352	6.84433
ANKRD9	7.59274	8.89653	8.31902	8.93757	8.70271	8.70901	7.98926	9.07939	8.74297	8.91609	8.81609	9.14054	8.98461	8.50829	9.13397	8.93757	8.6635	8.75838	9.04224	8.79061	8.91777	8.96648	8.89226	9.40986	7.92641	8.29295	9.26773	7.99833	9.0006	8.10645	8.2886	8.63334	8.30063	8.43538	8.39804	8.53227
ANKS1A	6.83202	7.0959	7.50593	6.95313	6.914	7.33555	7.35578	7.4036	7.53348	7.7713	7.44498	6.15904	7.43713	6.93126	6.94992	7.13443	6.97683	6.67981	7.64618	7.13762	7.51875	7.29683	7.49883	6.62635	7.39179	7.08214	7.4207	7.23446	7.39424	7.35706	6.87434	7.32786	7.17924	7.61292	7.50994	7.96438
ANKS1B	6.77762	6.86516	6.60787	6.51967	6.76197	6.67176	6.76205	6.83237	6.61441	6.66546	6.60232	6.60057	6.74249	6.79022	6.70554	6.66805	6.59058	6.68416	6.69252	6.76077	6.76891	6.90508	6.60426	6.91364	6.77382	6.60764	6.66217	6.61779	6.60501	6.63828	6.8537	6.68786	6.72008	6.66051	6.59834	6.73771
ANKS3	6.81341	6.66894	7.09864	6.77159	6.85548	6.81341	6.80292	6.82608	6.80707	6.58866	6.86508	6.85663	6.66328	6.56776	6.72992	6.98722	6.72276	7.6877	7.34848	7.38221	6.96398	7.12568	6.89589	6.79797	7.09833	7.15636	7.01094	7.15894	6.96326	7.09039	6.76224	6.79295	7.24076	6.85259	6.97631	7.02853
ANKS4B	6.65401	6.65783	6.70952	6.56168	6.58695	6.89004	6.5958	6.73283	6.70867	7.00292	6.6116	6.12237	6.65981	6.87829	6.61567	7.19349	6.72641	6.6412	7.0569	6.63042	6.52292	6.63223	6.81107	6.8301	6.23024	6.6697	6.63185	6.51204	6.87317	6.52423	6.54077	6.64513	6.84981	6.77182	6.91148	6.58634
ANKS6	6.59245	6.68989	6.70987	6.39122	6.66277	6.58258	6.5419	6.59021	6.63078	6.74312	6.64003	7.17619	6.57557	6.55284	6.71153	6.69349	6.78458	6.44104	6.58637	6.61444	6.81784	6.82826	6.3994	6.5617	6.59718	6.49376	6.68364	6.57297	6.40182	6.46787	6.62826	6.57427	6.5793	6.72165	6.6783	6.28759
ANKZF1	9.07457	10.5597	10.1081	10.1425	9.93871	9.64038	10.4472	10.1654	10.1634	9.71587	9.89784	10.0733	10.7278	10.6802	10.2671	10.8226	10.0228	11.0131	10.0425	10.0694	9.969	10.0247	9.2265	11.0426	10.1611	10.3052	9.89495	10.4727	9.97885	10.3213	9.74608	10.1769	10.4392	9.61774	10.3588	10.0013
ANLN	6.44831	6.47218	6.60819	6.53608	6.47563	6.51706	6.73323	6.47826	6.62335	6.52094	6.43656	6.53855	6.46977	6.35718	6.3268	6.65412	6.34409	6.35195	6.48058	6.44926	6.39379	6.44344	6.58477	6.69426	6.63596	6.3463	6.43794	6.10105	6.57696	6.83398	6.56754	6.59916	6.16783	6.66152	6.52625	6.47298
ANO1	6.34554	6.188	6.35211	6.38176	6.59568	6.32455	6.61741	6.51329	6.70776	6.08214	6.57058	6.67125	6.47381	6.38472	6.35577	6.46955	6.39067	6.26085	6.1502	6.32671	6.51096	6.16173	6.36255	6.58506	6.53092	6.51835	6.52027	6.41776	6.67424	6.20067	6.49634	6.28779	6.21504	6.52163	6.5329	6.43387
ANO10	6.89517	6.82809	6.73217	6.73972	6.53634	7.06924	6.87321	6.78737	6.99827	7.13591	6.90352	7.02507	6.85189	6.77022	6.60541	7.04812	7.25024	6.53336	7.06968	6.75192	6.98868	6.83659	6.82909	6.9101	7.04748	7.01043	7.07502	7.06916	7.16131	7.02839	7.11978	7.14478	7.12833	6.94379	7.09091	7.01904
ANO3	6.7219	6.75506	6.72552	6.75251	6.58936	6.61033	6.6311	6.49698	6.60084	6.64307	6.42119	6.65316	6.73087	6.88238	6.60605	6.82122	6.68526	6.55672	6.64893	6.67605	6.57279	6.61423	6.74665	6.78238	6.76244	6.68795	6.26	6.46449	6.60902	6.52127	6.44905	6.95617	6.54777	6.25969	6.68545	6.56774
ANO4	6.82756	6.97696	6.97221	7.00624	6.87725	6.87544	6.82423	6.81612	7.06484	6.90419	6.94717	6.71113	6.89662	6.78459	7.10674	6.83367	6.7454	7.22243	6.91198	6.71252	6.95435	6.92483	6.94646	6.81279	6.80612	6.74775	6.96145	6.9124	6.90188	6.84289	6.90889	6.8438	6.82254	6.97977	6.85205	6.78203
ANO6	7.34962	6.68295	7.74745	7.35667	6.73076	6.80236	7.25508	7.39471	7.00144	7.35453	7.01115	7.44766	6.9691	7.13501	6.79341	7.05621	6.39497	6.71163	7.70641	7.18527	7.6672	7.53375	6.92771	7.47758	7.72464	7.24788	7.70192	7.63617	7.56206	7.76901	7.37185	7.14358	7.20922	7.60704	7.52892	7.27102
ANO7	6.74101	7.29052	7.05733	6.95134	7.41688	6.73113	7.00127	7.03398	6.6416	6.89842	6.88014	7.01909	8.49502	7.4486	6.84156	7.92394	6.94989	7.29472	6.99695	6.96691	6.65359	6.83579	6.64934	6.8533	7.09136	7.03416	7.09049	7.10091	7.03077	7.16728	6.97683	6.71756	6.76075	7.06933	7.12849	7.03248
ANO8	6.50185	6.39607	6.43799	6.60193	6.46753	6.57515	6.34621	6.51473	6.37803	6.54037	6.53532	6.50797	6.58257	6.51294	6.40687	6.12809	6.55264	6.48051	6.68978	6.33203	6.67198	6.72473	6.49921	6.51332	6.76198	6.58966	6.51529	6.45803	6.75194	6.65647	6.25775	6.38824	6.30797	6.36568	6.73189	6.85413
ANOS1	6.49386	6.48643	6.64354	6.76399	6.70594	6.83244	6.99669	6.54375	6.81577	6.58569	6.82077	6.46987	6.77845	6.7198	6.73037	6.76431	6.72638	6.74416	6.63898	6.65289	6.59188	6.76483	6.81118	6.53005	6.81875	6.82327	6.74285	6.81769	6.80875	6.61516	6.78058	6.71104	6.66794	6.86419	6.68464	6.68354
ANP32A	6.72007	6.63717	6.86365	6.73071	7.02085	6.77141	7.04607	6.71697	6.54218	6.62963	6.39335	6.51627	7.06846	6.76056	6.60655	6.56339	6.86295	6.98937	6.57957	6.70495	6.75292	6.62345	6.60744	6.68651	6.42399	6.59351	6.53393	6.46528	6.1755	6.53752	6.713	6.46449	6.74874	6.48183	6.65772	6.82604
ANP32B	10.201	10.4424	9.87889	10.2906	10.1634	10.3545	11.3149	10.92	10.8152	11.1621	11.4046	11.3521	11.189	10.9586	10.2747	10.5624	10.5972	10.2587	10.5201	10.0981	10.5181	10.4132	10.248	9.71294	10.8457	10.6515	10.6515	10.5062	10.8626	10.892	10.6962	10.3098	10.6962	10.5224	10.7097	11.1981
ANP32C	6.93974	6.97869	6.92259	7.07349	6.81747	6.89712	6.90002	6.99582	6.87944	6.67264	6.68198	7.02588	7.11095	6.63017	7.08116	7.22865	6.67291	7.42205	6.60439	6.93677	6.75694	6.80318	6.91896	7.3783	6.83002	6.7808	6.83406	6.63308	7.01859	6.92199	6.58613	6.85048	6.83232	6.65353	6.67308	6.88163
ANP32D	6.5417	6.69264	6.6151	6.66511	6.9205	6.77178	6.82307	6.80794	6.782	6.52241	6.5965	6.51182	6.64545	6.72344	6.56071	6.59462	6.54682	6.80489	6.65759	6.63519	6.69091	6.57574	6.60409	6.57436	6.78515	6.83546	6.64953	6.54032	6.66598	6.69546	6.73954	6.84666	6.76987	6.92937	6.80647	6.65474
ANP32E	6.32611	6.58523	6.7011	6.53892	6.79708	6.69986	6.72955	6.8471	6.67961	6.6379	6.44884	6.70484	6.57792	6.53526	6.45721	6.8347	6.61264	6.83812	6.79439	6.71279	6.9104	6.38188	6.45495	6.96549	6.74208	6.809	6.66959	6.66676	6.50371	6.61635	6.64441	6.57114	6.72724	6.56221	6.57601	6.61381
ANPEP	6.72543	6.68372	6.61092	6.39845	6.87391	6.46257	6.93083	6.61261	6.7905	6.73328	7.19536	6.67071	6.51313	6.82214	6.55907	7.10684	6.77388	6.71445	7.04059	6.7766	6.89729	6.82789	7.01209	6.77946	6.91353	7.03619	6.43821	6.85066	6.75744	6.7833	6.64883	6.84907	7.17226	6.92499	6.95231	6.75925
ANTXR1	7.90638	8.09062	7.76616	7.6635	7.59316	7.42651	7.8146	7.72115	7.61589	7.55293	7.80442	7.85964	7.92374	7.61268	7.58936	7.70541	7.41553	7.63741	7.54458	7.54138	7.44078	7.85561	7.39655	7.50608	7.95007	7.96204	7.56885	7.81917	7.7247	7.80917	8.06776	7.62552	7.68869	8.15457	7.91956	7.86351
ANTXR2	8.58527	8.7408	8.19647	8.33924	8.74297	8.56662	8.39472	8.96391	7.46971	8.7408	8.71204	8.99299	7.68161	6.70556	8.43478	8.48567	7.62731	8.47037	9.14516	7.85457	8.83877	9.07457	8.54808	8.11325	8.00915	8.06124	8.99972	8.24502	8.73521	8.01193	7.89659	6.98271	8.40487	8.04991	8.0169	8.42564
ANXA1	8.05382	7.23604	8.4206	8.33169	7.75026	7.70987	7.9948	7.65172	8.69627	7.91718	8.36851	7.83347	6.78798	6.67489	8.35552	6.72445	8.20436	8.04602	7.85745	8.42997	8.30063	8.33654	10.8376	9.37386	8.9614	8.44577	8.04991	8.72607	8.28566	9.1033	8.38858	8.20062	8.25168	8.79285	8.92315	8.22975
ANXA10	6.48528	6.71525	6.53777	6.1913	6.43569	6.61746	6.61599	6.77799	6.60405	6.47263	6.75208	6.75746	6.63751	6.62456	6.57415	6.76898	6.7281	6.47658	6.49217	6.58202	6.55344	6.54561	6.76368	6.6845	6.62373	6.51808	6.6006	6.5099	6.55201	6.58724	6.50604	6.68891	6.60231	6.57248	6.53726	6.61233
ANXA11	8.54743	8.92073	8.63516	8.53096	8.60068	8.51259	8.68368	8.81356	8.80224	8.64365	8.86066	6.58092	8.89464	9.20283	8.97282	8.86847	9.00056	9.1567	8.56865	8.58212	8.67946	8.60302	8.52385	8.43506	8.73047	8.52031	8.84405	8.6403	8.73354	8.68131	8.68515	8.1477	8.56298	8.72008	8.71396	8.84386
ANXA13	6.67767	6.40884	6.85614	6.59902	6.6488	6.69751	6.59375	6.68305	6.62421	6.61535	6.75112	6.53461	6.54585	6.58412	6.59749	6.57225	6.47183	6.73634	6.542	6.61537	6.60763	6.63241	6.72499	6.58036	6.89589	6.26109	6.77309	7.00152	6.84375	6.85214	6.57988	6.6445	6.62952	6.87301	6.61261	6.71066
ANXA2	8.32496	7.19323	8.3413	7.84139	7.99962	7.87854	8.06289	7.59634	8.87102	8.09291	8.01734	8.08467	7.42898	8.17096	8.29508	7.08927	7.62995	7.93271	8.15079	9.23965	8.70101	8.13171	9.18971	8.10283	8.69705	8.35975	8.13052	8.65683	7.95087	8.70101	8.27703	7.88041	8.05861	8.50068	8.47333	8.386
ANXA2R	6.71139	6.81246	7.21627	6.944	6.89033	6.70337	6.68485	6.79889	6.83417	7.28057	7.25222	7.37034	6.4497	6.80707	6.94033	7.59407	7.22812	6.83044	7.22458	6.73628	7.20842	7.09484	7.02081	6.78101	7.09334	7.11315	7.00392	6.94774	6.99489	7.09808	7.02613	6.55509	7.03685	7.27678	6.83619	6.97502
ANXA3	6.70887	6.76024	6.74962	6.85892	6.55368	6.64989	6.81313	6.58211	6.89214	6.62673	6.45353	6.65095	6.46226	6.59935	6.70444	6.52197	6.64872	6.38884	6.76168	6.75409	7.02009	6.65164	6.99859	6.87802	6.78403	7.02136	6.68955	6.89929	6.60583	6.78445	6.6766	6.8251	6.68247	6.92964	6.86234	6.95898
ANXA4	8.36145	8.61801	7.85014	8.19889	7.62565	8.36199	7.92394	8.20194	8.04775	8.04602	8.11405	7.97608	7.67249	7.42524	7.85951	7.76249	7.91687	7.64641	8.07103	8.09464	8.18374	8.18775	8.0625	8.36343	8.4828	7.85386	8.25751	8.55048	8.37582	8.51205	8.32496	8.1262	7.76698	8.31151	8.32336	8.40601
ANXA5	9.14357	8.11452	8.65092	8.88604	8.66904	8.36028	8.67983	8.99106	8.15384	8.82173	8.21913	8.86569	8.21181	6.79832	8.69174	7.79784	7.56248	8.70833	8.44743	7.82148	8.61726	8.51728	8.77459	8.98461	9.02945	8.89975	9.08021	8.93165	9.01512	9.10647	8.68344	8.85053	8.75701	8.98784	8.83127	8.74828
ANXA7	7.3452	7.22439	7.03129	7.13587	7.2317	7.40552	7.38736	7.3164	7.29162	6.99944	7.23052	7.55701	7.06872	7.31578	7.36622	6.83037	7.13602	6.88605	7.28929	7.21504	7.17931	7.19001	7.279	7.44913	7.25353	7.22125	7.06969	7.12723	7.22235	7.41889	7.1838	7.10122	7.05083	7.16975	7.11869	7.25953
ANXA9	6.70827	6.64637	6.71307	6.83374	6.74492	6.73987	6.77062	6.82907	6.95754	6.77486	6.7444	6.69233	6.76622	6.48218	6.90843	6.61351	7.30416	7.0084	6.83546	6.79062	6.68044	6.74875	6.71887	6.8787	6.69015	6.78764	6.85143	6.56321	6.65661	6.77199	6.64916	6.77883	6.65653	6.7269	6.78963	6.58866
AOAH	6.89384	6.29261	7.00305	6.59125	6.86586	6.69965	6.79349	6.5785	6.619	7.00338	6.87523	6.95519	6.6313	6.83932	6.43714	6.28014	6.85191	6.68317	7.0403	6.51116	6.99251	6.81364	6.86773	7.20509	6.93609	6.36184	6.70947	7.08162	6.81814	6.77807	6.9232	6.69005	6.7094	7.03172	6.96686	6.87233
AOC1	6.67494	7.2661	6.89316	6.74692	6.93044	6.82789	6.65802	6.63596	6.75755	7.05816	6.7194	6.47142	6.71285	6.76436	6.84181	6.67922	6.63967	6.75666	6.53277	6.6539	6.89866	6.8841	6.80536	6.84904	6.82148	6.78181	6.75832	6.80614	6.74395	6.58824	6.8301	6.78452	6.75314	6.72783	6.7022	6.7265
AOC2	6.69816	7.19474	6.59246	6.69942	6.79947	6.6403	6.63243	6.65651	6.48394	6.81026	6.72636	6.63075	6.66233	6.72425	6.63348	6.86516	6.60932	6.72765	6.82466	6.68811	6.8551	6.70978	6.79034	6.53053	6.64377	6.68759	6.95433	6.79901	6.61182	6.65405	6.69715	6.71202	6.60912	6.56064	6.76258	6.74081
AOC3	7.55848	8.39232	6.50572	8.28976	7.23688	7.68479	7.21681	8.45935	6.70655	7.79451	7.68969	7.71764	8.17044	7.75982	7.82897	7.95798	6.94944	7.78455	8.16319	6.85082	7.62888	7.88587	6.6242	6.72057	6.70859	6.85161	7.99123	6.94279	8.23778	6.90254	6.86486	6.44841	7.51333	6.94088	7.45183	7.7263
AOX1	7.17767	6.21849	6.85331	6.80733	6.9941	6.44305	7.01339	6.70133	6.51664	6.89465	6.74917	6.72102	6.74426	6.50654	6.80903	6.42387	6.72354	6.34534	6.64601	6.62696	7.0096	6.43652	6.86922	6.472	7.08145	6.91217	6.64651	6.91792	6.61988	7.11662	6.61468	6.51553	6.8219	6.6197	7.06757	6.72258
AP1AR	6.73639	6.73407	6.59446	6.41309	6.73599	6.637	6.96008	6.89707	6.69051	6.71298	6.9011	6.776	6.5491	6.73365	6.72692	6.37803	6.51823	6.83945	6.64821	6.99751	6.53665	7.00511	6.7146	6.73686	6.89022	6.68801	6.8996	6.78753	6.79341	6.79276	6.75363	6.75515	6.50085	6.84951	6.56265	6.53023
AP1B1	8.2266	7.16675	7.89041	8.23374	7.74492	7.99009	7.21183	7.7244	7.88211	7.79275	7.84069	8.67983	7.55832	8.28299	8.25089	7.91379	7.54678	7.79008	7.74686	7.72407	7.59473	7.52005	8.05296	7.67695	7.42023	7.65472	7.4337	7.64588	7.84754	7.57294	7.97499	7.753	7.86502	7.80115	7.76081	7.9282
AP1G1	6.72979	6.81089	6.47712	6.74007	6.30479	6.68688	6.68335	6.43629	6.6652	6.72153	6.5108	6.62172	6.58861	6.64125	6.62698	6.3266	6.81275	6.72716	6.61487	6.45107	6.8004	6.70179	6.91874	6.79142	6.67344	6.48909	6.6894	6.75195	6.68162	6.71835	6.39986	6.53942	6.52372	6.62738	6.62352	6.63539
AP1G2	6.71568	6.98219	7.3949	7.49488	7.50396	7.07221	7.70928	7.29296	8.18437	7.38831	7.4514	7.60645	7.94037	6.88724	8.25218	7.3433	8.60306	7.95357	7.24318	8.12293	7.55075	7.33286	7.49925	7.96361	7.87063	7.62456	7.0206	7.53845	7.0673	7.85014	7.43248	7.5701	7.99874	7.45353	8.00386	7.67058
AP1M1	7.16081	7.45541	7.19592	7.40094	6.95224	7.87031	7.23913	6.6209	7.22255	7.22945	7.20485	7.38524	7.76956	7.99742	6.84803	7.33203	7.59322	7.78783	7.03957	7.3397	7.1478	7.03744	7.03302	7.37448	7.12031	6.99768	7.12413	7.03836	6.95741	7.03962	7.48234	7.25899	7.14518	7.25667	7.2845	7.13943
AP1M2	6.83139	6.8438	6.78563	6.73398	7.78476	6.92534	8.26464	6.68759	9.19352	7.67543	8.70271	8.04546	6.5284	8.54498	9.43113	6.82532	9.81666	8.77459	6.63617	9.07638	8.30164	8.34273	9.01373	6.45972	6.73268	6.97383	6.99058	6.91253	6.90277	6.69905	6.96262	6.64916	6.58695	6.61291	6.63485	6.67454
AP1S1	6.38309	6.50295	6.58596	6.75012	6.57705	6.47746	6.75793	6.58409	6.63237	6.75835	6.67394	6.65362	6.55223	6.58093	6.52907	6.71316	6.48901	6.61988	6.61964	6.4443	6.64625	6.74428	6.62926	6.65927	6.51654	6.50227	6.63082	6.5028	6.65207	6.67935	6.56655	6.38245	6.59083	6.56846	6.54151	6.59438
AP1S2	8.85955	10.7629	8.62103	9.45093	8.65164	9.57966	9.65614	10.119	8.75465	10.0733	10.2215	10.2175	10.0658	9.43994	9.46939	9.90563	8.70682	9.92715	9.75107	8.46087	9.43739	9.35113	8.6218	8.96468	8.97411	9.18689	9.82248	9.20289	9.91562	8.73454	9.23082	9.26866	9.38283	9.61657	9.39415	9.75258
AP2A1	6.65263	6.8379	6.65261	6.76937	6.72694	6.48935	6.74513	6.70549	6.84381	6.76808	6.71204	6.63669	6.84426	6.8801	6.78334	6.92051	6.69413	6.49162	6.76456	6.6704	6.76531	6.69081	6.76387	6.78047	6.83422	6.83777	6.86013	6.80924	6.84325	6.84047	6.7654	6.70736	6.78557	6.79436	6.7918	6.71351
AP2A2	6.55738	6.65103	7.08449	6.56477	6.81839	6.80752	6.80862	6.59041	6.68898	6.90299	6.88618	6.77056	6.57515	6.76286	6.69574	6.6425	6.56522	6.54012	7.13097	6.61812	7.09538	6.75309	6.87399	6.77772	6.98873	6.8386	7.01481	7.08132	6.68559	6.93649	6.7723	6.76939	6.68828	6.76947	6.82378	6.85043
AP2B1	6.92944	6.73416	6.5982	6.64147	6.81998	6.90055	6.94562	6.912	6.77946	6.81887	6.69461	6.87782	6.69353	6.7844	6.80466	6.67034	6.72624	6.92429	6.64636	6.81907	6.71763	6.74858	6.86594	6.56764	6.75666	6.91182	6.79656	6.84527	6.84355	6.55403	6.94666	6.82549	6.78021	6.71754	6.92313	7.08053
AP2M1	6.78014	7.91718	7.84957	7.71133	7.67792	7.81588	7.99043	7.89412	7.53134	7.74345	7.74625	8.64643	8.12804	7.29931	7.89968	8.40487	7.92972	7.39762	7.80115	7.13452	7.54549	7.65729	7.58195	7.55567	8.0245	7.65393	8.14295	8.0517	7.86233	7.90076	7.97389	7.57958	8.2093	7.85951	7.93677	8.02075
AP2S1	9.09607	9.03842	9.429	9.21385	9.14668	9.32213	9.12304	9.29316	9.35053	9.62799	9.86453	6.69286	9.45703	9.39192	9.49223	9.2716	9.70579	9.66179	9.54014	9.367	9.53352	9.40376	9.93927	9.34979	9.60185	9.44335	9.63389	9.62164	9.46633	9.65059	9.47814	9.36427	9.12139	9.25754	9.27043	9.14596
AP3B1	7.19277	7.66617	7.42007	7.3953	7.52286	7.34816	8.01773	7.43612	7.42023	7.22266	7.31914	8.07714	6.90841	6.9773	7.24833	6.93839	6.8538	6.86845	7.18289	7.14418	7.12935	7.43402	7.44749	7.17091	7.76901	8.04068	7.66648	7.4585	7.86743	7.85772	7.33414	7.45688	7.71812	7.51945	7.66673	7.39661
AP3B2	6.46795	6.69211	6.3474	6.50917	6.56493	6.74342	6.46469	6.66254	6.29142	6.47405	6.2937	6.56603	6.35045	6.51356	6.26085	6.35103	6.53966	6.3648	6.52888	6.61871	6.48966	6.47109	6.54229	6.44618	6.69973	6.64772	6.60155	6.70582	6.64052	6.40371	6.56352	6.58047	6.56462	6.44709	6.67953	6.65673
AP3D1	7.93459	7.27123	7.87455	7.95721	7.42402	7.21056	7.45222	7.76402	7.89231	7.91379	7.35238	7.57512	6.88857	6.85371	7.18237	7.47891	7.72407	7.1302	7.90008	7.5765	7.90818	7.50449	7.76655	7.29121	7.74047	7.8969	7.84373	7.61657	8.02032	7.67393	8.2636	7.76402	7.77096	7.95891	7.88211	8.17512
AP3M1	7.70491	7.14912	7.31338	7.51415	6.90793	7.62841	8.32276	7.61436	8.21025	7.56964	7.81323	6.72354	7.97172	7.30196	6.75374	6.77814	7.83655	7.64769	7.54498	7.75947	7.38665	7.46374	7.34147	6.71584	7.49859	7.51463	7.58076	7.73043	7.64039	7.42328	7.5896	7.19013	7.3953	7.66108	7.99043	7.70192
AP3M2	7.43533	8.2552	7.98461	7.84532	7.91313	7.08284	8.14858	7.68188	8.05767	7.84828	8.06809	8.00459	8.06205	8.13412	7.73142	8.5147	7.33985	7.91463	7.51718	7.79692	7.58703	7.86532	6.98477	8.11895	7.90076	7.84681	7.52853	7.89599	7.71348	7.86021	7.90352	8.33426	8.56441	7.96968	8.00177	8.3666
AP3S1	8.62462	8.08346	8.07447	8.50368	9.03969	8.89343	9.26328	8.78134	8.75767	8.59172	8.56906	9.6419	8.27209	8.39414	8.46494	7.79572	8.37083	8.84094	8.33426	8.31798	8.43651	8.78471	9.08687	8.42179	8.35798	8.74758	8.49152	8.20902	8.97702	8.52298	8.75701	8.50481	8.45084	8.8749	8.90518	8.45695
AP3S2	7.11335	6.75366	7.2027	6.78332	7.21555	6.71566	6.86246	7.03469	6.89085	7.03934	6.9504	7.27334	6.87619	6.55273	7.27025	6.71268	6.94297	6.66128	6.98152	7.24111	6.96957	6.67459	6.54215	7.18527	7.04514	6.80513	7.2073	7.04724	7.10889	6.97113	6.97185	6.94626	6.99827	6.90465	7.00023	6.94789
AP4B1	7.06192	7.04332	7.6148	7.2738	7.32985	6.79942	7.32708	6.92234	7.54886	7.35515	7.22276	7.47507	7.52348	7.44024	7.43472	7.5267	7.27102	7.36936	7.18031	7.39661	7.21156	7.34085	7.02613	7.0377	7.47244	7.67338	7.20485	7.47966	7.28652	7.47076	7.04017	7.22865	7.53325	7.3096	7.6672	7.38665
AP4E1	6.53308	6.49182	6.58521	6.64981	6.50924	6.3474	6.5552	6.44691	6.66302	6.39385	6.41859	6.66753	6.45786	6.60474	6.48712	6.52111	6.57153	6.39773	6.64224	6.37786	6.637	6.2976	6.61178	6.60434	6.53557	6.71575	6.37574	6.62175	6.5843	6.54591	6.67856	6.5306	6.44286	6.50702	6.5074	6.35294
AP4M1	7.10378	6.79519	6.95651	6.74735	7.22876	7.04871	6.97282	6.9457	6.84513	6.94697	7.02884	6.45313	6.97474	6.98196	6.7732	6.75201	6.92721	6.52054	6.96395	7.02283	6.85965	7.06626	6.88776	7.01251	6.96714	6.75524	7.01321	7.06933	7.08389	6.98748	6.85627	7.05595	7.27944	7.00785	6.94808	7.05033
AP4S1	6.85949	6.72145	6.58934	6.61122	6.97291	6.68246	6.6783	6.79176	6.47062	6.85835	6.43516	6.84963	6.69622	6.76225	6.74614	6.68039	6.67797	6.70609	6.81413	6.83484	6.79927	6.59961	6.50281	6.7356	6.6731	6.54233	6.57173	6.67733	6.81347	6.74565	6.66982	6.73863	6.68988	6.54805	6.69778	6.72099
AP5B1	6.61391	6.55276	6.96376	6.54641	6.79384	6.90995	6.89166	6.77534	6.88387	6.59716	6.70182	7.14618	6.56321	6.69476	6.4966	6.66042	6.50754	6.53337	6.91754	6.77274	6.96168	6.96254	7.28724	7.06014	6.99477	6.90062	7.07126	7.08782	6.78758	7.03664	6.8876	6.57672	7.06447	6.81093	7.03876	6.87744
AP5M1	6.57222	7.38186	6.62883	6.56323	6.79343	6.54226	6.70001	6.66453	6.97882	6.51278	7.04451	6.56193	7.10393	6.82064	6.46709	6.50071	6.43269	6.68846	6.71239	6.81792	6.92701	6.3563	6.94471	6.40077	6.83509	6.85627	7.18278	6.77337	7.03069	6.73	6.9292	6.75792	6.28276	6.87118	6.61262	7.029
AP5S1	8.63701	7.44404	7.61633	7.80351	8.15598	7.19898	7.56643	7.63902	7.95563	7.80578	8.18285	6.51065	7.58662	7.13076	7.29399	7.88944	8.51999	7.47532	7.35038	7.90588	7.59131	8.06612	8.29074	7.47154	7.66015	7.57317	7.60116	7.56964	7.77494	7.8677	7.85014	7.94115	7.93042	7.99246	7.4133	7.49684
AP5Z1	7.05653	7.49306	7.20969	6.34621	7.72273	7.42106	7.24395	6.6103	6.90134	6.75325	7.15189	6.70122	7.35371	8.45084	6.61286	6.89318	6.33052	6.94808	7.11835	7.32239	6.95356	7.17567	7.20933	6.69172	6.81594	7.41452	7.12914	7.05856	6.77125	6.96674	6.89293	7.1048	7.0643	7.11198	7.0856	7.08772
APAF1	6.86845	6.70693	7.45514	7.18989	6.8768	6.82422	6.76714	6.94346	7.20955	7.11051	6.95403	6.6616	6.78919	6.85599	7.07941	7.14711	6.86022	6.92096	7.40221	7.20704	7.23314	6.89055	7.27888	7.28043	7.21382	7.28202	7.00532	7.0792	7.22289	7.1946	7.0792	6.92325	7.12984	7.202	7.0665	7.08145
APBA1	6.82614	6.43782	6.48063	6.90848	6.68586	6.99038	6.7393	6.64744	6.84231	6.69636	6.43226	6.7141	6.82751	6.73812	6.78029	6.73383	6.75157	6.81864	6.59487	6.64006	6.81936	6.86262	7.19747	6.85084	6.44389	6.62504	6.77946	6.75486	6.66466	6.68893	6.65938	6.81937	7.00581	6.43406	6.87377	6.86333
APBA2	6.62643	6.63543	6.86106	6.72504	6.60518	6.42875	6.69082	6.91442	6.68057	6.82816	6.68937	6.62475	6.61336	6.71052	6.74031	6.76477	6.82243	6.46364	6.9224	6.54606	6.97185	6.88732	6.6465	6.80871	6.74556	6.7672	6.99335	6.75236	6.78146	6.55215	6.85947	6.79603	6.60607	6.7713	6.65526	6.77335
APBA3	7.58906	6.83601	7.0138	6.85117	7.05396	7.04766	7.09011	7.24152	7.0331	7.24924	7.28667	7.12739	7.59746	7.61124	7.98377	7.70373	7.38204	8.14103	7.27601	6.88496	7.25928	7.0634	7.0102	6.93311	7.37403	7.47507	7.35796	7.1475	7.23085	7.28313	7.19521	7.00396	7.05919	7.35191	7.22266	7.03437
APBB1	7.04051	6.94606	6.88009	7.11669	6.77638	6.97028	6.92009	7.01289	6.80256	6.96306	7.09417	6.92122	7.14193	6.94655	7.14526	7.03954	6.77608	7.0262	6.97204	6.76069	7.01141	6.94142	6.9556	6.98076	7.08728	6.97277	7.18605	6.91174	7.0123	6.84135	6.95103	7.09139	6.97665	6.98115	6.89428	7.09406
APBB1IP	6.8564	6.9591	7.20354	6.51829	6.75506	7.14669	6.77614	6.8386	7.05511	7.01866	7.04856	6.57743	6.72698	6.72014	6.73719	6.85068	6.76788	6.72067	6.93014	7.24643	7.07642	7.20407	6.7575	6.85198	7.13036	6.9276	6.77803	7.08423	7.20163	7.03697	6.72449	6.8389	7.10791	7.17619	7.01557	7.16535
APBB2	6.85292	6.61971	6.86656	6.46458	6.62943	6.66929	6.51519	6.70051	6.65566	6.8384	6.56559	6.58838	6.68702	6.77919	6.71058	6.85057	6.66913	6.544	6.56552	6.65318	6.69699	7.04528	6.81347	6.83082	6.55209	6.76781	6.60992	6.67337	6.78219	6.65808	6.55617	6.72478	6.87321	6.8088	6.84256	6.87936
APBB3	8.20969	7.7332	7.84465	7.48212	7.09614	6.61943	7.02434	7.92871	7.58575	7.62515	7.18166	7.27348	6.73737	6.52197	8.3103	6.97744	7.66108	7.68245	7.78122	7.50767	7.26558	7.51754	7.441	8.27947	7.9312	8.11365	7.63957	8.2056	8.29508	8.11452	7.9693	7.01653	8.34222	7.68645	8.2983	7.9424
APC	7.00516	6.85556	6.58398	6.56454	6.79875	6.62399	6.77949	6.56051	6.71356	6.72229	6.75238	6.51011	7.21632	6.57779	6.72901	6.56768	6.54438	6.78782	6.82594	6.56425	6.78533	6.80306	6.5823	6.72478	6.7903	6.78996	6.66267	6.76925	6.36168	6.4133	6.65157	6.77879	6.79371	6.51434	6.54123	6.7796
APC2	6.68514	6.85471	6.78488	6.7169	6.64777	6.99322	6.76135	6.58929	6.88038	6.92331	6.83923	6.88812	6.82805	6.52625	6.77823	6.77324	6.83792	6.70635	6.84563	6.70631	6.88489	7.11575	6.85346	7.39327	6.93237	6.8809	6.87118	6.76854	6.87671	6.93775	6.7526	7.4546	6.90119	6.83712	6.57954	6.93852
APCDD1	6.99162	6.94867	7.05836	7.3428	7.69941	7.50934	7.37581	7.07652	7.11718	7.2958	7.91027	6.92807	6.98827	7.07231	6.97959	6.54359	7.58509	6.91728	7.13935	6.81607	7.41314	7.45202	6.94461	7.84201	7.02729	6.90347	6.9444	7.27141	6.84272	7.01841	7.00511	7.51861	7.30243	6.98034	7.40511	7.0661
APCDD1L	6.68958	6.73669	6.52147	6.80927	6.52208	6.61992	6.77733	6.43183	6.82623	6.51391	6.57048	6.7408	6.75057	6.44887	6.37626	6.64372	6.51642	6.73409	6.51446	6.70642	6.78947	6.22746	7.84637	6.53743	6.72307	6.63566	6.64291	6.72156	6.5619	6.68157	6.53668	6.61887	6.71678	6.63024	6.75712	6.53234
APCS	6.80428	6.58104	6.62078	6.71944	6.58092	6.60411	6.61629	6.58397	6.82231	6.70165	6.58659	6.6289	6.81759	6.48273	6.5758	6.67425	6.68577	6.49116	6.51917	6.54375	6.65241	6.8088	6.62622	6.77423	6.67187	6.75842	6.56211	6.44479	6.68482	6.52153	6.80832	6.85727	6.72908	6.638	6.52366	6.72212
APEH	7.88107	8.13501	8.66591	8.28242	7.8946	8.45021	7.84201	7.90818	8.16129	8.52252	7.9227	6.17453	7.57723	8.49048	8.51406	8.25946	8.45887	7.67815	8.29977	8.16129	8.53399	7.59746	8.31491	8.50549	8.4223	7.70429	8.26665	8.19599	8.00764	8.45763	8.31491	8.35651	8.13412	8.54035	8.82534	8.55108
APEX1	7.38846	6.76127	7.46453	7.48318	7.32447	7.19441	7.39035	7.34554	7.4874	7.44155	7.45556	7.74191	6.68591	6.90051	7.07808	7.47435	7.11568	7.15693	7.26421	7.55243	7.50825	7.13901	7.3926	7.44726	7.68658	7.58389	7.55445	7.5089	7.76446	7.72059	7.49236	7.3022	7.44711	7.58025	7.6563	7.68278
APEX2	6.86571	7.35335	7.18019	7.50034	7.01581	6.9058	6.97185	7.16908	7.34797	7.20017	7.33414	6.84822	7.02972	8.14243	7.30398	6.87905	7.39947	6.77856	7.21747	7.49113	7.0372	6.94495	7.37965	7.20367	7.3771	7.31729	7.28473	7.32057	7.65952	7.36383	7.44166	6.93221	7.09128	7.24833	7.18808	7.23458
APH1A	7.21592	6.75144	7.37167	7.37509	7.23927	7.38787	7.13443	7.10967	7.35317	7.08229	7.35001	7.52124	7.21657	6.50679	7.31662	6.73636	7.59661	7.44042	7.17611	7.36663	7.55738	7.32207	7.46771	7.05202	7.37319	7.87898	7.43575	7.58457	7.63416	7.3467	6.80846	7.16399	6.73794	7.57827	6.9725	7.14129
APH1B	8.61726	7.88434	8.19889	8.51035	8.08936	7.10317	7.75086	8.15496	8.35471	8.26256	8.38966	8.69333	8.79401	8.99884	8.31185	8.21658	8.93071	7.9693	7.97215	8.18977	8.17565	7.98973	8.18669	8.4966	8.16227	8.05947	7.59967	7.56837	7.99334	8.31595	8.67983	8.37957	8.15425	8.62525	8.31304	7.75331
API5	6.80991	6.76948	6.77732	7.23387	6.80488	6.73752	7.28108	7.09679	7.36039	7.14289	6.94671	6.39581	6.70086	6.9591	6.78604	6.51754	6.59351	6.46424	6.96259	6.87681	6.95033	7.13029	7.00338	7.63226	7.1414	7.10781	7.19013	7.09011	7.22812	7.10919	6.95048	6.94305	6.87514	7.14759	7.16149	7.29121
APIP	6.76591	6.65583	6.93234	6.76617	6.91358	6.79819	6.83079	7.4214	7.22266	6.93592	6.97089	6.65399	6.51844	6.36568	6.58669	6.49438	6.84842	6.58466	6.83101	6.84358	6.8888	6.55981	6.62893	6.50426	6.94791	6.49171	6.84763	6.62451	6.97644	7.06406	6.73072	6.90594	6.90795	6.86748	6.82066	6.81701
APITD1-CORT	6.68415	6.75723	6.61465	6.52222	6.67355	6.7458	6.8845	6.72788	6.75451	6.86789	7.02021	6.87412	6.5837	6.87042	7.20714	6.81967	6.88116	6.4963	6.91306	6.65833	6.97502	6.80767	6.49767	6.67757	6.70242	6.94797	6.82163	6.96211	6.66914	6.74619	6.72404	6.94422	6.99434	6.80601	6.90717	6.82149
APLF	6.43782	6.95543	6.46215	6.59334	6.55031	6.73866	6.49373	6.42945	6.71473	6.63098	6.74697	7.13823	6.66449	6.6228	6.45152	6.42945	6.61556	6.66204	6.38159	6.6432	6.60492	6.66198	6.53972	6.82443	6.5339	6.49329	6.38454	6.68019	6.55784	6.4791	6.68164	6.61962	6.37634	6.43835	6.38913	6.72865
APLN	6.75364	6.64743	6.87725	6.67157	6.9305	6.76465	6.78049	6.73824	6.76616	6.75501	6.51127	6.63617	6.83019	6.76162	6.57169	6.60905	6.55175	6.57204	6.71422	6.60303	6.66303	6.72739	6.65266	6.8946	6.86764	6.80949	6.79101	6.68148	6.78433	6.86454	6.69629	6.52113	6.76727	6.66934	6.5957	6.64252
APLNR	6.97301	7.38919	7.75763	7.43877	6.53388	6.5909	6.63223	6.3464	6.9341	6.7828	6.87157	6.81337	6.83509	6.54093	6.89731	7.03013	6.5472	6.88134	6.85245	6.78406	6.95005	6.77191	6.807	6.73304	7.73654	6.53138	7.89259	6.65981	7.32862	7.84297	8.30022	8.44198	7.59031	8.36098	7.72218	7.21393
APLP1	6.76042	6.37727	6.55351	6.74444	6.49749	6.65079	6.71634	6.66657	6.60628	6.70955	6.77933	6.44111	6.69756	6.7793	6.81553	6.65061	6.5477	6.6795	6.72723	6.79716	6.59286	6.91896	6.45917	6.66669	6.64261	6.69766	6.92741	6.66052	6.71462	6.61181	6.78717	7.10837	6.76388	6.68704	6.83575	6.44921
APLP2	8.35138	8.37367	9.10034	8.07714	8.67187	8.49865	8.51097	8.40873	8.23573	9.00245	8.90995	9.09633	8.31957	8.37248	7.76843	8.06532	8.33924	7.35547	8.65305	8.28714	9.0598	8.73369	8.33253	9.11872	9.23421	8.56306	8.98784	8.95083	9.02054	9.12056	8.69861	8.61582	8.67661	8.98366	9.5137	9.17372
APMAP	7.04136	6.52797	7.37509	7.00162	6.63715	6.9859	7.04006	7.15713	7.18225	7.32519	6.77028	7.44443	7.02844	6.41442	6.90741	6.49111	6.89497	6.81593	7.10006	7.21699	7.3043	7.32444	7.37486	7.00665	7.65821	7.40474	7.43026	7.77267	7.26747	7.82148	7.31298	7.33323	7.3776	7.3662	7.58225	7.30365
APOA1	6.69416	6.66529	6.5901	6.80466	6.65337	6.67114	7.04184	6.84896	6.71279	6.79308	6.76272	7.04514	6.71164	6.575	6.84345	6.73168	6.49517	6.68161	6.72892	6.7011	6.6065	6.72316	6.5871	6.60836	6.64106	6.62642	6.97623	6.81647	6.75828	6.65829	6.69242	6.72798	6.93733	6.81584	6.79925	6.72962
APOA2	6.55339	6.70932	6.56045	6.32595	6.63699	6.45158	6.53266	6.39324	6.48757	6.66183	6.36009	6.47669	6.86642	6.56398	6.36497	6.21321	6.41974	6.52113	6.22826	6.58068	6.47304	6.43699	6.58532	6.47318	6.50681	6.64489	6.69559	6.37671	6.64759	6.59298	6.43148	6.52301	6.68861	6.54178	6.57416	6.44464
APOA4	6.66357	7.34212	6.92018	6.604	6.79173	6.68455	6.73601	6.87426	6.99521	6.72684	6.80647	7.05413	6.60148	6.67956	6.74046	7.01094	6.61669	6.51533	6.9371	6.7607	6.53999	6.84716	6.91364	6.78267	6.67144	6.55008	6.53536	6.67644	6.57877	6.6983	6.54613	6.57727	6.77717	6.62363	6.86982	6.84852
APOA5	6.52858	6.70272	6.69766	6.41584	6.56133	6.67802	6.46774	6.65664	6.61228	6.56826	6.45331	6.70984	6.36219	6.3597	6.52812	6.85233	6.47054	7.12925	6.75927	6.4536	6.56815	6.48027	6.55609	6.45699	6.81928	6.64336	6.69248	6.36109	6.68668	6.62337	6.82789	6.65641	6.49137	6.50191	6.60545	6.43701
APOB	6.66747	6.40818	6.57697	6.67918	6.55577	6.50305	6.71638	6.75189	6.49844	6.67859	6.63221	6.44931	6.53005	6.7055	6.34869	6.61849	6.65954	6.80069	6.62824	6.52603	6.52271	6.67902	6.68336	6.62484	6.48935	6.72388	6.58567	6.79118	6.54807	6.62703	6.83331	6.63789	6.77912	6.72341	6.7186	6.73797
APOBEC1	6.41894	6.50135	6.66936	6.59341	6.64422	6.83534	6.74637	6.4842	6.74051	6.6683	6.441	6.62576	6.78425	6.57527	6.67321	6.226	6.62272	6.8222	6.38229	6.63999	6.41998	6.66684	6.48599	6.51123	6.50965	6.73301	6.65487	6.94811	6.54381	6.71712	6.69358	6.61752	6.60031	6.67579	6.68508	6.36668
APOBEC2	7.18384	6.96616	6.83524	7.0031	7.00441	6.75351	6.90003	6.86853	7.1366	7.00994	6.77526	6.9455	7.19592	6.85913	7.20006	7.16362	7.04614	6.83586	6.74659	6.82876	6.7721	6.9057	7.21579	6.93985	6.77729	6.66933	6.87401	6.66859	7.01719	6.71679	6.51859	6.68393	6.65503	6.68271	6.76438	6.79319
APOBEC3A	13.7134	14.0892	14.02	14.0892	13.9669	13.6862	13.9669	13.8566	13.8566	13.3338	13.9435	13.7134	14.0474	14.151	13.992	13.992	13.7807	13.8566	13.9669	14.1149	13.6411	14.0892	14.151	14.02	13.9185	14.4886	13.8566	14.0892	13.6592	13.5568	13.7598	14.0474	14.0474	13.7598	13.8886	13.6592
APOBEC3B	6.49274	6.76373	6.70385	6.49963	6.80774	6.55756	6.44223	6.52685	6.39697	6.3862	6.82363	6.61452	6.58361	6.4814	6.39922	6.51719	6.5962	6.7828	6.45364	6.61801	6.61893	6.51288	6.40331	6.75551	6.65367	6.7231	6.47016	6.35553	6.82354	6.75781	6.59336	6.53993	6.63634	6.62039	6.45635	6.53594
APOBEC3C	6.80929	7.17974	7.07221	6.79146	7.20609	6.84014	7.00599	7.02761	6.95784	6.93655	6.71599	6.80524	6.7623	6.58098	6.87884	7.52746	7.28142	6.84131	6.91896	6.6466	6.92493	7.26851	6.77099	6.79024	7.1432	6.96691	7.16167	7.39009	7.05544	7.05992	7.2104	6.76198	7.37776	6.98124	7.14466	7.15024
APOBEC3D	6.98982	6.83574	6.78944	6.81689	6.78987	6.43344	6.86234	6.63475	6.69851	6.83571	6.79802	7.03166	6.81427	6.95713	6.64795	6.94223	6.53752	6.81917	6.60656	6.74655	6.82737	6.91751	6.83778	6.65903	6.75296	6.78467	6.65354	6.67856	6.65848	6.56446	6.75376	6.69246	6.83812	6.47961	6.70479	6.62585
APOBEC3F	7.5765	7.21827	7.43173	7.15166	7.34848	7.44567	7.44404	7.36546	7.26783	7.02274	7.1048	7.58276	7.5715	8.39288	7.02363	7.76081	7.16936	7.09985	7.42981	7.65821	7.07568	7.68479	7.15346	7.67839	7.00956	7.51536	7.12784	7.19205	7.23423	7.23085	7.37965	7.53105	7.30304	7.3397	7.24063	7.08485
APOBEC3G	6.74631	6.64165	6.59963	6.55585	6.67292	6.71356	6.70631	6.53259	6.80234	6.86499	6.73551	6.64865	7.01608	6.86936	6.99282	6.8305	6.70964	6.73727	6.7897	6.77907	6.76176	6.6304	6.75914	6.85751	6.80747	6.80022	6.60172	6.75542	6.76628	6.63957	6.78203	6.65173	6.81548	6.62846	6.76517	6.88867
APOBEC3H	6.52389	6.45204	6.47858	6.53936	6.56846	6.54515	6.56297	6.61564	6.45966	6.53552	6.57888	6.78067	6.43806	6.48179	6.61566	6.56808	6.4161	6.60007	6.4422	6.43208	6.75363	6.69135	6.66069	6.74946	6.74806	6.30126	6.54232	6.46058	6.65791	6.55714	6.38394	6.62709	6.51313	6.48252	6.55062	6.55367
APOBEC4	6.63273	6.61686	6.50259	6.72201	6.63088	6.46126	6.85233	6.6133	6.69338	6.91732	6.70599	6.70266	6.82255	6.63244	6.80239	6.72199	6.54142	6.54422	6.52344	6.3076	6.84283	6.85084	6.5119	6.65155	6.74249	6.77866	6.75694	6.73014	6.61134	6.82217	6.74305	6.79489	6.81227	6.78959	6.7099	6.62426
APOBR	6.7962	7.40607	7.01072	6.94386	6.96553	6.85906	6.6883	6.90915	7.01894	6.92091	6.87555	6.48039	6.63596	7.14791	7.33842	7.04748	6.8373	6.74989	6.95579	6.73833	6.81088	6.74787	6.86043	7.04598	6.6759	6.75792	6.76426	6.39672	6.82656	6.94418	6.38514	6.7526	6.76377	6.48199	6.82056	6.65557
APOC1	7.92104	7.45333	7.29414	7.18125	6.83476	8.52673	7.01191	7.13639	6.86926	8.19699	7.49963	7.75919	7.28741	6.74123	7.24152	7.26863	7.10638	7.49018	7.2885	6.8661	7.62482	7.56048	7.3308	8.63633	7.30576	7.54761	7.65113	7.25899	7.01705	7.2723	8.01121	7.2826	7.12577	7.17061	7.06916	7.16024
APOC2	6.58616	6.53339	6.40698	6.49981	6.69022	6.32505	6.5132	6.50098	6.50307	6.51418	6.78022	6.44673	6.41642	6.20297	6.39102	6.41284	6.22871	6.66664	6.188	6.45861	6.50818	6.46209	6.28474	6.42199	6.43824	6.38454	6.60944	6.66723	6.61558	6.49771	6.59034	6.68569	6.3291	6.455	6.38121	6.71414
APOC3	6.17334	6.59311	6.46248	6.52649	6.43261	6.39773	6.69499	6.26989	6.46631	6.52591	6.65802	6.61166	6.527	6.4872	6.49506	6.72843	6.50009	6.75749	6.47174	6.28033	6.35153	6.6353	6.52658	6.70102	6.58547	6.74039	6.39639	6.72938	6.8599	6.50501	6.51202	6.49316	6.66845	6.52709	6.61404	6.72545
APOC4	6.68014	6.70928	6.64268	6.57703	6.21504	6.59137	6.40559	6.42663	6.74839	6.68187	6.7312	6.44136	6.51785	6.65755	6.65505	6.57057	6.64048	6.71205	6.40778	6.6354	6.59142	6.67605	6.66437	6.39917	6.5395	6.71973	6.46154	6.58327	6.79163	6.49393	6.5773	6.67526	6.51105	6.59288	6.59631	6.67859
APOD	13.2528	11.2977	12.4331	13.7312	12.875	13.3913	13.992	13.7134	13.4967	14.2353	13.7807	8.03806	13.5178	13.1692	12.496	13.5568	13.1203	13.3338	12.9579	12.6901	14.0474	12.8567	11.0561	13.3715	13.9669	12.9896	12.2041	14.6436	12.2679	14.2353	12.4331	12.6991	13.138	14.2833	14.1149	14.1934
APOE	7.16043	6.71185	7.33005	7.61124	7.63386	8.19599	7.36663	7.82579	7.13501	8.57525	7.77756	8.26745	7.31512	6.74948	7.39365	6.90988	7.42922	7.77518	8.16907	7.38278	8.58709	7.97215	7.59008	9.45544	7.57317	7.78547	8.01944	7.08986	7.05695	7.49716	8.4112	10.0771	7.38919	7.76597	7.45267	7.55514
APOF	6.70524	6.9812	6.80442	6.74906	6.6042	6.57846	6.57774	6.75455	6.66768	6.57685	6.67104	6.75559	6.6381	6.60555	6.81322	6.9087	6.7996	6.49687	6.55161	6.59692	6.42667	6.67545	6.66734	6.71291	6.53892	6.8156	6.6562	6.58688	6.36506	6.81273	6.69848	6.67976	6.69285	6.61588	6.65452	6.69025
APOH	6.47127	6.92504	6.50064	6.7071	6.73449	6.88823	6.58015	6.7547	6.92283	6.50973	6.58018	6.59707	6.67035	6.72152	6.40129	6.5055	6.60288	6.6568	6.55656	6.43496	6.3918	6.45925	6.77093	6.64262	6.87532	6.71392	6.67743	6.73836	6.85092	6.59589	6.64054	6.57155	6.8177	6.57008	6.65023	6.78755
APOL1	6.51307	6.86214	6.43841	6.56256	6.6309	6.49707	6.18705	6.59547	6.40875	6.68367	6.7376	6.56116	6.80755	6.44122	6.59002	6.5284	6.5311	6.77696	6.4346	6.51717	6.65066	6.8175	6.50085	6.58516	6.53104	6.91406	6.38508	6.67011	6.65909	6.63175	6.52752	6.50591	6.54266	6.38828	6.37952	6.46226
APOL2	7.53355	7.4532	7.46554	7.1077	7.16849	7.30275	6.97856	7.07462	7.00276	6.99996	6.96113	7.31861	7.49396	7.291	6.73814	6.88144	7.34052	7.47214	7.16827	7.07504	7.12106	7.26404	7.37648	7.3198	6.97743	7.15049	7.07112	7.10315	6.89656	6.88807	6.91858	7.10404	7.09506	7.08247	7.09091	6.84145
APOL3	7.31835	6.78128	7.20497	7.19154	6.9842	6.8886	6.82127	7.07845	6.99672	7.05856	7.1214	7.11422	7.20324	7.01036	7.19921	6.91888	6.90929	7.2976	7.20019	7.25289	7.17675	7.30862	7.3769	6.77801	7.20373	7.217	7.0841	7.12489	7.16662	7.17339	7.06984	6.67075	7.08564	7.15525	7.0293	7.02467
APOL5	6.61472	6.84656	6.74792	7.27403	7.25094	6.58059	6.94834	6.6704	6.63911	6.82845	6.50291	6.81816	6.72712	7.06284	7.00353	6.73998	6.85925	6.70437	6.75799	6.86683	6.40513	6.61383	6.87738	6.93017	6.79618	6.57711	6.61033	6.67023	6.82814	6.73122	6.8883	6.83256	6.49885	6.86248	6.70117	6.71393
APOL6	6.50368	6.42584	6.61815	6.6981	6.7214	6.5312	6.59255	6.39473	6.71369	6.58479	6.54719	6.42926	6.14802	6.49953	6.59243	6.52123	6.70347	6.4534	6.45815	6.59756	6.43569	6.40255	6.61135	6.57996	6.65107	6.45268	6.3268	6.44223	6.32307	6.5163	6.51225	6.74062	6.62125	6.67369	6.53016	6.74478
APOLD1	7.56073	7.86233	7.59106	7.55148	7.61454	8.41773	7.85353	7.98215	8.14511	9.07638	8.2967	8.99028	7.54655	7.81022	6.58167	8.05088	6.96073	7.56185	8.04722	8.21277	8.20969	7.66924	8.16703	7.1023	7.19592	7.45439	7.53759	7.83562	7.53081	7.16206	8.6705	8.29178	8.35911	7.75982	7.86021	8.65566
APOM	6.86553	6.60417	6.89295	6.87154	6.86097	6.57093	6.84837	6.98586	7.02468	6.8074	6.87593	6.50277	6.93089	6.73825	6.84385	6.89	6.83033	6.88204	7.05493	6.85284	6.98377	6.82204	6.81801	6.44947	6.82918	6.85415	6.76694	6.73807	6.86187	6.74104	6.80355	6.85692	7.06522	6.79154	6.80057	6.65806
APOO	6.92621	6.72434	7.07419	7.31542	6.87907	6.93827	6.66466	7.23446	7.43312	7.48889	7.10412	7.23446	6.58165	6.63832	6.64414	6.60422	6.82835	6.93351	7.08237	7.20996	7.33338	6.65538	7.16035	6.64903	7.28712	6.63165	7.53913	7.11959	7.51372	7.43138	7.34835	7.28332	7.18458	7.34816	7.19408	7.08201
APOOL	6.4845	6.63424	6.7476	6.78601	6.63223	6.53642	6.85433	6.6083	6.82175	6.85074	6.79708	7.09442	6.69203	6.78153	6.82434	6.59992	6.99038	6.6971	6.80832	6.66431	6.85672	6.67304	6.82138	6.76756	6.86618	6.87761	6.7844	6.91203	6.9741	6.81063	6.65741	6.67522	7.00167	6.7885	6.78639	6.57538
APOPT1	7.60274	7.65821	8.04269	7.66617	7.75697	8.21759	7.33764	7.23649	7.19277	6.76202	7.0763	7.74904	7.55631	7.62759	7.81902	7.7611	7.56185	7.38476	7.54733	8.15046	7.32224	7.49388	7.36776	8.22614	7.35689	7.72496	7.55997	7.53716	7.59848	7.36404	7.83981	7.60398	7.88294	7.36531	7.51442	7.25474
APP	9.63035	9.05254	8.93165	9.02054	8.76845	8.85231	8.32603	8.4112	7.90987	7.83378	8.16947	9.14516	7.90276	8.41814	9.15027	7.86092	7.74994	8.17373	8.62739	8.40389	8.35697	9.29824	8.53333	9.45248	7.97568	9.45391	8.29557	8.40694	8.53333	8.12704	7.87718	8.23942	7.58004	8.02378	7.14518	7.22119
APPBP2	6.47306	6.41741	6.74193	6.7177	6.73972	6.71534	6.63811	6.58858	6.63026	6.68132	6.86086	6.33039	6.57862	6.79187	6.61873	6.69785	6.61913	6.60012	6.91913	6.68481	6.84811	6.61155	6.71814	6.62156	6.55059	6.5863	6.75927	6.79065	6.24643	6.7014	6.58642	6.70162	6.57469	6.94509	6.76064	6.62122
APPL1	6.59166	6.17633	6.35086	6.66557	7.1856	6.57688	6.67614	6.76988	6.84126	6.57325	6.60188	6.95661	6.4537	6.52188	6.79028	6.75544	6.56349	6.71384	6.50943	6.80328	6.53293	6.67488	6.67304	6.34922	6.90288	6.28684	6.62103	6.50994	6.66029	6.78993	6.77745	7.01744	6.72973	6.68405	6.81857	6.62526
APPL2	6.76174	6.52865	6.90107	6.73034	6.85333	6.66347	7.27297	6.92962	7.51577	7.24431	7.0118	7.08576	6.66781	6.7898	7.35689	6.47155	7.00914	6.94268	6.79334	6.96012	6.94481	6.902	6.9914	6.80215	7.20547	7.04311	7.00203	7.26942	7.21747	7.20768	6.90741	7.37849	6.92374	7.45333	7.22406	7.16061
APRT	8.46417	7.18153	8.8749	8.22752	8.27419	8.03639	7.57827	7.76726	8.32227	8.35259	8.03333	7.72381	7.47136	6.85156	7.55609	7.50098	8.50248	7.76525	8.19889	8.8321	9.08602	8.42671	9.31577	9.14725	9.00713	8.21701	8.53969	8.69548	8.33654	8.71833	8.13412	8.06205	7.92789	8.28976	7.89761	7.94841
APTX	7.49739	8.42488	7.74467	7.89488	7.02091	7.59746	6.83445	7.74625	7.38204	7.44915	7.37868	6.9205	7.68645	6.9764	7.87965	7.74625	7.61605	7.65868	7.58662	7.63335	7.47966	7.64012	7.79034	8.35259	7.86092	7.36469	7.97723	7.98973	7.93491	7.98461	7.35561	7.90179	7.42348	7.25437	7.222	7.26018
AQP1	7.65519	8.38066	8.95555	8.2353	8.05213	7.08772	7.77918	7.739	7.72668	8.72905	8.15782	7.33189	8.63079	7.85844	7.62913	9.32778	8.08542	8.41412	8.32801	7.63563	8.65826	8.46087	7.88368	10.0771	8.98868	8.45935	8.64879	8.76163	7.71791	8.89841	9.11519	9.01937	8.59229	9.32464	10.4989	8.738
AQP10	6.68269	6.66205	6.51394	6.76585	6.58752	6.8397	6.69663	6.92514	6.58999	6.5552	6.63887	6.70207	6.81397	6.48729	6.82742	6.65563	6.70348	6.54316	6.83408	6.79167	6.79959	6.6856	6.7443	6.68967	6.62318	6.6454	6.6452	6.68762	6.51167	6.8399	6.63578	6.74031	6.80411	6.63673	6.80898	6.74687
AQP11	7.11105	7.40827	6.73861	6.75526	6.83022	6.4558	6.92958	6.77595	6.54606	6.92804	6.72235	6.87977	7.69531	6.58624	6.83915	6.95611	6.93267	6.82454	6.91706	6.87899	6.99902	7.03254	7.15272	6.88789	6.93216	6.98677	6.87865	7.04899	6.93317	6.96994	6.985	7.22919	6.60641	7.04849	6.93419	6.81538
AQP12A	6.37167	6.40087	6.56127	6.39437	6.54437	6.76228	6.51883	6.70794	6.5192	6.31309	6.69454	6.45955	6.52013	6.4042	6.4781	6.55561	6.45388	6.61037	6.51997	6.68006	6.50498	6.544	6.55124	6.35309	6.34319	6.65835	6.73526	6.52467	6.62313	6.49897	6.69726	6.39243	6.37797	6.30745	6.63983	6.48218
AQP2	6.63534	6.59455	6.42346	6.77366	6.60795	6.80391	6.57454	6.4578	6.68586	6.78048	6.52232	7.03198	6.7502	6.42637	6.92882	6.82266	6.76176	6.75162	6.62721	6.60414	6.67955	6.80078	6.44298	6.34731	6.71194	6.54209	6.61023	6.78491	6.30046	6.60825	6.6679	6.73953	6.39084	6.48984	6.67631	6.83423
AQP3	6.43261	6.45276	6.56425	6.51485	8.14692	8.00177	7.48019	6.65734	9.49834	7.14858	7.88809	6.855	6.39845	6.571	7.53669	6.64008	8.54193	7.23222	6.62919	10.2969	9.19962	8.05815	11.1463	7.201	6.4459	6.6481	6.51255	6.30016	6.64456	6.44561	6.67904	6.71524	6.47755	6.84011	6.66011	6.57851
AQP4	6.87083	6.97534	6.85803	6.88733	6.68895	6.7282	6.79586	6.83849	6.74633	6.8013	6.72069	6.86654	6.79166	6.93039	6.79658	6.87365	6.94295	6.69258	6.73582	6.7076	6.78414	6.76618	6.77209	6.76286	6.61638	6.83753	6.84317	6.74462	6.72953	6.73414	6.75456	6.76684	6.6836	6.7346	6.74106	6.77912
AQP5	6.40091	6.91108	6.58564	6.72687	9.16214	7.69163	7.87031	6.61491	7.69463	7.26362	8.35018	7.9693	6.57109	9.10647	7.9142	6.6776	8.36745	7.46506	6.7044	8.53264	8.35138	8.46259	7.80381	7.10047	6.83495	6.81454	6.64967	6.71467	6.8172	6.68248	6.69245	6.77021	6.6767	6.50614	6.83984	6.53603
AQP6	6.52122	6.55113	6.36085	6.51687	6.55999	6.63822	6.46437	6.47381	6.54192	6.50291	6.78664	6.5627	6.42376	6.74575	6.644	6.58521	6.37548	6.67826	6.46692	6.73005	6.76521	6.81076	6.67013	6.59522	6.66258	6.53706	6.44434	6.39142	6.54985	6.30884	6.58895	6.48498	6.59193	6.52261	6.50533	6.51102
AQP7	6.93375	6.78977	6.78898	6.70923	6.86513	6.74934	6.897	6.80864	6.88812	6.77945	6.92856	7.20635	6.68839	7.41048	6.90349	7.07447	6.84883	6.52497	6.99027	6.93348	6.78487	6.84968	6.97273	6.76743	6.80799	6.62605	6.66552	6.93209	6.68822	6.66692	6.70598	6.70375	6.75488	6.53464	6.68994	6.79487
AQP7P1	6.76363	6.8291	6.75391	6.83778	6.71772	6.87397	6.71802	6.92262	6.89127	6.92767	6.70249	6.85743	6.77423	7.01848	6.63522	6.68554	6.95691	7.59848	6.92205	6.88928	7.0459	6.85865	7.14466	6.78108	6.60028	6.44717	6.95539	6.64695	6.71615	6.61961	6.68144	6.74844	6.96532	6.79206	6.8291	6.9616
AQP8	6.32368	6.38319	6.75298	6.71772	6.61526	6.83553	6.58655	6.5743	6.54241	6.47441	6.74012	6.66598	6.5415	6.66387	6.51471	6.55401	6.89804	6.72475	6.44824	6.62174	6.77255	6.51093	6.46323	6.69383	6.62438	6.77491	6.71104	6.51007	6.67444	6.65268	6.53378	6.30745	6.4133	6.63901	6.52724	6.79744
AQP9	6.73009	7.20087	6.81875	6.44608	6.72837	6.71468	6.69025	6.67612	6.54848	6.80361	6.46347	6.66694	6.71075	6.5688	7.05544	6.52718	6.81688	6.57983	6.35294	6.80296	6.81285	6.6744	7.0096	6.5713	6.91653	6.61139	6.9156	6.66505	6.75813	6.73647	6.28853	6.5821	6.6309	6.63136	6.48781	6.82661
AQR	7.9038	7.55473	7.67947	8.30224	7.43268	8.23778	8.53837	8.17096	8.25168	8.27703	8.12118	8.24164	7.27807	7.66295	8.52553	7.64092	8.49048	7.69962	8.08936	8.26617	7.74345	7.95279	8.12508	7.65472	8.04068	7.72324	7.69652	7.94423	7.66338	8.05339	7.74412	7.58195	7.63226	7.90514	7.89659	8.03266
AR	6.61957	6.67995	6.71568	7.0474	6.3357	6.69257	6.4967	6.79365	6.7083	6.89009	6.72876	7.21535	6.72883	6.59175	6.6848	6.77002	6.4633	6.56823	6.75369	6.59616	6.68932	6.8398	6.7486	7.03491	6.76703	6.69504	6.74214	6.90583	6.86038	6.93114	6.84193	6.9573	7.07679	6.8395	7.12196	6.82763
ARAF	6.5733	6.67888	6.89023	6.77198	6.76479	6.58477	6.72771	6.78502	6.79269	6.86115	6.63704	6.86255	6.84524	6.74062	6.31921	6.53884	6.8332	6.35812	6.94383	6.75207	6.95741	6.85235	6.53703	6.82021	7.07636	7.01545	7.13799	6.9832	6.83075	6.98942	6.97362	6.85282	6.84339	6.88532	7.0353	7.00079
ARAP1	6.84703	6.92682	6.8583	6.79946	6.73482	7.01466	6.85436	6.89316	6.80154	6.82833	6.86893	6.73967	6.70109	6.88079	6.75394	6.84851	6.73866	7.02494	6.88792	6.86864	6.82646	6.94872	6.87886	6.87015	6.94678	6.8755	6.83281	6.94483	6.88018	7.05464	6.72836	6.7628	6.89773	6.85982	6.82643	6.97238
ARAP2	6.69514	6.84061	6.88955	6.61933	6.65517	6.41437	6.64591	6.5263	6.83126	6.56781	6.65714	6.512	6.44221	6.86605	6.64714	6.503	6.82443	6.42942	6.58689	6.76626	6.86742	6.6826	6.55566	6.77126	6.77914	6.76441	6.75919	6.6899	6.50381	6.53796	6.88359	6.91058	6.73283	6.70018	6.90156	6.93951
ARAP3	8.68625	10.0247	9.74778	9.52602	8.74006	8.58964	8.66131	7.85844	7.85056	8.50481	7.53134	8.14463	8.48023	9.48492	8.03806	9.14949	8.91858	8.54929	8.90336	8.5661	8.416	8.78704	8.76404	8.92594	9.13744	9.55906	8.93402	9.47846	9.16214	9.02859	9.02224	8.01225	9.23179	9.0114	8.9203	8.74006
ARC	6.9308	6.70051	6.7371	6.7422	6.88998	6.72389	6.64109	6.86676	6.59934	6.84803	6.82439	6.34904	6.54799	6.87553	6.71946	6.84994	6.86351	6.85098	6.5577	6.70656	6.57702	6.62096	6.88323	6.85733	6.53454	6.76151	6.4057	6.60648	6.6942	6.60899	6.52436	6.70103	6.70902	6.72674	6.5749	6.69754
ARCN1	7.3766	7.71027	8.33069	7.461	7.93016	7.47871	7.72822	7.6232	7.43326	8.06484	7.45378	6.41209	6.8471	6.78344	6.88906	7.17974	7.45565	6.72077	7.89805	7.43488	8.23981	7.66977	7.70901	8.05213	8.43887	7.64821	8.46967	8.17844	7.98093	8.54193	7.735	7.36278	7.99912	7.72381	8.10202	8.17096
AREG	6.7736	6.70922	6.56766	6.27928	6.84785	6.94884	6.77686	6.78352	8.35975	7.07959	7.28519	6.65031	7.04127	6.85223	7.76809	7.06023	6.71459	6.70806	6.82789	7.91223	7.21842	7.21477	9.56466	6.68129	6.6424	6.66748	6.74358	6.91409	6.74085	6.43157	6.66165	6.73493	6.56811	6.81319	6.72856	7.15971
ARF1	8.03318	7.63761	8.48378	8.27703	7.79275	8.57071	8.35072	8.83637	8.91168	8.99474	9.06282	6.22158	8.26524	7.58638	8.10556	8.14559	8.4966	7.95891	8.75239	8.77459	9.06927	8.56729	9.12476	8.77135	8.95246	8.61426	8.81457	8.53227	8.907	8.8749	8.70333	8.40932	8.91609	8.75767	8.60109	9.0114
ARF3	6.60893	6.41854	6.73851	6.46818	6.60157	6.43528	6.58078	6.49718	6.3566	6.64997	6.54495	6.72833	6.55842	6.33641	6.57958	6.55936	6.77633	6.57867	6.76362	6.65578	6.75125	6.43214	6.40879	6.46764	7.08268	6.62889	6.79479	6.71886	6.63595	7.02544	6.77795	6.61429	6.69907	6.64498	6.85799	6.88848
ARF4	9.0724	8.07592	8.87421	8.45215	8.45021	8.84094	8.43651	8.27209	8.59784	8.24799	8.36968	8.65891	7.69781	7.45057	7.99833	7.77236	7.91463	7.78331	8.52423	8.47696	8.4746	8.40389	8.59982	9.07457	9.41102	8.64643	9.02945	9.23634	8.64706	9.42826	8.47154	8.45651	8.45319	9.21608	9.36654	8.73521
ARF5	6.54555	6.58931	6.92913	6.77598	6.78426	6.7239	7.12101	7.0432	7.21247	7.1879	7.38935	6.47832	7.1273	6.7354	6.862	6.71855	7.28091	6.40082	7.21328	7.2015	7.27855	7.07221	7.36985	6.77796	7.32906	6.79167	7.4722	7.19002	7.07318	7.3766	7.14466	6.86365	6.93419	7.01094	7.16728	7.08255
ARF6	6.85966	6.85014	6.93906	6.69566	6.57651	6.91098	6.88004	6.90697	6.86545	6.76117	6.71342	6.46435	6.79404	6.94738	6.69289	7.00679	6.92388	6.89781	6.76293	6.94394	6.84279	6.98168	7.02303	6.65525	6.89491	6.80308	6.85015	6.74583	6.95373	6.84184	6.72243	6.80114	6.92259	6.79537	6.86403	6.91485
ARFGAP1	7.72882	7.59219	8.20766	7.78912	8.21123	8.11562	7.46027	7.66743	7.44337	7.3553	7.37085	7.94726	8.05213	7.37252	7.23397	7.07432	7.5694	8.34841	7.84754	7.7168	7.7244	7.77171	7.67543	8.54035	8.10283	8.03944	7.82413	7.8199	7.59106	7.99123	7.79957	7.32992	8.16862	7.58703	7.8667	7.66274
ARFGAP2	6.51242	6.95961	7.30674	7.29802	6.87132	7.05621	6.76261	7.17081	7.01685	7.47018	7.30902	6.40056	7.3849	6.81065	6.79505	7.34616	7.39327	6.6421	7.34022	7.05456	7.19922	7.27348	6.94998	6.97069	7.3953	7.26331	7.31281	7.33878	7.45037	7.53955	6.89	7.21669	7.48663	7.16341	7.25626	7.28803
ARFGAP3	7.19205	6.81477	6.93618	7.16588	7.237	7.17877	7.75198	7.28911	7.59055	7.28697	7.04395	6.47837	6.81097	6.87668	6.82838	6.81876	7.2473	6.98237	7.14507	7.37435	7.456	7.08827	7.69252	7.0167	7.2801	7.12875	7.29121	7.06228	7.22831	7.38541	6.94316	7.16471	7.01641	7.50081	7.2738	7.19067
ARFGEF1	7.71791	8.3045	7.42524	7.67308	8.19739	7.8187	9.17207	7.35301	7.74313	7.13161	7.79174	7.62347	8.85458	6.81476	7.73864	7.29816	7.5537	7.50734	7.09344	7.51895	7.30781	6.73185	7.64555	6.98997	7.25322	7.46374	7.65293	7.27072	7.9339	7.30739	7.52025	7.4514	7.32567	7.22642	7.21028	7.17071
ARFGEF2	6.46485	7.0975	6.79679	6.70695	6.72155	6.754	6.94233	6.51551	6.96198	6.63939	6.73391	6.47352	6.71655	6.66029	6.70569	6.45605	7.13732	6.72888	6.7719	6.6965	6.74867	6.32177	6.82137	6.66691	6.60073	6.72346	6.70833	6.6306	6.80534	6.86033	6.63209	6.76762	6.50548	6.77458	6.68093	6.81078
ARFGEF3	6.85002	7.02109	6.78519	7.05154	7.03292	6.78434	6.79521	6.63042	6.75591	6.76642	6.84936	6.91164	7.1515	6.89193	7.0643	6.86765	6.89823	6.78554	6.89242	6.9094	6.90994	6.94913	6.86761	6.88943	6.70027	6.81764	6.86773	6.91766	6.8115	6.75565	6.78083	6.81546	6.9435	7.01407	6.74902	6.67501
ARFIP1	6.63825	7.24318	7.03701	6.44194	6.70889	6.78209	7.27735	7.1715	6.44676	6.50683	6.85006	7.64718	6.77844	6.97623	7.1983	6.84933	6.78277	6.65306	6.85451	7.1478	7.02136	7.32678	6.91386	7.56206	6.68095	6.87523	6.9113	6.90177	6.56449	6.63158	6.83551	6.8991	6.74324	6.76798	6.624	6.76997
ARFIP2	7.39009	7.24152	7.41615	6.79503	7.52188	7.93557	7.63875	7.5151	7.51984	7.41779	7.659	7.95468	7.44727	7.06276	7.14082	7.48458	7.40721	7.18818	7.56622	7.63284	7.34428	7.37167	7.68819	7.23259	7.39967	7.3508	7.44222	7.35851	7.39762	7.51026	7.42753	7.53928	7.68615	7.45419	7.32444	7.38476
ARFRP1	7.84754	8.99191	8.47633	8.63633	8.5766	8.53444	7.77461	8.44252	8.31647	8.26464	8.06776	8.53764	8.04688	9.21297	8.45763	9.19962	8.20641	8.72677	8.33253	8.20062	8.19449	8.43372	8.53574	8.23208	8.46323	8.63495	8.7177	8.69784	8.52622	8.42564	8.30063	8.33871	8.34533	8.60306	7.99443	8.0431
ARG1	6.57374	6.76181	6.8438	6.51644	6.8429	6.79209	6.46623	7.05146	6.95728	6.79524	6.47757	6.50285	6.68697	6.59733	6.74164	6.72606	6.56922	6.83439	6.73674	6.74373	6.96943	6.83008	6.69714	6.45516	6.435	6.52971	6.47429	6.71532	6.6273	6.55589	6.66004	6.8803	6.83323	6.80874	6.58039	6.99354
ARG2	6.54222	6.69032	6.83728	6.69598	6.74302	7.05399	6.59227	7.20806	6.79629	6.96481	6.95275	6.84638	6.66636	6.60267	6.8204	6.54342	6.71578	6.59391	6.96985	7.00127	7.06771	7.0473	7.06642	6.89949	6.8468	6.718	6.74748	6.93658	6.91083	6.85632	6.67971	6.80813	6.77079	6.71912	6.84331	6.90409
ARGLU1	9.16313	9.59627	9.18577	9.53247	9.40844	9.62758	9.90563	9.58161	9.28941	9.39647	9.11325	6.20769	8.9749	8.95083	9.59926	8.8749	8.67471	9.41102	9.72053	9.31787	9.48599	9.18577	8.87347	9.41388	9.40844	9.75828	8.80091	9.35465	9.08361	9.0782	9.11084	9.34624	9.46595	9.619	10.1931	10.5106
ARHGAP1	8.70403	9.17207	8.90906	9.16895	8.99028	8.95414	9.16505	9.99383	9.3852	9.86913	9.89322	9.51835	9.30114	9.5096	9.72053	9.47743	9.41575	9.33814	10.0621	8.8025	9.61035	9.2296	8.44471	8.39967	9.13219	8.79959	9.87539	9.37058	9.96537	9.29219	9.03718	8.37698	9.49392	9.12056	9.57379	10.2829
ARHGAP10	6.72086	7.69675	7.6851	7.54309	8.12657	7.83592	7.64962	7.88274	7.93939	8.38966	8.18775	7.8667	8.30499	7.80991	7.60666	7.61921	7.90276	7.8417	8.42564	7.74313	8.58046	8.02075	7.53892	7.47739	7.26164	7.49739	8.15185	7.2977	8.55581	7.23314	7.55997	7.00733	8.04944	7.45968	7.62995	8.26796
ARHGAP11A	6.52611	6.63445	6.55136	6.56889	6.52798	6.61345	6.46582	6.68388	6.62183	6.59155	6.57706	6.62973	6.50199	6.76394	6.6887	6.41063	6.49128	6.49488	6.61451	6.70258	6.59894	6.57941	6.68901	6.49265	6.72844	6.59721	6.56117	6.6502	6.71466	6.82771	6.66931	6.69411	6.74175	6.67283	6.67143	6.78257
ARHGAP12	7.53618	8.11365	7.81928	7.63096	8.14816	8.09912	9.3717	8.4206	8.41412	8.23826	8.34734	8.62871	8.47092	9.65614	8.66591	8.49837	8.18136	8.58464	8.32849	7.90549	7.80189	8.15079	7.52646	8.08735	8.06289	8.45887	8.10332	8.35651	8.31695	8.02527	8.05213	8.32699	7.91787	8.3774	8.52673	7.95511
ARHGAP15	6.64501	6.6948	6.64743	6.91874	6.65745	6.65425	6.89536	7.1201	6.82409	6.78178	6.59783	6.6434	6.66424	6.77003	6.70665	6.78148	6.59702	6.62743	6.87625	6.66503	6.84248	6.63897	6.74636	6.41933	6.84292	6.77777	6.97847	6.47693	6.9452	6.90723	6.90843	6.65088	6.44964	6.67713	6.72899	6.69774
ARHGAP17	7.61976	7.64769	7.70743	7.64344	7.89631	8.20346	7.96053	8.02994	7.84431	7.71812	7.81835	8.78471	8.15496	7.98613	7.59848	7.71376	7.84497	8.26714	8.04181	7.83527	7.68947	7.62049	7.2382	6.84585	7.93042	7.80381	7.65472	7.67457	8.00673	7.95655	7.71764	7.17853	7.6772	7.7244	7.79883	7.9107
ARHGAP18	6.72561	6.67014	6.68111	6.44573	6.36308	6.33841	6.51627	6.46126	6.43633	6.69112	6.66466	6.40429	6.55944	6.54833	6.76305	6.62709	6.63073	7.01115	6.35161	6.64403	6.49981	6.38477	6.66362	6.64027	6.94427	6.58652	6.598	6.70682	6.47876	6.89826	6.72822	6.72029	6.57675	6.63631	6.72499	6.88453
ARHGAP19	6.58919	6.89282	6.72531	6.84859	6.57774	6.91995	6.80669	6.66311	6.72631	6.71471	6.27654	6.92449	6.54913	6.6224	6.6034	6.79442	6.61362	7.17478	6.91187	6.79746	6.82575	7.03558	6.6159	6.61951	6.50501	6.64262	6.68292	6.58261	6.69712	6.73597	6.33029	6.56219	6.85038	6.68034	6.77378	6.61617
ARHGAP20	6.50955	6.72017	6.70804	6.61781	6.75869	6.5342	6.7427	6.80743	6.68466	6.74079	6.58153	6.76607	6.78373	6.64838	6.65354	6.75794	6.65289	6.79935	6.76341	6.54578	6.74109	6.63696	6.6415	6.70694	6.7828	6.73032	6.82043	6.72227	6.87227	6.82259	6.65347	6.80643	6.77352	6.85466	6.70786	6.73313
ARHGAP21	6.85465	7.13452	6.99505	6.85434	6.64366	6.56552	7.04502	6.78958	6.88458	6.89721	6.58777	6.80364	7.01229	6.82847	6.96447	6.92286	6.84732	6.99827	6.68003	6.88912	6.85712	6.66977	6.63742	6.73782	6.78309	6.8181	6.8883	6.71667	6.63768	6.87622	6.69516	6.80009	6.99364	6.65963	6.789	6.81211
ARHGAP22	7.86353	7.00326	7.59529	7.11147	7.28159	7.03842	7.31763	6.69028	6.89653	7.04939	7.11166	6.84347	6.9164	6.81857	7.56986	6.70638	7.24555	7.22127	7.03405	7.11041	7.1856	6.70024	6.91508	6.83338	7.33692	7.28399	7.24295	7.50313	7.15111	7.27044	7.70491	7.27261	7.54468	7.21501	7.22119	7.32678
ARHGAP24	6.77504	6.79259	6.75219	6.47721	6.62849	6.53907	6.89067	7.01866	6.89125	6.75964	6.64115	6.64889	6.86256	6.7509	6.8816	6.70301	6.77518	6.68693	6.85181	6.76703	6.7105	6.83928	6.7243	6.74815	6.80728	6.61825	6.83597	6.8116	6.93868	6.72304	6.65668	6.81536	6.84956	6.69387	6.78856	6.86765
ARHGAP25	6.78783	6.76682	6.92113	6.69165	6.8088	6.6436	6.75976	6.7226	6.71994	6.90228	6.71156	6.50389	6.60033	6.60382	6.76342	6.57564	6.44381	6.64942	6.74081	6.71703	6.61295	6.63312	6.72134	6.57991	6.87467	6.96973	6.93901	6.4819	6.85119	6.8192	6.56259	6.59167	6.83737	7.02916	7.05359	6.8451
ARHGAP26	6.61263	6.6064	6.49437	6.83711	6.76031	6.64718	6.67443	6.58706	6.76541	6.83104	6.67398	6.93941	6.54658	6.39238	6.75826	6.77688	6.63011	6.76966	6.70177	6.71495	6.75065	6.72584	6.54419	6.67735	6.89363	6.85914	6.98093	6.67508	6.81748	6.68746	6.64006	6.71776	6.71028	6.75713	6.78507	6.58323
ARHGAP27	7.45348	7.59855	7.43099	7.22189	7.31444	6.93517	7.3899	7.048	7.38424	7.0645	7.40334	7.36609	6.96743	7.49057	7.7513	7.24622	7.3575	7.37696	7.11288	7.46967	7.19202	7.18478	7.47511	7.27247	7.36106	7.23981	6.86059	7.34395	7.0042	7.33189	7.12367	7.13298	7.23885	7.27787	7.34677	7.41926
ARHGAP29	7.14606	7.087	6.57691	7.12886	7.0178	6.75026	6.96904	6.75552	6.86972	6.71545	7.1302	6.45974	7.12156	6.63864	6.62187	7.13693	6.78888	6.75691	6.95358	6.91758	6.72677	6.87603	7.29889	6.89351	6.8629	6.88518	6.75691	6.94117	6.91972	6.89337	7.27766	7.03986	6.94156	7.05753	6.65386	6.9137
ARHGAP30	7.56097	6.91245	6.95083	7.2904	6.90179	7.00721	7.03013	6.96147	7.30148	6.90973	7.17498	6.44957	6.91389	7.0448	7.19169	6.92844	7.05154	7.1779	6.93969	7.27902	6.83614	6.92834	7.19349	6.95977	7.10844	6.93941	6.85435	7.01439	7.13564	7.04899	6.80346	6.9457	6.81965	7.15675	6.96971	6.92917
ARHGAP31	6.79472	6.95609	6.8918	6.80797	6.8872	6.39973	6.68607	6.66659	6.66906	6.66916	6.4764	6.60598	6.56939	6.62592	6.70463	6.82266	6.90117	6.70757	6.8845	6.69702	6.59772	6.60393	6.60844	6.72283	6.76649	6.72771	6.88649	6.79017	6.71522	6.66615	6.68012	6.80741	6.74755	6.98559	6.83437	6.7457
ARHGAP32	6.4668	6.74301	6.82538	6.64032	6.60964	6.58807	6.93152	6.85804	7.42898	6.54457	7.00634	6.49171	6.52564	6.63977	7.49113	6.7804	6.70102	6.57347	6.7245	6.91339	6.96429	6.42115	7.26504	6.90748	6.86398	6.7115	6.85861	7.06207	6.75171	6.9814	7.16535	7.03302	6.75111	6.7781	6.8587	6.80329
ARHGAP33	6.79398	6.95834	6.81245	6.7381	6.83143	6.83927	6.84881	7.04564	6.89801	6.80115	6.80759	6.44735	7.03849	7.8423	6.72428	6.8551	6.86631	6.83254	6.9973	6.91438	6.89595	6.96834	6.78029	7.2925	7.06192	6.87397	6.87011	7.06331	6.94597	7.10317	6.76862	7.1475	6.81469	7.05181	7.03297	7.03978
ARHGAP35	7.71405	7.14043	7.15625	7.72734	7.53998	6.97865	7.40679	7.65922	7.4066	7.01719	7.30329	7.71839	7.23552	8.20483	7.48712	7.82579	7.13176	7.83211	7.43556	7.31773	6.91128	7.34904	7.0673	7.58321	6.95673	7.12995	7.03203	6.91287	7.32555	6.93387	7.37217	7.89148	7.07813	7.13639	7.02853	7.10706
ARHGAP36	6.71211	6.89748	6.84065	6.77328	6.72793	6.61255	6.76082	6.70734	6.31433	6.51018	6.5329	6.82721	6.62944	6.66619	6.45305	6.61879	6.53503	6.78101	6.69386	6.74282	6.78226	6.63638	6.85451	6.72313	6.74952	6.59566	6.58404	6.59336	6.56195	6.54029	6.82746	7.21579	6.78253	6.62709	6.91664	6.70763
ARHGAP4	11.3521	10.5492	10.9114	11.0026	10.2251	9.50123	8.61726	9.69477	8.9628	8.88122	9.26328	6.28655	10.8041	10.2671	11.6653	9.73047	9.27557	11.8245	9.44973	8.91858	9.38877	9.49089	9.30008	10.5402	9.6321	10.6295	9.69178	10.4366	10.1304	9.65928	9.69334	8.64195	9.97188	10.0694	9.0006	9.77998
ARHGAP40	6.63638	6.62451	6.74006	6.61953	6.59813	6.71386	6.7144	6.58834	6.79079	6.77486	6.62962	7.04171	6.78322	6.54121	6.79283	6.50176	6.64468	6.73227	6.53028	6.7264	6.57874	6.69561	6.63866	6.72773	6.71248	6.57845	6.79751	6.60444	6.8298	6.77344	6.831	6.90682	6.75437	6.56881	6.67453	6.72373
ARHGAP44	6.57112	7.24568	6.47493	6.85814	7.20584	7.19544	6.60022	7.09192	6.96542	7.46332	7.10608	7.6021	7.201	6.95687	6.823	7.44061	6.79418	7.46401	7.35578	7.01229	7.43514	6.70804	7.01545	6.76033	7.11835	7.30284	7.35617	6.87375	7.21524	7.0409	6.74531	7.44483	7.04829	7.15778	7.15705	7.27451
ARHGAP45	7.65729	7.17853	7.18373	7.55631	6.81955	7.34904	6.9468	7.08502	6.94553	7.21089	7.27244	6.93948	7.63024	6.9771	6.9461	6.65366	7.78517	7.71316	7.1791	7.24819	7.18573	7.35402	7.27626	7.24207	7.17191	7.67839	6.97993	7.54834	7.41222	7.14012	7.05235	7.21183	7.26033	7.07994	6.98751	7.10112
ARHGAP5	6.69647	6.87391	6.57652	6.56785	6.62672	6.73177	6.62675	6.77403	6.59617	6.55582	6.62835	6.74057	6.55429	6.48457	6.61821	6.77437	6.87954	6.61252	6.59626	6.70197	6.60247	6.63388	6.9131	6.65343	6.70286	6.70323	6.62593	6.50148	6.62787	6.47372	6.82356	6.61003	6.70406	6.58356	6.48609	6.34164
ARHGAP6	6.82602	6.57367	6.76024	6.67534	6.67331	6.66249	6.6715	6.81664	6.60796	6.65204	6.81459	6.40912	6.43987	6.68456	6.55018	6.75542	6.58781	6.76145	6.90583	6.43543	6.72139	6.5601	6.63132	6.36609	6.56614	6.92679	6.54667	6.70245	6.56694	6.50973	6.72312	6.65611	6.84724	6.29417	6.77685	6.66145
ARHGAP8	6.7243	6.65981	6.67031	6.51316	6.46716	6.53543	6.76039	6.71976	6.73884	6.69189	6.83675	6.70511	6.92096	6.73941	6.73544	6.75652	6.66585	6.57201	6.5847	6.85245	6.73185	6.90634	6.60914	6.83968	6.7372	6.4815	6.71581	6.62776	6.57539	6.85052	6.53878	6.65	6.43779	6.56295	6.53056	6.87967
ARHGAP9	7.47186	7.20285	7.46122	7.40278	6.52581	6.66026	7.00349	7.1642	6.79671	7.45183	6.8289	7.01358	7.22095	6.63964	7.19797	6.97909	6.94117	8.03866	7.1322	7.20826	7.13896	6.89756	7.09233	6.45088	7.81431	6.81774	7.07601	7.48727	7.53641	7.97796	7.4487	6.86767	7.44789	7.57958	7.34161	7.04619
ARHGDIA	7.95692	8.5772	8.57781	8.04416	7.81684	8.60375	8.10112	8.2816	8.20031	8.37849	8.50662	9.10647	9.06841	8.23724	8.03192	8.98705	8.4307	8.55787	8.41814	8.27997	8.25799	8.35072	8.75239	8.54444	8.97702	7.83981	8.78778	8.49207	8.43141	8.88912	8.77329	7.77876	8.80831	8.4053	8.5456	9.04649
ARHGDIB	12.1766	12.2511	11.7185	11.5308	10.9649	10.9018	12.2309	12.0664	12.0539	11.5965	12.4713	6.36772	12.3296	12.485	12.4229	11.8025	12.2812	11.9945	11.2727	11.3993	11.0466	11.2411	11.2026	10.1987	12.0592	11.326	11.3099	11.4139	11.7092	12.5887	12.1465	11.3751	11.9272	12.002	11.7408	11.8847
ARHGDIG	6.73442	6.76066	6.72373	6.59526	6.66421	6.71417	6.47779	6.66384	6.66058	6.77449	6.89137	6.66188	6.55926	6.69722	6.85019	6.70696	6.72134	6.51366	6.81246	6.62765	6.77365	6.73601	6.71006	6.61385	6.90085	6.79904	6.70055	6.37394	6.77593	6.70241	6.84639	6.71586	6.48063	6.55525	6.64484	6.56117
ARHGEF1	6.3927	6.61001	6.59541	6.47849	6.68198	6.95691	6.8299	6.75274	6.64519	6.74685	6.69328	6.52445	6.99399	6.90211	6.5565	6.44516	6.55925	6.5415	6.82799	6.85856	6.73062	6.6796	6.77965	6.89944	6.75425	6.69095	6.70701	6.85209	6.90996	6.75543	6.78759	6.8411	6.77978	6.66974	6.81408	6.70051
ARHGEF10	7.87306	7.53157	7.45037	7.22477	7.61771	6.48417	7.53535	7.56248	7.52697	7.49754	7.42367	6.2613	7.54982	6.79067	6.55608	7.55711	6.96878	7.83245	7.59131	7.23472	7.33537	7.25678	6.92644	6.8666	7.54498	7.68645	7.53514	7.55497	7.76402	7.51577	7.50233	7.5135	7.62676	7.6365	7.48149	7.46751
ARHGEF10L	6.52545	6.7565	6.6476	6.7801	6.79141	6.54264	6.73449	6.94941	6.75779	6.66241	6.896	6.81923	6.89152	6.88717	6.63811	6.46919	6.67076	6.47331	7.12214	6.70618	6.94515	6.67151	6.74728	6.63645	6.53211	6.43434	6.71967	6.82195	6.54833	6.88644	6.45527	6.3614	6.52075	6.8853	6.60702	6.40188
ARHGEF11	6.63551	6.69236	6.64312	6.55567	6.65676	6.67093	6.72789	6.61655	6.71452	6.61723	6.55659	6.58891	6.53811	6.63366	6.7584	6.77219	6.51347	6.77959	6.48174	6.73055	6.69306	6.56769	6.59342	6.68908	6.74641	6.82495	6.78781	6.81452	6.75817	6.7389	6.7252	6.68682	6.64702	6.57775	6.51737	6.49471
ARHGEF12	7.1581	6.81179	7.02357	7.54046	7.15595	7.76339	7.27011	7.82148	7.63255	7.64368	7.53583	6.3741	7.65144	7.52873	7.5701	7.97357	7.659	6.96322	7.46668	7.4036	7.15667	7.5415	7.1852	6.86581	7.29358	7.61716	7.60563	7.1684	7.47848	7.18829	7.70192	7.84107	7.13425	7.09049	7.33222	7.46444
ARHGEF15	6.62295	6.4161	6.67813	6.9055	6.77572	6.33978	6.6709	6.90721	6.69428	6.70588	6.56907	6.7529	6.334	6.5786	6.50578	6.62096	6.51596	6.67859	6.91636	6.82459	6.67232	6.74691	6.84877	6.56026	6.96985	6.44646	6.62838	6.72943	6.55037	6.6785	6.71081	6.57369	6.53606	6.74885	6.87901	6.43683
ARHGEF16	7.87818	8.32849	7.00418	7.70192	8.08702	7.71898	7.78179	7.28532	9.8022	7.53491	8.50427	8.52834	7.71898	9.65255	10.3187	7.41123	9.969	9.39896	7.37597	10.1913	8.00543	8.38913	9.40145	8.87013	6.96314	7.20557	7.13128	7.01836	7.08027	7.0521	7.09823	7.67157	7.19013	6.66272	7.16179	6.64431
ARHGEF17	6.59087	7.22465	7.13302	6.77478	7.07349	7.24568	7.23537	7.52508	6.83098	7.18808	7.0102	7.19342	7.07039	7.11669	6.77382	7.33644	6.72864	6.59886	7.57698	6.92751	7.27102	7.01035	6.88973	6.95834	7.16665	7.1957	7.25942	7.15034	7.35204	7.24849	7.37422	6.99135	7.383	7.27485	7.27498	7.28473
ARHGEF18	7.02291	7.39583	6.95185	7.36861	6.72245	6.87179	7.19836	7.06686	7.17628	7.11166	7.32662	6.87342	6.75569	6.64183	7.42683	6.78051	7.33807	7.41688	7.06308	7.06447	7.11575	7.10363	7.29722	7.37238	7.10741	7.21709	7.0459	7.16409	7.09031	7.11846	7.23034	6.74639	7.48318	7.21156	7.22906	7.22499
ARHGEF19	6.96108	7.12031	7.3378	6.93227	6.69436	7.0244	6.89997	7.00133	7.23831	7.01766	7.0435	5.83846	6.84633	6.71411	6.78094	7.13538	7.45019	7.55587	7.16535	7.46995	7.27703	7.24759	7.23727	7.00592	7.59719	7.70677	7.05662	7.36122	7.26317	7.56374	7.00338	6.73431	6.88524	7.2974	7.12082	6.81845
ARHGEF2	8.34476	8.35651	8.88761	8.37142	8.9517	8.74297	7.98573	8.31536	7.95625	8.20247	7.89231	8.47154	8.37638	7.44404	8.81207	8.07886	8.12947	8.22482	8.82173	8.64478	8.54929	8.44857	8.26103	8.18977	8.38966	7.99562	8.52082	8.35471	8.05515	8.56167	8.14951	8.34366	8.43694	8.0337	7.97499	8.26158
ARHGEF25	6.20336	6.52886	6.53984	6.6062	6.58371	6.55084	6.80164	6.70646	6.5572	6.64518	6.28904	6.66515	6.51149	6.74472	6.58303	6.52157	6.52946	6.37425	6.24503	6.61135	6.55685	6.64487	6.45599	6.75491	6.38	6.25671	6.60095	6.5485	6.57158	6.47678	6.31309	6.43026	6.58155	6.54238	6.47165	6.42778
ARHGEF26	6.67972	7.25382	7.00144	6.74674	6.94443	6.787	7.29486	6.84399	6.9086	7.05809	6.87804	6.56345	7.46122	7.21288	6.88511	6.90145	6.9524	7.22932	7.03444	6.89651	6.92798	6.80632	6.69702	7.00657	7.06023	7.02954	7.007	7.0409	7.12759	7.08541	6.43915	6.8891	6.94821	6.98237	6.96871	7.11728
ARHGEF3	8.98202	9.0954	8.50313	8.39632	9.58724	8.43887	9.53328	8.90584	9.79012	9.06742	9.15733	9.31911	8.46087	9.33351	9.08361	8.76991	9.38193	8.57203	8.62242	9.65255	8.60244	9.23179	8.57325	9.58969	8.56222	9.46259	8.51154	9.13504	8.45651	8.55196	8.91533	9.43895	8.71063	8.96739	8.80921	9.06282
ARHGEF37	7.3021	8.15953	8.14155	8.41814	8.21403	7.69217	7.7438	7.66486	7.47619	7.77096	7.75403	7.75331	7.88522	8.39922	7.53294	7.68479	7.09121	8.18775	7.43003	7.3467	7.74882	7.54236	7.50209	8.74574	7.96605	7.93835	7.3849	8.18028	7.88768	7.79784	7.88178	8.2781	8.70403	8.24371	8.5147	8.35911
ARHGEF38	6.99002	6.63018	6.81114	6.80895	6.74382	6.84811	6.92088	6.67287	6.71707	6.79208	6.78117	6.587	6.85877	7.11071	6.98884	6.82278	6.85819	6.94313	6.62238	6.86157	6.72308	6.9473	6.81097	6.83167	6.85927	6.59584	6.88079	6.87366	6.73577	6.7639	6.58758	6.67629	6.74907	6.58536	6.73276	6.5402
ARHGEF39	6.53491	7.21465	6.77445	6.59353	6.69399	6.53444	6.47537	6.87855	6.81118	6.5925	6.57108	6.46058	6.63495	6.65909	6.63096	6.49836	6.55253	6.51585	6.65226	6.63451	6.52878	6.48513	6.42506	6.7502	6.79769	6.84389	6.38106	6.74912	6.81047	6.78524	6.57273	6.85927	6.49746	6.60601	6.67552	6.77286
ARHGEF4	7.90182	8.48425	8.04811	8.40879	7.97818	7.19784	7.62549	7.6922	8.3405	7.47356	7.37416	7.57997	7.59719	8.13213	8.77069	7.55245	8.27278	7.72293	7.87712	8.225	7.73132	7.98117	8.2796	8.66478	7.78903	8.06107	7.84481	7.84556	7.81262	7.78275	7.63681	8.44059	7.79263	7.72206	7.02438	7.84019
ARHGEF5	7.74412	7.21925	7.13813	7.47891	7.16131	7.80835	7.25195	7.23341	7.08772	7.19898	7.17611	6.48807	6.80864	6.92413	7.40975	7.05739	7.38012	6.64307	7.26426	7.90141	7.26747	7.2015	7.79957	6.90347	7.16936	7.32959	7.22718	7.15821	7.1075	7.06123	7.15415	6.75665	7.1847	7.12426	7.23524	7.08947
ARHGEF6	9.98242	10.2713	10.0903	9.65741	9.64038	8.49304	9.87368	9.86913	8.28772	9.57845	9.2874	9.59251	9.57845	9.30992	7.90141	9.74034	9.16794	9.16398	9.78486	8.14734	9.09745	9.09086	7.95226	8.94743	9.85868	10.0962	9.16794	9.78313	9.74425	10.2344	10.0543	10.1304	9.98091	10.5793	10.4246	10.2374
ARHGEF7	7.16601	7.09502	7.0573	7.10241	7.1317	7.25927	7.17802	7.17649	7.29162	6.92203	7.12103	7.11745	7.13146	7.07982	7.26333	7.00303	7.07031	6.86313	7.10775	7.2019	6.94417	7.12157	7.1351	7.09862	6.82598	7.03221	6.83164	7.09365	7.101	6.92035	7.08907	6.90945	7.02626	6.92841	6.86957	6.98284
ARHGEF9	7.58832	6.60325	8.34418	8.53227	8.71902	8.12191	7.76382	8.11088	7.25335	7.83723	7.67576	8.19699	8.0517	6.78721	8.07933	7.38391	7.158	8.11507	8.25262	7.49197	7.94283	8.47154	6.92926	7.19013	7.74596	7.98528	8.3336	8.00629	8.89975	7.83592	7.476	8.28566	7.07785	7.6021	7.37644	7.46231
ARID1A	6.65146	6.77055	6.86262	6.81601	6.79505	6.57521	6.77905	6.82004	6.80119	6.80157	6.92294	6.49118	7.19986	6.85141	6.71233	6.76673	6.77466	7.055	6.78814	6.75595	6.76118	6.78622	6.91513	6.96701	6.63467	6.74286	6.57948	6.59884	6.68324	6.7346	6.84523	6.92422	6.78519	6.92422	6.65288	6.89973
ARID1B	6.78149	6.86351	6.7941	6.75766	6.76149	6.65367	6.77116	6.77718	6.64951	6.81569	6.72523	6.68159	6.87373	6.77157	6.84729	6.83481	6.91109	6.63237	6.82876	6.73466	6.80725	6.83403	6.86548	6.65511	6.71838	6.91007	6.66135	6.80756	6.92918	6.79496	6.90694	6.75152	6.87481	6.83878	6.76395	6.86122
ARID2	8.59848	8.77389	8.47503	8.51535	8.83712	8.86114	9.45093	8.80487	9.13126	9.02676	8.35975	9.83888	8.33301	9.39415	8.96042	8.56167	9.1977	8.88761	8.67187	8.71552	8.31842	8.72315	8.53969	8.72905	7.95087	8.7539	8.34089	8.21526	8.91777	8.0686	8.29245	8.4972	8.2713	8.52834	8.67113	8.29931
ARID3A	6.87375	6.54564	7.09181	7.42753	6.81644	7.66571	6.82802	7.54236	7.56816	7.56622	7.84261	6.28185	6.71526	6.56006	6.95163	6.70801	6.4238	6.63086	7.47739	7.32691	7.39162	7.15293	7.35016	6.91111	7.13896	6.71139	7.72297	7.18682	7.50501	7.0817	7.2599	7.42348	7.25398	7.16206	7.0403	7.40203
ARID3B	6.89929	8.10466	7.16621	7.89599	7.05967	7.47848	8.02491	7.36703	7.56861	7.52765	7.31498	7.83037	7.53618	8.88384	7.62274	7.6225	7.71188	8.04269	7.27589	7.48318	7.09147	7.34002	7.55014	7.46561	7.35602	7.77818	7.20509	7.52579	7.63284	7.34879	7.80147	8.37033	7.89631	7.61633	7.31251	7.43453
ARID3C	7.0473	7.42753	6.98088	6.81584	6.76305	6.81947	6.48957	6.87755	7.04648	6.76651	6.90102	6.91508	7.62587	6.57422	7.17558	6.91442	6.93387	6.7451	6.52529	6.71658	6.79681	6.91491	7.04939	6.62712	6.95243	6.7767	6.98353	6.98135	6.7113	6.71773	6.90208	6.8109	7.19954	6.60334	6.72647	6.98775
ARID4A	6.85222	6.6003	6.73315	7.29008	6.8032	7.01083	7.02564	7.18068	6.76567	6.86587	6.9246	7.16671	6.73376	6.7008	6.79538	6.78257	6.81766	6.76806	6.98388	6.87689	6.88802	6.97583	6.48093	6.85496	6.91104	7.17918	6.75032	6.85198	6.7115	6.89514	6.9554	6.96651	6.91254	6.9548	6.8898	6.87925
ARID4B	9.51501	8.65286	9.2679	9.35649	9.95522	9.6093	9.67504	9.44455	9.42917	8.60277	9.26045	9.22937	8.39428	8.49208	8.73864	8.77422	8.21019	8.89069	9.164	9.23228	8.74355	9.40732	9.06843	9.0135	8.85852	9.05688	8.77244	8.75179	8.87939	9.05853	8.68941	9.08201	8.26997	8.93792	8.36207	8.13222
ARID5B	6.43199	6.45156	6.58428	6.56745	6.85695	6.93503	6.66606	6.51708	6.48275	6.64229	6.55208	6.32864	6.89457	7.39365	6.83022	6.4486	6.51335	6.44042	6.78644	6.37541	6.25742	6.42122	6.08214	6.16783	6.5796	6.53309	6.69537	6.70209	6.51789	6.84279	6.4239	6.49789	6.7347	6.91317	6.8751	6.63161
ARIH1	6.65539	6.3599	6.67375	6.64365	6.72776	6.71921	6.41189	6.72825	7.02761	6.50977	6.49628	6.90421	6.71293	6.37524	6.70885	6.62268	6.47228	6.39644	6.56984	6.70463	6.84663	6.62793	6.76624	6.6087	6.46435	6.64278	6.79258	6.49446	6.80401	6.61272	6.52637	6.55582	6.49857	6.60893	6.53024	6.58864
ARIH2	7.93898	6.89419	8.22404	8.0003	8.08255	7.68882	8.48854	8.09728	8.12293	7.98815	7.7263	8.40389	6.91367	7.48458	8.25324	7.54067	7.68797	8.29295	8.16604	7.69825	8.2846	8.02703	7.38084	7.96685	8.15782	7.76956	8.08346	8.0573	7.97261	8.15864	7.89192	7.9246	7.90714	7.99699	8.01734	8.12704
ARL1	8.07592	7.92972	8.37698	8.11452	8.26039	7.73196	8.06168	8.01121	7.87031	8.12335	7.4389	8.22875	7.83037	8.0337	7.42293	7.16695	7.4564	7.56598	8.12478	7.75198	8.05266	7.95009	7.61807	7.35706	8.12028	7.56185	8.01806	7.88917	8.13803	8.11895	7.83828	7.91687	7.95891	8.37957	7.86444	7.94687
ARL10	6.47139	6.81612	6.53082	6.72199	6.31834	6.51282	6.64467	6.61494	6.65712	6.5953	6.52654	6.40613	6.33111	6.61152	6.73779	6.71244	6.34076	6.77454	6.69777	6.7241	6.64803	6.79997	6.9106	6.59103	6.63537	6.21568	6.6701	6.84614	6.61442	6.68509	6.89125	6.49698	6.67799	6.57204	6.56313	6.50925
ARL11	6.8758	6.64082	6.86929	6.67453	6.68392	6.5469	6.67356	6.91114	6.36585	6.65151	6.60572	6.63413	6.44628	6.41854	6.68291	6.48781	6.64597	6.46907	6.63482	6.52816	6.58497	6.44173	6.49038	6.54522	6.55436	6.588	6.46963	6.78214	6.51995	6.40304	6.47864	6.71914	6.78973	6.67248	6.51565	6.58138
ARL13B	6.81663	6.73825	6.64508	6.66014	6.75995	6.80388	6.74695	6.68759	6.62922	6.66262	6.52482	6.92068	6.68183	6.90328	6.79857	6.75715	6.67213	6.82681	6.68127	6.64481	6.75529	6.65243	6.72126	6.89711	6.67087	6.66738	6.59318	6.66564	6.76664	6.6719	6.74093	6.67376	6.52826	6.7496	6.7145	6.71085
ARL14	6.62159	6.59279	6.6587	6.55883	6.89729	6.6176	6.4759	6.57553	6.65014	6.71783	6.60026	6.56429	6.68228	6.56543	6.5995	6.8715	6.79234	6.49051	6.72384	6.67746	6.52381	6.68954	6.93662	6.80247	6.77929	6.70007	6.71657	6.61502	6.73638	6.82698	6.95005	6.79991	7.007	6.85016	6.59931	6.82985
ARL14EP	7.38099	6.77129	7.14043	7.56688	7.22312	7.08635	7.57892	7.20445	7.48103	7.34703	7.4308	6.91941	6.56607	6.88975	7.04431	7.00592	6.7906	6.68001	7.18053	7.54468	7.18798	7.49963	7.22289	7.22932	7.09192	7.21224	7.20933	7.35402	6.96418	7.08276	7.52286	7.65393	7.18139	7.52809	7.1968	6.82749
ARL15	7.30228	6.56879	6.80807	6.82134	6.68082	6.55867	7.02618	7.08818	7.01627	7.03631	6.94808	6.41368	7.40898	6.67734	6.71786	6.9452	6.59098	6.78359	6.82749	6.95736	6.97668	6.85014	6.83146	7.64092	6.82112	6.5936	6.96509	6.77577	6.6575	6.84735	6.91172	6.65944	6.76665	6.48784	6.573	6.86349
ARL16	7.79314	7.64476	7.97129	8.28629	8.20111	7.59274	7.65821	7.7687	7.71968	7.41366	7.50934	8.08817	7.69112	7.08415	7.4156	7.66696	8.04026	7.67599	8.05088	8.09585	7.57266	7.55974	7.67393	8.13992	7.71259	8.04342	8.24799	7.81093	7.71223	7.71501	7.68797	7.86383	8.08894	8.06484	7.77556	7.7482
ARL17A	7.34748	7.54934	7.28176	7.6002	7.35301	7.30443	7.0644	7.18842	7.36236	6.91048	6.94238	7.59661	7.22812	6.9714	7.6239	7.47619	7.16685	7.46444	7.10158	7.37303	6.93936	6.82514	7.01909	7.21657	6.83622	6.90293	6.90132	6.89277	7.12441	6.85777	6.93737	6.89883	6.77184	6.78572	6.97865	6.75622
ARL2	11.0738	11.3993	10.7905	11.2146	11.2635	11.5965	11.438	12.1006	11.0315	11.9865	11.1694	11.9605	12.294	11.8093	11.5908	11.9945	10.9485	12.2309	11.5206	10.4132	11.3892	11.1146	10.4727	10.5354	10.6937	11.3438	11.5857	11.0561	11.6264	10.7278	11.5098	11.4432	11.1694	11.6705	10.8989	11.5646
ARL2BP	7.59746	6.81605	7.51333	6.63408	7.22987	7.13762	7.31914	7.45222	7.32662	7.52025	7.84601	7.80605	7.31374	6.53085	6.81348	6.77623	6.80545	7.46049	7.59162	7.16665	7.60274	7.05277	7.36335	6.9842	8.01806	7.26176	7.96685	7.94467	7.6842	8.05988	7.57447	7.58984	7.46686	7.73114	7.9166	8.05266
ARL3	9.06168	8.53837	8.97932	9.34873	9.23179	9.1331	9.12925	9.43895	9.35228	9.66756	8.92315	9.4838	8.47503	8.4515	8.79137	8.71424	8.90841	8.92315	9.40386	9.27557	9.70136	8.97932	8.79216	8.76486	8.86851	8.19559	9.30469	8.78618	8.52896	8.89122	8.74297	9.31447	9.04049	9.20163	9.14629	9.00877
ARL4A	7.7675	8.35138	8.9628	8.9043	9.60309	8.10112	9.41575	8.64879	11.0776	9.49089	10.3607	8.43538	7.90479	8.61658	10.5597	7.83278	10.4622	10.0332	8.738	10.9114	9.64324	9.91236	9.65741	7.50361	8.49152	8.97932	8.44198	9.87889	8.78042	8.45695	8.54089	7.98461	8.52298	9.22359	9.01067	8.20247
ARL4C	6.69838	6.63099	6.56704	6.73236	6.8357	6.81561	6.78098	6.54256	6.77278	6.78062	6.6786	6.87904	6.70255	6.46215	6.66475	6.73114	6.60317	6.63139	6.66042	6.50363	6.62345	6.69357	6.50638	6.70581	6.52706	6.75254	6.79852	6.68668	6.7011	6.79667	6.59724	6.69317	6.58391	6.66294	6.43115	6.58859
ARL4D	7.26408	8.17798	7.82607	8.14295	8.65943	8.18521	8.86851	8.50127	11.8025	9.0114	9.93684	9.58845	9.59627	10.2869	10.7629	8.86315	10.6747	9.71894	7.76929	10.9377	8.83127	8.65236	9.70402	6.80342	7.93427	7.75148	8.3011	8.54142	8.42488	7.97053	8.28976	7.67134	8.48769	8.16947	7.98006	8.58193
ARL5A	7.88751	7.65511	7.83392	7.40846	7.84806	7.75451	7.52573	7.38054	7.23429	7.05358	7.14281	7.61065	6.92555	7.11414	7.07448	7.36692	6.90304	6.93124	7.46223	7.42378	7.21968	7.55367	7.49989	7.03903	7.80434	7.49454	7.28566	7.5505	7.25461	7.66015	7.39773	7.58015	7.18715	7.40261	7.42435	7.18003
ARL5B	6.50076	6.61852	6.64556	6.42609	6.6149	6.49319	6.66636	6.67195	6.64917	6.57614	6.72883	6.66108	6.62292	6.65937	6.82193	6.50687	6.55347	6.48951	6.87126	6.53661	6.63079	6.72539	6.76421	6.46311	6.55159	6.65362	6.44938	6.41658	6.56172	6.66774	6.47301	6.5076	6.72575	6.50822	6.66843	6.5645
ARL6	6.6829	6.80981	6.70811	6.5671	6.80059	6.71257	6.68851	6.64873	6.75182	6.61977	6.54278	6.82359	6.77315	6.61353	6.76016	6.63772	6.7618	6.75921	6.64816	6.80279	6.75029	6.54715	6.64279	6.71294	6.72748	6.78982	6.67514	6.68106	6.62901	6.63427	6.59662	6.57619	6.74588	6.80866	6.72765	6.72556
ARL6IP1	6.93476	6.73147	7.51118	7.10929	6.97326	7.25094	7.56481	7.2738	7.36404	7.41799	7.80147	7.29889	6.77057	6.75997	6.84759	6.85052	6.9894	6.98326	7.28219	7.2289	7.52148	7.57958	7.69758	6.79597	7.92068	7.62587	7.66696	7.94283	7.55167	7.91264	7.16242	8.08507	7.19592	7.52439	7.42881	7.27614
ARL6IP4	8.31596	8.22842	8.2929	8.50696	8.66925	8.68995	8.34268	8.69039	8.24751	8.45409	8.24953	8.72633	8.43949	8.44507	8.63661	8.51287	8.30175	8.78718	8.61617	8.50673	8.70955	8.37638	8.50302	8.15788	8.2533	8.52676	8.69308	8.31237	8.66306	8.24588	8.34317	8.35338	8.32479	8.74687	8.16497	8.33411
ARL6IP5	10.5902	10.8751	10.2103	10.7937	10.4179	9.90219	11.189	10.7475	10.4517	10.5287	10.9018	11.1851	10.0962	10.104	9.83749	10.2064	9.98242	9.72053	10.2267	10.2267	10.1166	10.3781	9.94648	10.0916	10.5084	10.9555	10.3759	10.5878	10.4536	10.4107	10.5201	10.6983	10.4045	11.2296	10.74	10.2627
ARL6IP6	6.21568	6.4776	6.54667	6.7321	6.49029	6.57069	6.67069	6.5774	6.37808	6.42441	6.50668	6.92237	6.6715	6.37425	6.4812	6.33419	6.71803	6.5427	6.53388	6.53031	6.5957	6.54798	6.57451	6.78849	6.74529	6.31377	6.53902	6.31526	6.58817	6.78506	6.38744	6.49255	6.25637	6.12619	6.45456	6.58774
ARL8A	6.64442	6.54235	6.49646	6.78637	6.84615	6.6358	6.65141	6.56415	6.58894	6.40056	6.32743	6.69829	6.53603	6.58415	6.51654	6.51756	6.71467	6.77677	6.41107	6.6787	6.59974	6.27331	6.67259	6.464	6.40921	6.47424	6.74155	6.57194	6.64265	6.4748	6.45542	6.58138	6.70804	6.71776	6.62678	6.68359
ARL8B	7.30161	6.74936	7.35128	7.67599	7.55262	7.42328	7.78783	7.62414	7.98887	7.78095	7.59999	7.60398	7.0131	7.08927	7.32321	7.1686	7.03203	7.07568	7.56317	7.96276	7.76597	7.57603	7.74098	7.59746	8.03989	7.80771	7.81295	7.85803	8.10112	7.98815	7.26863	7.57892	7.50824	7.62368	7.60315	7.59556
ARL9	6.58942	6.42893	7.01351	7.08724	6.7723	6.73414	6.66485	7.10058	7.11502	6.78104	6.22746	6.86021	7.1943	6.98263	6.57194	6.87466	6.80989	6.84644	7.03643	6.82984	6.92268	6.6974	6.60124	6.51489	7.02972	6.80102	6.85296	6.88632	7.05564	7.11598	6.93247	6.90604	7.03603	7.08838	6.97786	7.26362
ARMC1	9.28277	9.82248	9.06927	9.65928	9.99969	9.90679	10.2784	10.3821	9.42039	9.32778	10.254	6.29739	9.46375	8.97628	8.92501	10.2361	9.3299	9.24497	9.69477	9.79675	8.79729	9.46939	9.06282	8.54089	9.14357	9.69334	9.31217	9.11519	9.62199	9.16706	9.3267	10.4869	9.4614	9.77998	9.14357	9.48717
ARMC10	6.9198	6.61099	7.02559	6.7959	6.73884	6.87748	7.07221	6.77876	7.16987	6.93843	6.78249	7.00824	7.01739	6.85606	6.78344	6.72322	6.8573	6.6031	6.94948	7.02986	6.91618	6.72465	6.9259	6.80143	7.19335	6.95539	7.05627	7.1946	7.14418	7.25424	6.92422	6.90822	6.72885	6.92459	7.07467	7.05472
ARMC12	6.92345	6.69777	6.73447	6.68316	6.72598	6.64978	6.50481	6.71645	6.49809	6.51045	6.86373	6.78935	6.9457	6.48444	6.66491	6.64849	6.73031	6.45812	6.61424	6.74803	6.73719	6.59337	6.9469	6.55498	6.91896	7.07167	7.02501	6.98783	6.66527	6.89242	6.68998	7.15963	7.13147	6.96352	6.916	6.79002
ARMC2	6.62977	6.53373	6.58408	6.70051	6.57748	6.61376	6.64115	6.60772	6.78915	6.35173	6.44254	6.52331	6.66092	6.56043	6.5006	6.6458	6.34184	6.4633	6.53774	6.59324	6.61687	6.40429	6.3486	6.86106	6.44058	7.13799	6.67376	6.80514	6.83826	6.547	6.69219	6.63769	6.51939	6.73862	6.69923	6.5517
ARMC3	6.55213	6.30605	6.36202	6.49632	6.2839	6.4971	6.35998	6.43923	6.51194	6.64109	6.78754	6.83477	6.49979	6.46586	6.48116	6.53552	6.565	6.47119	6.54946	6.26477	6.80941	6.63079	6.00148	6.39369	6.56546	6.28723	6.62544	6.44567	6.66815	6.56329	6.32833	6.46049	6.70719	6.36308	6.21168	6.67817
ARMC4	6.85899	6.65106	6.6494	7.4851	6.94992	6.8987	6.91786	6.90248	7.21355	7.22744	7.23341	7.10882	6.72446	6.8534	7.22698	6.78807	7.14388	6.57324	7.07928	6.76698	7.03685	7.07402	6.76752	7.20826	7.04837	7.5742	6.99627	7.03097	7.09404	6.99394	6.89899	6.91901	6.93247	7.02247	7.18437	7.00332
ARMC5	7.00107	7.56643	7.48596	7.14086	7.20285	7.58638	7.12073	7.08011	7.22587	7.01163	7.32195	6.382	7.12568	7.19948	7.58141	6.8471	6.66327	7.74345	7.23446	7.38012	7.32321	7.96605	7.57958	7.03055	7.456	7.40607	7.32722	7.22119	7.29218	7.35851	7.35723	7.27218	7.52304	7.30148	7.15579	7.30764
ARMC6	7.44483	7.66051	7.42163	7.57266	6.84992	6.66995	6.74098	7.38508	7.7059	7.55848	7.23727	7.44713	7.38886	8.11405	7.54655	8.12191	8.05861	7.76698	7.37252	7.50264	7.36836	7.15096	7.45037	6.78926	7.46411	7.6038	7.5893	7.60689	7.31443	7.3549	7.61124	7.51968	7.4564	7.54423	7.26223	7.46289
ARMC7	6.66478	6.8538	7.22744	7.63928	7.75518	7.82897	7.11591	7.0435	7.2977	7.41222	7.26005	7.66954	6.78689	8.17903	6.82444	7.80189	8.16604	7.76786	7.67058	7.47018	7.67695	7.80317	7.55567	7.62759	7.64241	7.34264	7.32992	7.6988	7.21355	7.56552	6.91426	7.27438	7.48798	7.32353	7.54067	7.10829
ARMC8	6.98787	6.70299	7.20836	6.9668	7.32539	7.15542	7.33473	7.03564	7.28993	7.22729	7.18474	7.62302	6.72566	6.88842	6.65164	7.04642	7.2414	7.07211	7.28642	7.1874	7.31423	7.26277	7.06857	7.26874	7.19885	7.12861	7.11686	7.26888	7.29681	7.21188	7.14275	6.94498	7.21194	7.08419	7.01389	7.09521
ARMC9	6.60541	6.56243	6.72589	6.51158	6.48883	6.48895	6.52512	6.6194	6.58657	6.58223	6.71084	6.32784	6.52467	6.71256	6.69563	6.67752	6.54412	6.50959	6.44345	6.64981	6.60489	6.49523	6.48788	6.79346	6.6931	6.60762	6.69764	6.60609	6.728	6.84347	6.6432	6.60459	6.81439	6.70255	6.69323	6.66842
ARMCX1	6.87308	7.46351	6.56493	6.76474	6.55259	6.72771	6.72604	6.84542	6.67907	7.13863	6.69793	6.66581	6.7614	6.60682	6.80389	6.97045	6.83226	6.65708	6.69532	6.91575	6.78107	6.98849	6.77867	6.80952	6.74284	6.80495	6.93641	6.9373	6.93362	6.87495	6.80843	6.90175	6.84599	6.78993	6.86115	6.85998
ARMCX2	7.4725	7.50224	7.25021	7.19744	7.39046	6.84854	7.36147	7.36495	7.05612	7.1971	7.07191	6.54487	7.39108	7.01946	6.9628	7.25539	6.9143	7.12831	7.06324	6.96757	7.08129	7.01869	6.99606	7.2544	7.24287	7.36043	7.13934	7.31845	7.11887	7.12731	7.19801	7.28113	7.07535	7.35343	7.28077	7.14143
ARMCX3	6.63401	6.71378	6.92197	6.80297	6.65615	6.61915	6.68549	6.82367	6.69517	6.57495	6.72999	6.63092	6.49207	6.86974	6.70361	6.65874	6.8663	6.665	6.62226	6.71084	6.76015	6.82382	6.67809	6.93794	6.65779	6.87303	6.70604	6.75061	6.98358	6.76775	6.66574	6.79241	6.67021	6.70354	6.7276	6.79523
ARMCX5	6.62836	6.70354	6.66241	6.67152	6.79935	6.44244	6.87181	6.64293	6.84788	6.75409	6.79797	6.76684	6.54476	6.46669	6.66825	6.77955	6.80792	6.55025	6.73558	6.77228	6.74348	6.94518	6.8148	6.91679	6.8837	6.85346	6.89832	6.98661	6.86946	6.85614	6.7287	6.61726	6.9129	6.99239	6.90161	6.78138
ARMCX6	6.81915	7.03103	7.19469	7.41719	7.0244	6.30547	7.15057	7.11095	7.03558	7.33178	7.09056	7.23512	7.58881	7.2743	7.06738	7.07838	6.81767	6.84061	7.32426	7.20006	7.23552	6.98191	7.23604	7.30923	7.68015	7.36776	7.36645	7.52078	7.53157	7.63157	7.04636	7.68671	7.16566	7.43575	7.37868	7.40954
ARMT1	6.74784	6.84665	6.78001	6.8707	6.70547	6.80795	6.69442	6.58962	6.58496	6.79498	6.78122	6.69399	7.09564	6.79551	6.72237	6.49129	6.81314	6.85062	6.85569	6.59142	6.56324	6.68259	6.91005	6.7943	6.82975	6.79033	6.69484	6.98081	6.78868	6.73077	6.92313	6.93466	6.96627	6.87893	6.74462	6.89748
ARNT2	6.84037	7.53294	7.48338	6.87549	6.84644	6.93292	7.11882	7.02286	6.8828	6.88652	7.35547	6.88109	6.92763	6.94818	7.36663	7.23802	6.67254	6.86033	6.82826	6.48782	6.9845	7.14347	7.22977	6.78432	7.22853	7.16484	7.01894	7.06263	7.03383	7.26089	7.29197	8.31491	6.88118	7.27201	7.12374	7.20704
ARNTL	6.83894	6.65495	7.02597	6.63148	6.8332	6.87449	7.18301	6.70614	7.20933	7.19013	6.92496	7.45877	6.66355	6.47807	6.71042	6.89774	7.39269	7.20261	7.16675	7.0582	7.15005	7.20933	7.1946	6.73157	7.18818	7.34581	7.05869	7.34106	7.11542	7.15466	6.80136	7.24875	6.94834	7.20826	7.23021	7.35174
ARNTL2	6.62394	7.21814	6.93196	6.96497	6.76049	6.92359	6.96266	6.73139	6.85714	6.92181	6.77925	6.47917	6.71609	7.02926	7.08316	7.2454	7.08729	6.7801	6.81365	6.57822	6.73176	6.64397	6.9531	6.58984	6.74927	6.94559	6.85894	6.8872	6.80659	6.90896	6.8294	6.7755	6.77548	6.82392	6.84927	6.83135
ARPC1A	8.66059	7.84712	8.02075	8.26464	7.95891	7.7605	8.10989	8.50188	8.13658	8.39804	8.13287	7.26924	7.6318	7.39904	8.27419	7.87898	7.72567	8.09498	8.23826	8.09953	8.17647	8.04342	8.63924	7.47039	7.97389	7.88328	8.21805	8.18775	8.35597	8.04181	7.68615	8.41056	8.23208	8.27703	8.38123	8.69937
ARPC1B	8.71345	7.46374	8.77459	8.34048	8.45887	8.6441	7.30148	8.21235	8.37248	7.98131	8.61874	8.05044	7.44386	8.14155	7.78179	7.08053	8.32382	7.69561	9.20653	9.31989	9.31678	9.31577	9.76678	8.79347	9.06841	9.12056	8.54498	8.62045	8.51999	9.02224	8.81939	8.35259	8.02994	9.15823	8.40815	8.20301
ARPC2	8.69344	8.13948	8.37407	8.63383	8.32175	8.23846	8.63363	8.48753	8.74164	8.54723	8.48225	8.37024	8.37739	8.40789	8.34187	7.9838	8.49331	8.40636	8.40886	8.64937	8.46575	8.51843	8.5559	8.01866	8.35764	8.23383	8.42864	8.1846	8.53522	8.37979	8.31366	8.39954	8.3401	8.51405	8.36547	8.31119
ARPC3	10.4869	9.0598	10.0576	9.79824	10.0332	9.68318	10.1757	9.47159	10.5517	10.3522	10.1524	10.4643	8.95964	8.83012	9.79941	8.39414	10.688	9.74931	9.88024	10.7373	10.4643	10.0716	10.4942	9.79221	10.1913	9.16895	9.92148	9.82722	9.58368	10.2848	10.2988	9.93412	9.8962	10.4023	10.1806	10.2028
ARPC4	6.74381	6.81097	7.09552	6.93086	7.35667	6.76967	6.77788	6.92001	7.09023	7.17579	7.15579	6.62252	6.85352	6.70987	7.05441	7.13935	6.9095	7.30781	7.41575	7.0389	7.29343	7.25195	7.58395	6.50228	7.66881	7.18301	7.65787	7.3771	7.30544	7.53262	7.26076	7.00096	7.36351	7.13725	7.16705	7.30825
ARPC5	10.8271	9.739	10.0866	9.93088	9.89322	10.0348	9.89929	9.94351	9.67281	9.94047	10.2325	10.6189	9.41575	9.66869	9.23289	9.51964	9.60635	9.42603	9.95601	9.83159	10.0135	10.1735	10.2923	9.85256	10.2969	9.83323	9.29824	9.80836	9.67545	9.99551	10.1276	9.78143	9.739	10.3143	9.58724	10.3026
ARPC5L	8.94483	8.30774	9.15989	9.14836	9.90219	9.67922	8.9421	8.43372	9.94786	8.63633	9.4794	9.82088	8.47037	8.35072	9.46482	8.95555	9.52979	8.74156	9.19247	10.3759	9.43994	9.67922	11.3339	9.96144	9.0954	8.72315	9.27997	8.75892	9.30008	9.08361	9.07118	9.13744	8.78618	8.57912	8.06809	8.36493
ARPIN	6.96981	7.01941	6.98718	6.69316	6.67987	6.70911	6.78519	7.08027	6.8316	7.07305	7.04036	6.79501	6.68693	7.64278	6.80174	7.45037	6.74223	7.00092	7.01469	6.70958	7.07467	6.72908	6.7911	6.92917	7.18711	7.08221	7.31914	7.20389	7.1866	7.12767	7.1968	7.17181	7.23206	7.16506	7.0171	7.07869
ARPP19	6.4965	7.27297	7.00292	6.5786	6.73897	6.69693	6.82446	6.66635	6.75793	6.74287	6.47148	6.41248	6.82926	6.67583	6.58504	6.65965	6.85189	6.57116	6.80938	6.99055	6.94751	6.60286	6.85535	6.71543	6.87944	6.66306	7.07986	6.90721	6.9224	6.89544	6.4722	6.71505	6.80989	6.96338	6.97106	6.89243
ARPP21	6.76751	6.90465	6.55136	6.65969	6.74558	6.72385	6.83205	6.72983	6.6413	6.77062	6.56726	6.67176	6.72234	7.19896	6.81626	6.64139	6.61911	6.61824	6.74369	6.76332	6.7218	6.7349	6.73808	6.70431	6.67833	6.65623	6.7741	6.67541	6.81283	6.63673	7.06918	7.50686	6.80937	6.63169	6.7671	6.62272
ARR3	6.74713	6.90203	6.92193	6.86254	6.87373	6.76827	6.66577	6.84502	6.9614	6.83074	6.9458	7.11424	6.48351	6.89154	6.66163	6.80599	6.60552	6.85405	6.74876	6.55483	6.61917	6.63667	6.59061	6.67877	6.70283	6.45852	6.67169	6.46313	6.62197	6.58996	6.51494	7.00829	6.59123	6.54707	6.40741	6.78567
ARRB1	6.73862	6.65128	6.75991	6.77925	6.63174	6.34578	6.82321	6.36369	7.00808	6.53539	6.69291	6.36919	6.47137	6.88097	6.7145	6.56268	6.32634	6.23119	6.48246	6.58905	6.51949	6.56248	6.30826	5.92805	6.62012	6.5921	6.52049	6.42112	6.41738	6.36308	6.43066	6.52556	6.24814	6.41969	6.02853	6.66943
ARRB2	6.80035	6.87765	6.86055	7.08284	6.85346	6.98903	6.94148	6.87476	6.85101	6.8102	6.92245	6.76816	7.16043	6.49953	6.71367	6.72441	6.78284	6.78742	7.04641	7.17579	7.06008	7.1483	6.91317	6.86924	7.07156	7.02085	7.00133	7.04782	6.94559	7.10762	7.13639	6.8742	7.22011	6.97063	7.09213	7.01699
ARRDC1	6.75186	6.68666	6.81685	6.46864	6.20022	6.78814	6.40601	6.73503	6.8477	6.65404	6.6114	6.86814	6.36862	6.7779	6.39137	6.66062	6.85485	6.33692	6.58088	6.36442	6.8102	6.65183	6.64736	6.789	6.85817	6.55928	6.88632	6.75471	6.57371	6.65967	6.86082	6.56524	6.50614	6.63548	6.77497	6.74175
ARRDC2	6.6111	6.71693	7.00592	6.85029	7.11893	6.64632	6.82483	6.77817	6.85784	6.99773	6.724	7.1781	6.871	6.80377	6.65392	6.83272	6.47324	7.22487	7.19645	7.24144	7.2709	7.02623	6.99469	6.93787	7.00447	6.93027	6.9714	7.01481	6.79632	7.01339	6.75982	6.91114	7.0672	7.01299	7.13935	7.20623
ARRDC3	6.59417	6.59894	6.55901	6.62716	6.75353	6.73706	6.3291	6.64346	6.49152	6.66867	6.5316	6.6791	6.39719	6.42447	6.59857	6.3917	6.51215	6.80228	6.33124	6.53413	6.52248	6.44992	6.60997	6.39025	6.38716	6.77449	6.44873	6.62654	6.64115	6.58232	6.49307	6.60816	6.77089	6.59005	6.61055	6.57955
ARRDC4	7.70954	6.73796	7.27244	7.16728	7.38935	8.04181	8.17512	8.01575	8.30316	7.64927	7.84297	8.2485	6.7155	7.92068	7.98926	6.93965	6.95393	7.55148	7.39307	7.86444	7.64153	7.88107	7.35561	6.86236	7.71554	7.21247	8.21759	7.66673	8.2816	7.77061	7.32978	7.41966	7.2977	7.41498	7.24489	7.58348
ARSA	6.8898	6.79094	7.10693	7.03161	7.27311	6.80866	7.00315	6.96058	7.05987	6.97204	7.14702	6.94567	7.51177	7.20528	7.21465	7.37118	7.35317	6.88743	7.25556	7.2317	7.04985	7.27944	6.99642	7.57778	7.05379	6.98249	7.10263	6.90612	7.14043	7.04823	6.80266	6.92154	7.05419	6.83468	7.09716	6.85409
ARSB	6.88871	6.79478	6.78348	6.84058	6.96278	6.90868	6.92211	6.64391	6.70879	6.96636	6.73261	6.44063	6.81288	6.80142	6.64211	7.05148	6.99301	6.84773	6.80642	6.67747	6.84732	6.76819	7.07299	6.75135	6.78701	6.74996	6.92441	7.03041	6.89886	6.85351	6.87099	6.90285	6.69011	6.90933	6.94346	6.95319
ARSD	6.70755	6.69699	6.70321	6.73232	6.59728	6.67969	6.87086	6.68704	6.7186	6.70728	6.71088	6.82621	6.70243	6.8252	6.78162	6.76672	6.92763	6.74899	6.76692	6.73978	6.86462	6.7115	6.67842	6.83826	6.70096	6.63235	6.69808	6.73411	6.77357	6.60108	6.6986	6.61949	6.60435	6.6394	6.7296	6.6983
ARSE	6.40698	6.73567	6.72848	6.66217	6.61357	6.74004	6.76602	6.73628	6.76357	6.6835	6.6551	6.75862	7.26472	6.82675	6.7512	6.63461	6.67523	6.44444	6.89846	6.85023	6.81604	6.84088	6.79944	6.82164	6.85587	6.83374	6.85925	6.60111	6.72336	6.80712	6.82139	6.47513	6.69566	6.77709	6.75751	6.59205
ARSF	6.63871	6.66076	6.83309	6.81771	6.65609	6.68749	6.79053	6.6875	6.5315	6.77	6.69536	6.78276	6.713	6.62684	6.65305	6.62473	6.76812	6.57662	6.68864	6.6536	6.42545	6.76528	6.40496	6.64542	6.55017	6.22647	6.75614	6.7691	6.62013	6.68135	6.46515	6.65687	6.70765	6.65216	6.54028	6.57633
ARSG	12.9133	13.0159	13.3913	12.9452	13.138	12.9579	13.138	13.0442	12.9334	12.6405	12.5579	13.138	12.7334	12.8043	12.6288	13.0281	12.9023	12.9579	12.9452	12.9452	12.6573	12.7932	12.7214	13.3027	13.2682	13.3338	13.0002	13.3338	13.2528	12.9334	13.3027	13.3153	13.3913	13.0776	13.3338	12.9579
ARSH	6.65084	6.78097	6.73493	6.63699	6.62638	6.80551	6.72556	6.72835	6.76521	6.70572	6.82646	6.63537	6.82419	6.58731	6.83301	6.72961	6.6568	6.65249	6.63495	6.78855	6.70546	6.65388	6.74222	6.63077	6.70681	6.71355	6.6557	6.77332	6.75159	6.63815	6.80788	6.73734	6.63336	6.62601	6.56565	6.70064
ARSI	6.92024	6.91403	7.03777	6.73378	6.71491	6.99831	6.86616	7.08976	6.73162	6.77896	6.71291	6.91644	7.11931	7.13247	6.68471	6.71887	6.87908	6.96904	7.00343	6.88554	6.9129	6.82018	6.75737	6.6757	6.83852	6.87064	6.96878	6.81663	6.80292	6.82323	6.87214	7.00063	6.86624	6.97278	6.96003	6.8556
ARSJ	6.37054	6.88313	6.79854	6.87824	6.74348	6.62781	6.77326	6.57998	6.63336	6.61366	6.30207	6.61424	6.6855	6.76907	6.61408	6.83423	6.79203	6.56429	6.68813	6.87512	6.63638	6.82834	6.62539	6.62152	6.94733	7.02274	6.84195	6.93727	6.63551	6.89958	6.65123	6.51854	6.69028	6.73443	7.01158	6.73215
ARSK	13.8566	13.992	13.9669	13.9435	13.9185	14.02	13.8886	13.7807	13.5767	13.2528	13.8248	13.6592	13.9185	14.0474	13.9435	13.8886	13.8248	13.6862	13.6592	13.9669	13.5178	13.9435	13.7134	13.6222	13.7134	13.7807	13.6043	13.7598	13.6862	13.455	13.7807	13.992	13.7598	13.7312	13.5568	13.5767
ART1	6.53643	6.7468	6.65788	6.49846	6.6394	6.69399	6.83666	6.71776	6.86454	6.59185	6.46195	6.62703	6.64764	6.62721	6.56668	6.62272	6.54148	6.74621	6.47246	6.7232	6.65522	6.71916	6.65737	6.57952	6.48071	6.69054	6.68678	6.58075	6.86193	6.7032	6.49486	6.57688	6.55361	6.60016	6.36051	6.6176
ART3	6.84622	6.79776	7.03172	7.02055	7.23073	6.81071	7.01031	7.24375	7.03673	7.36202	7.06192	6.81604	6.92228	7.13994	6.64078	6.72292	6.86285	7.32924	7.07108	6.8918	7.11598	7.18188	6.87895	7.01043	6.8142	7.02154	7.32426	6.90175	7.56986	6.84763	6.97517	6.81375	7.2908	7.05987	6.98342	7.07059
ART4	6.9619	6.50743	6.50038	6.70872	6.60587	6.66476	6.68571	6.60503	6.58808	6.66476	6.82205	6.65324	6.77482	6.72442	6.69931	6.59178	6.64486	6.76154	6.62514	6.36473	6.58238	6.8897	6.80614	6.37866	6.60992	6.53454	6.70498	6.73251	7.06108	6.61517	6.7267	6.69343	6.75284	6.68289	6.8313	6.50008
ART5	7.20339	6.51116	7.26997	8.07807	7.25251	6.71266	7.22105	7.33005	6.67767	7.33675	6.49495	7.07847	6.67088	6.43214	6.69675	7.71616	6.97502	7.12021	7.30228	6.85276	7.27614	7.07561	6.60937	6.63625	7.53759	7.23938	7.74204	7.36951	8.12657	7.56401	6.92345	6.67257	6.98131	7.13416	7.12867	7.2289
ARTN	6.84567	6.99477	7.15034	6.74362	7.2717	7.08704	6.84047	6.75091	6.55543	6.72995	6.75908	6.4188	7.05642	6.8861	7.22659	6.73049	6.71502	6.75062	6.94717	6.72127	6.70837	7.12323	7.16947	6.84925	6.84889	6.83321	6.93891	6.73273	6.85535	6.72333	7.32992	6.67673	6.88908	6.99561	6.74136	6.86928
ARV1	7.06757	7.84009	7.37217	7.99672	7.08449	7.52765	7.33135	7.32906	7.49883	7.47202	7.42881	6.91732	6.6812	6.82928	7.2073	7.02463	7.20704	6.88496	7.60619	7.76901	7.63617	7.60666	7.62864	7.85671	7.43612	7.35164	7.96438	7.31317	7.74204	7.39269	7.58395	7.26732	7.40135	7.71083	7.53557	7.67911
ARVCF	7.06381	7.33878	7.20681	7.15084	6.87112	7.05222	6.84423	6.90201	6.86149	6.72617	6.73426	6.83584	6.82229	6.7369	6.93985	7.04875	6.81539	7.52809	6.82347	6.72724	6.80356	6.73738	6.88057	6.93534	6.93594	6.72236	6.73383	6.97331	6.72962	7.008	6.76812	6.60862	6.97894	6.53563	6.93974	6.74959
ARX	6.66799	6.71467	6.61837	7.11355	6.86873	6.91781	6.91242	6.8305	6.71352	6.9619	6.82854	7.05603	6.45881	6.83922	6.73909	6.78173	6.56839	6.64383	6.91885	6.66569	6.77877	6.60986	6.66126	6.70384	7.18606	6.68136	6.90194	6.60151	6.89683	7.03649	6.89378	6.7629	6.80459	6.68101	6.86905	6.78052
AS3MT	6.69657	6.6554	6.70103	6.77978	6.93958	6.74101	6.75529	6.92178	6.65721	6.67678	6.65627	6.64913	6.89964	6.72692	6.7442	7.09529	6.73268	7.1704	6.98081	6.94975	6.68586	6.70929	6.6365	6.86907	6.75023	6.99892	6.99994	6.89606	6.92741	6.73213	6.74523	6.81224	6.89804	6.58022	6.78531	6.91211
ASAH1	6.94616	6.67852	6.84506	6.7669	6.83391	6.62828	6.77497	6.8919	6.74166	6.83988	6.84116	6.61808	6.66037	6.55643	6.83099	6.69356	6.77313	6.75447	6.79822	6.70211	6.88262	6.7049	6.6854	6.98282	6.92111	6.67237	6.87776	6.92989	6.86643	6.84427	6.67326	6.86239	6.78166	6.81148	6.89625	6.87396
ASAH2	6.68803	6.69639	6.70111	6.71544	6.76427	6.92707	6.57299	6.85488	6.68338	6.76742	6.70398	7.03323	6.99596	6.71463	7.09023	6.81706	6.89766	6.87549	6.72397	6.7389	6.95057	6.82793	6.89352	7.07133	6.71713	6.75405	6.68472	6.60506	6.88049	6.81036	7.04502	6.83644	6.60595	6.92211	6.72247	6.92237
ASAP2	6.91729	7.71376	7.23592	7.062	7.53491	6.556	7.60991	7.33476	7.41204	7.55417	7.08682	7.12323	6.94019	6.91596	7.42423	7.02429	6.84633	7.00424	7.48275	6.89567	7.27141	7.29566	7.16665	6.5707	7.3165	7.19087	7.24912	7.52188	7.54262	7.20806	7.26131	7.32833	7.28787	7.5151	7.52873	7.68333
ASAP3	8.88384	8.68625	8.89653	8.69255	8.55048	9.02569	9.05763	8.95414	8.77072	8.83293	8.88832	9.62199	9.0954	9.19962	9.5695	9.11265	9.47309	9.18004	8.81609	8.54265	8.62462	8.55838	8.083	8.26524	8.82017	8.43651	8.20346	8.95414	8.49152	8.7211	9.09344	8.9517	8.96468	9.00713	9.0782	9.01373
ASB10	6.60437	6.85385	6.47957	6.85411	6.63942	6.59899	6.68337	6.67779	6.89848	6.60475	6.73664	6.76257	6.55008	6.5999	6.65053	6.7855	6.4902	6.80674	6.75484	6.83222	6.79418	6.55093	6.62274	6.56701	6.81747	6.68149	6.54022	6.4595	6.76181	6.66191	6.72691	6.6384	6.5291	6.6217	6.61374	6.63971
ASB11	6.61284	6.48953	6.62931	6.58799	6.85319	6.71798	6.59727	6.74064	6.86317	6.77385	6.64572	6.6207	6.67165	6.56825	6.70891	6.5353	6.73799	6.80459	6.61288	6.69102	6.84388	6.72118	6.73218	6.84284	6.65865	6.71227	6.81871	6.53228	6.5368	6.51394	6.6598	7.05456	6.6345	7.0608	6.44673	6.66236
ASB12	6.8382	6.91861	6.75643	6.79805	6.9244	6.52814	6.73659	6.49369	6.70065	6.64207	6.79065	6.62055	6.84475	6.44411	6.51858	6.53745	6.83432	7.16233	6.37655	6.60739	6.78919	6.71754	6.6981	6.58831	6.78195	6.61012	6.72108	6.53988	6.69386	6.83251	6.47013	6.70352	6.61609	6.8872	6.71554	6.7869
ASB13	7.24063	7.23387	7.31443	7.28741	7.14119	7.33928	6.95728	6.84839	7.1053	7.09661	7.03334	7.21183	7.62703	6.81062	7.54175	6.86302	7.17355	7.2747	7.30989	7.25424	7.11095	7.06053	7.23485	6.90158	6.97781	7.01287	7.02934	7.01229	7.14401	7.11286	7.1472	7.2599	7.0802	6.92011	7.04807	7.03469
ASB14	6.63991	6.7215	6.66972	6.77829	6.56805	6.90272	6.69714	6.55842	6.70168	6.74362	6.69723	6.88987	6.7888	6.7806	6.74726	6.77211	6.75742	6.55327	6.72086	6.83307	6.7243	6.66903	6.71717	6.68285	6.70542	6.68025	6.63576	6.37548	6.70524	6.54895	6.5584	6.87203	6.70741	6.73459	6.71571	6.66826
ASB15	6.49073	6.51133	6.62491	6.39517	6.80773	6.55181	6.70364	6.65034	6.62049	6.37035	6.60259	6.49059	6.74798	6.42115	6.83782	6.69119	6.42926	6.55502	6.6183	6.55976	6.44274	6.61517	6.51169	6.39417	6.36393	6.56829	6.55836	6.60237	6.46385	6.64924	6.41309	6.3656	6.61567	6.82256	6.47703	6.11047
ASB16	6.68255	6.66437	6.62283	6.64487	6.54093	6.49186	6.73247	6.60993	6.64098	6.91635	6.7285	6.905	6.71109	6.53464	6.74442	6.99757	6.4651	6.5218	6.73471	6.74994	6.90771	6.45211	6.60139	6.50865	6.45128	6.68526	6.78798	6.80064	6.72608	6.70729	6.57179	6.80061	6.63954	6.83134	6.47957	6.44368
ASB17	6.52864	6.59088	6.59197	6.77214	6.69012	6.7754	6.63035	6.64617	6.53857	6.41122	6.47127	6.47724	6.76556	6.26	6.55403	6.55909	6.62502	6.56274	6.08214	6.37518	6.60336	6.23396	6.51861	6.39798	6.62326	6.29353	6.39917	6.49809	6.76474	6.75784	6.68039	6.51134	6.54401	6.73019	6.48469	6.68295
ASB2	7.00511	8.63278	6.83719	7.97053	7.70315	7.37581	7.48596	8.52752	7.35957	8.25657	7.43533	7.64119	8.46967	8.71345	7.84928	8.28976	7.04326	8.15782	8.67519	7.37167	7.81365	7.47054	6.48083	6.71459	6.80406	6.74013	8.39863	7.09256	8.38799	6.4838	6.71687	6.79026	8.36745	7.26376	7.51536	8.22482
ASB3	7.02729	6.89602	7.06848	7.22898	7.26481	7.10426	7.30324	7.30923	7.01309	7.20406	7.0803	7.15354	6.87537	6.78192	6.76203	6.99201	7.02015	6.61804	7.14306	7.20596	7.19649	7.17386	7.06607	6.97833	7.20927	7.3232	7.04385	7.31975	7.25733	7.21833	7.19737	7.15382	7.10505	6.84828	7.06712	6.97254
ASB4	6.53259	6.65199	6.77388	6.7594	6.79638	6.7049	6.61113	6.73333	6.74708	6.72096	6.72978	6.7221	6.69109	6.93567	6.67149	6.59423	6.6452	6.7593	6.67696	6.61187	6.78486	6.6789	6.7764	6.8665	6.53784	6.66444	6.42254	6.70277	6.67793	6.66076	6.82709	6.6701	6.63022	6.63849	6.68932	6.65026
ASB5	6.58497	7.08584	6.20511	6.5181	6.64203	6.62843	6.85009	7.16987	6.56293	6.97449	6.52942	6.81723	6.74282	6.54677	6.52558	6.5457	6.24984	6.53837	7.16255	6.49338	6.90455	6.65719	6.56099	6.45525	6.44404	6.56603	7.10937	6.46698	7.12196	6.45812	6.58162	6.5946	6.77186	6.52991	6.81878	6.73459
ASB6	6.82301	6.67061	7.0121	6.76495	6.95479	6.68571	6.75459	6.75917	6.88277	6.83595	6.66792	7.1281	6.66929	7.00733	6.80152	6.73772	6.7702	6.72941	6.92267	6.86173	6.7309	6.80155	6.70648	6.85014	6.8913	6.73546	6.72503	6.85889	6.69784	6.80383	6.91596	6.75519	6.71853	6.61251	6.86223	6.89684
ASB7	6.77475	6.82607	6.73216	6.70637	6.75004	6.82049	6.66377	6.51123	6.82149	6.66951	6.86707	6.85854	6.67888	6.75695	6.77588	6.72008	6.76293	6.79848	6.57755	6.76265	6.65285	6.80302	6.68644	6.57366	6.76441	6.48243	6.70996	6.74429	6.79868	6.72166	6.75222	6.74925	6.75277	6.73707	6.80991	6.63793
ASB8	7.79246	6.70665	8.2307	8.49433	7.76135	8.34841	7.78912	8.14155	8.18374	8.21181	8.50481	8.43887	7.18989	7.90588	6.79058	8.09191	8.40076	7.75198	8.53634	8.30499	8.53521	8.23573	8.27251	8.12388	8.62374	7.94841	8.85531	8.50959	8.19389	8.73151	7.43713	7.88587	8.82875	8.24799	8.33169	8.47154
ASB9	6.46102	7.54703	6.84574	7.40402	6.99082	6.7245	7.57386	7.40278	7.37422	7.35757	7.16385	7.456	7.48188	6.80301	8.15544	7.81684	7.49651	6.66684	7.12984	7.28043	6.94319	7.12875	6.77326	6.8593	7.15103	7.01766	7.36383	7.01828	7.08183	7.22266	7.37692	6.98029	7.17369	7.3183	7.32409	6.94941
ASCC2	9.15027	9.03007	9.06065	8.86239	9.28941	9.11519	9.00713	8.9549	9.44253	8.69399	9.23289	9.3392	8.82534	9.12355	9.70136	9.26062	9.51098	9.61187	8.79729	9.18577	8.4307	8.59464	8.48623	8.91168	8.49048	9.2265	8.35597	8.49102	8.66523	8.662	8.99804	8.51355	8.89744	8.93165	9.04322	8.82732
ASCC3	7.03023	6.75755	6.63454	7.27362	6.78076	6.74217	6.776	6.95772	7.13394	6.81264	6.67996	6.80088	6.5625	6.71338	6.65344	6.45223	6.72031	6.76323	6.77607	6.99002	6.86278	6.79537	6.82001	6.60905	7.00511	7.00569	7.15189	6.88621	7.12875	7.09049	7.00332	7.07953	6.78146	6.93622	6.96343	6.98209
ASCL1	6.71905	6.68962	6.82815	6.78568	6.63972	6.92383	6.77878	6.64622	6.84156	6.41633	6.49274	6.32893	6.50752	6.26656	6.71284	6.51475	6.66461	6.58678	6.69168	6.77861	6.82596	6.56584	6.91133	6.63904	6.17696	6.66098	6.71971	6.46204	6.57374	6.61776	6.65544	6.40349	6.47493	6.57777	6.57258	6.69062
ASCL2	7.36703	7.48458	7.25024	7.15427	7.55649	7.39065	7.17342	7.05809	7.29379	7.00774	6.91186	6.8751	7.81199	8.09857	7.3949	7.42328	7.16665	7.43312	7.15096	7.14431	7.19372	7.29331	7.59162	7.69804	6.90508	7.11859	7.00713	6.93733	7.08053	6.96254	7.11693	7.08863	6.85745	7.20584	7.05843	7.02331
ASCL3	6.71356	6.69124	6.53589	6.61629	6.42966	6.83261	6.75528	6.7575	6.49801	6.44007	6.40279	6.61685	6.82817	6.59823	6.81968	6.42406	6.62863	6.76268	6.87666	6.77195	6.53251	6.48412	6.68998	6.50512	6.69209	6.79575	6.64823	6.9137	6.38151	6.80649	6.68512	6.68019	6.54602	6.74571	6.53907	6.87135
ASCL4	6.83844	6.5164	6.84084	6.6647	6.69469	6.69205	6.66692	6.77068	6.607	6.76942	6.70873	6.75108	6.62129	6.61288	6.76705	6.56589	6.4421	6.51608	6.74151	6.69157	6.68405	6.5789	6.657	6.86621	6.63368	6.68514	6.69841	6.70493	6.66586	6.58608	6.57875	6.80624	6.83862	6.60028	6.6724	6.77059
ASF1A	6.53439	6.34841	6.49369	6.91947	6.50363	6.66856	6.87953	6.80552	6.96391	6.77635	6.92725	6.78911	6.60382	6.49455	6.4465	6.65683	6.33897	6.55436	6.58184	6.7864	6.80321	6.53721	6.68848	6.46887	6.99763	6.91927	6.95456	6.94524	6.75432	7.05595	6.48001	6.99483	6.76056	6.719	7.11591	6.78161
ASF1B	6.7829	6.50441	6.64889	6.66793	6.6053	6.96754	6.54663	6.45564	6.57728	6.75451	6.6246	6.40995	6.73937	6.54262	6.7631	6.7682	6.59468	6.80352	6.61007	6.74418	6.6633	6.73614	6.88628	6.31021	6.83309	6.80031	6.6065	6.71844	6.81174	6.66736	6.71478	6.56057	6.68203	6.75843	6.79282	6.96157
ASGR1	8.18669	6.40655	8.61874	7.99962	7.66743	7.36806	7.38682	7.46444	7.77236	7.94467	7.82381	7.53417	6.61667	6.68583	8.26524	7.6318	7.71348	7.83164	7.49113	7.80081	7.64344	7.03008	7.85486	8.90646	7.76698	7.66977	7.4059	7.6772	7.17567	7.82639	7.38589	9.68318	7.70047	8.55946	7.52646	7.12337
ASGR2	6.47975	6.61194	6.66093	6.62162	6.78545	6.44163	6.55545	6.67607	6.61637	6.61064	6.6647	6.88651	6.48102	6.66221	6.29449	6.62971	6.51314	6.82417	6.56274	6.86761	6.51084	6.7695	6.78151	6.55824	6.71414	6.54708	6.7928	6.6747	6.69555	6.54387	6.52841	6.8162	6.79908	6.66447	6.69006	6.47125
ASH1L	6.58607	6.70875	6.68143	6.72419	6.62362	6.37486	6.76879	6.43799	6.51118	6.60233	6.8448	6.43348	6.42458	6.60971	6.65016	6.51601	6.60925	6.65476	6.69137	6.55759	6.65103	6.392	7.05773	6.69731	6.64451	6.55539	6.64968	6.68757	6.65	6.63134	6.82542	6.80779	6.66056	6.67269	6.70431	6.77146
ASH2L	7.40258	6.5693	7.11959	7.04156	6.70967	6.78006	6.83499	7.05869	7.10273	7.35884	6.90886	6.93674	6.87707	6.50517	7.01388	6.62568	6.7642	7.42803	7.18177	7.1201	7.15406	7.09413	7.146	6.89212	7.25508	7.04105	7.65242	7.31176	7.59162	7.14067	7.06784	6.95029	7.22552	7.39009	7.29399	7.22659
ASIC1	6.87936	7.10563	6.6153	6.69358	6.71296	6.72496	6.62968	6.98903	6.9724	6.83365	6.93133	6.6851	6.78105	6.57779	7.11412	7.07651	7.02193	6.84979	6.96995	6.97175	6.86652	6.9341	6.73453	6.86507	6.94008	6.75092	6.9338	6.75358	6.86417	6.82434	7.02947	7.07665	6.79134	6.87731	6.93421	6.98103
ASIC2	6.70118	6.71737	6.82022	6.85879	6.61206	6.7442	6.77278	6.80945	6.76835	6.65668	6.64837	6.51574	6.74042	6.74771	6.82049	6.7339	6.70747	6.65281	6.61217	6.76157	6.78038	6.66932	6.66902	6.70521	6.64237	6.73979	6.57653	6.69375	6.67388	6.71435	6.66649	6.71873	6.79926	6.83666	6.73066	6.73788
ASIC3	6.42805	6.596	6.19638	6.50237	6.66677	6.4535	6.6308	6.60307	6.46534	6.71179	6.59245	6.41741	6.55112	6.49437	6.58559	6.6118	6.23785	6.54209	6.46001	6.73425	6.45867	6.47196	6.50336	6.86879	6.67491	6.4254	6.41009	6.40215	6.72527	6.61959	6.57371	6.53223	6.79978	6.43772	6.36184	6.50256
ASIC4	6.97631	7.32992	7.02199	7.23222	6.78084	6.90427	6.85052	7.01494	6.78835	6.93032	6.75747	7.20842	6.97735	7.03097	6.82239	7.22011	6.97614	6.98656	6.81997	6.94837	6.92355	6.92537	7.05198	6.76253	6.80388	6.60932	6.92331	6.94845	6.82484	6.90132	6.857	7.11218	6.85333	6.733	6.87824	6.92647
ASIC5	6.61085	6.8207	6.66552	6.44735	6.59464	6.71156	6.57076	6.63808	6.51561	6.54594	6.80969	6.56388	6.66292	6.51965	6.52069	6.53678	6.6428	6.5114	6.62836	6.65947	6.31597	5.83846	6.46352	6.5096	6.86174	6.66289	6.41346	6.6097	6.76257	6.75697	6.57248	6.53205	6.63685	6.34114	6.73643	6.29535
ASIP	6.8125	6.9405	7.97094	6.90472	8.50829	7.14056	7.58395	7.7826	7.14693	7.48798	7.78331	6.31975	8.77072	10.1969	9.86091	9.37972	7.35001	7.39747	7.6219	7.37053	7.82148	8.11047	7.26517	10.0951	6.97718	7.89968	6.9435	7.85583	7.18754	7.04654	7.27944	7.38919	7.06088	7.32767	8.52493	7.23329
ASL	7.25222	6.70429	7.53892	6.86521	7.13771	6.85965	7.02021	7.00956	7.00424	6.86662	6.72019	6.66527	6.78183	6.94622	7.50428	6.93932	6.89332	7.41366	6.96282	7.1018	7.09516	7.00343	7.19469	6.94346	7.22932	7.46706	7.05222	7.26105	7.09744	7.18211	6.85406	6.75001	7.16409	7.21115	7.25593	7.25012
ASMT	7.25706	7.40167	6.99369	7.57979	7.3428	6.82809	6.67265	7.09814	6.63567	7.02406	7.4585	7.19877	6.72755	7.21907	6.88069	7.02715	6.82319	7.33238	6.98214	7.0459	6.93852	7.08201	6.72157	7.80291	6.90658	6.77275	6.84721	7.03334	6.71641	6.76805	7.2747	7.02715	7.07935	6.97614	6.87591	7.04451
ASMTL	6.70544	6.53559	7.45477	6.85568	7.01445	6.65692	6.99699	7.06603	6.99311	7.29816	7.14012	7.61716	6.93632	6.55137	7.57872	7.14759	6.72533	6.66601	7.48909	7.12047	7.33222	7.56151	6.914	7.6807	7.47997	7.23183	7.1769	7.58348	6.98477	7.23604	7.48889	6.88284	7.41799	7.02066	7.52124	7.42722
ASNA1	6.65595	6.53514	6.84863	6.70446	6.57979	6.98538	6.97634	6.83465	6.80719	6.9106	6.87404	6.61829	6.76092	7.01374	6.67463	6.71691	6.62827	6.70386	6.83445	6.8195	6.93813	6.68983	6.73755	7.08162	7.16385	7.04753	6.99091	6.97122	7.02607	7.02653	6.94305	6.71941	6.89783	6.99186	6.84955	7.00951
ASNS	6.85085	6.7076	6.73009	6.57791	6.83989	6.86516	6.61538	7.0773	6.76178	6.77101	6.71909	6.73507	6.62719	6.93019	6.75287	6.7903	6.97413	6.97005	6.8835	6.99883	6.85037	6.77373	6.87651	6.77489	6.89424	6.559	6.96219	6.80822	6.76551	6.95215	6.81207	7.09965	6.73105	6.77742	6.86255	6.89743
ASNSD1	8.8943	8.51097	8.06124	8.7539	9.31989	8.78134	9.22001	8.81777	8.70606	8.22056	8.46494	8.99191	8.86114	8.06042	8.52752	8.1262	8.20143	8.49304	8.46805	8.65766	8.34795	8.49251	8.63017	8.36248	8.25262	8.56729	8.29245	8.04383	8.17147	8.20483	7.86704	8.50188	8.7211	8.48567	8.50127	7.98417
ASPA	6.70367	6.95339	6.52015	6.7047	6.75087	6.91065	6.6291	7.20922	6.74259	6.89307	6.71608	6.84582	6.5111	6.76528	6.76754	6.95226	6.52084	6.4354	6.69067	6.80111	6.78688	6.63322	6.6671	6.58921	6.55137	6.56271	6.84672	6.55122	6.6811	6.77572	6.84484	6.74842	6.54282	6.53471	6.46677	6.79028
ASPG	6.45161	6.74482	6.65846	6.49305	6.57269	6.62983	6.43211	6.59297	6.49321	6.55996	6.68097	6.8254	6.86548	6.56329	6.65689	6.37153	6.7319	6.83951	6.47028	6.52227	6.57137	6.617	6.5272	6.43313	6.50197	6.34693	6.51047	6.71328	6.4872	6.55775	6.54167	6.76247	6.50768	6.32307	6.57498	6.68999
ASPH	6.49925	6.55728	6.66615	6.74996	6.63697	6.4833	6.54336	6.52926	6.71242	6.61888	6.75495	6.67008	6.49984	6.74	6.61995	6.55931	6.69882	6.65212	6.53794	6.56924	6.60648	6.71711	6.69218	6.59836	6.50235	6.69185	6.69615	6.70646	6.69814	6.63267	6.51741	6.48995	6.65046	6.7103	6.70533	6.72808
ASPHD1	6.6004	6.97977	6.74126	6.80779	6.67955	6.85453	6.73183	6.67838	6.57771	6.63044	6.7171	7.01514	6.49336	6.73919	6.82039	6.69945	6.6605	7.00634	6.66632	6.73502	6.73132	6.76833	6.58743	6.91172	6.71775	6.52763	6.87825	6.86635	6.67367	6.7852	6.74412	7.8824	6.51094	6.59552	6.56915	6.62909
ASPHD2	7.27544	6.54069	6.99113	7.15667	7.75275	7.70808	7.56206	7.30793	8.06289	7.55785	7.38186	8.48769	7.3776	6.41047	6.8546	7.04156	7.69706	6.87358	7.05249	8.22801	7.66594	7.41084	7.74492	6.63384	7.31498	7.32003	7.16143	7.10544	7.08137	7.41818	7.17668	8.36199	6.98152	7.31088	7.24924	7.02136
ASPM	6.56829	6.80652	6.65015	6.65275	6.89078	6.91367	6.73597	6.56513	6.68657	6.81763	7.32959	6.51332	6.78169	6.47329	6.67666	6.92822	6.52951	6.58438	6.51073	6.66841	6.26949	6.47296	7.01569	6.69866	6.74863	6.61885	6.38539	6.29814	6.67985	6.73959	6.67576	6.57629	6.9627	6.56324	6.61783	6.58969
ASPN	7.79483	7.05506	6.67211	6.92778	7.22499	6.67115	6.83901	7.21247	6.88807	6.7664	6.72384	7.03177	6.78726	6.8026	6.92828	6.66492	6.59149	6.72653	7.19743	6.803	7.08301	6.73462	6.58645	6.76303	7.04097	6.93548	7.26043	7.06269	7.29956	7.13394	6.78264	6.7609	6.75797	7.2317	6.94169	7.00956
ASPRV1	6.75712	6.77749	6.6959	6.64382	6.88518	6.96447	6.51159	6.62792	6.79542	6.77436	6.44031	6.7631	6.73278	6.59659	6.88918	6.66859	6.58063	6.61774	6.7884	6.76598	6.74813	6.58046	6.87746	6.52015	6.97998	7.1764	6.92798	6.81166	6.88671	6.92345	6.70145	6.69095	6.88841	6.70391	6.74748	6.75679
ASPSCR1	6.85041	7.15861	7.0474	6.65886	7.069	6.7375	6.99541	6.84005	6.96473	6.84169	6.90113	6.74278	7.20557	6.83116	7.11635	6.86081	6.98342	6.95576	7.11446	7.02274	6.78475	6.94058	6.80648	6.93598	6.98928	6.95301	6.7391	6.95589	7.0964	6.97335	7.07517	6.89931	7.02021	6.9371	7.00123	7.0751
ASRGL1	6.31678	6.79871	6.81957	6.46902	6.58703	6.60541	6.69411	6.57127	6.78052	6.96176	6.79761	6.75144	6.80794	6.67772	6.70664	6.50481	6.82138	6.48811	6.9878	6.73991	6.9118	6.82049	6.76377	6.62187	6.96989	7.00532	6.78392	6.5758	6.93027	6.9609	6.87908	7.58662	7.00928	6.70785	6.75002	6.74572
ASS1	8.29638	8.00122	7.9311	8.17479	8.16415	8.44938	8.14349	7.96495	8.2679	8.03744	8.35736	8.82964	8.66052	8.80525	8.22544	8.82184	8.54972	8.02875	8.1071	8.34861	8.12542	8.58999	8.16001	8.07344	8.33758	7.8936	7.67043	8.12951	7.66257	8.36966	8.03845	7.81331	8.11851	8.17566	7.87584	8.26411
ASTE1	6.41738	6.51028	7.267	6.70193	6.59367	6.60513	6.8288	6.93649	6.93699	6.84229	6.74617	6.5727	6.74698	6.60213	6.51178	6.42893	6.79386	6.42157	6.86202	6.80556	6.9774	6.89944	6.78513	6.78635	7.01158	6.95196	7.00029	6.95795	6.99554	7.04097	7.03292	6.67391	6.796	6.89517	6.96758	7.01822
ASTN2	6.87769	7.39654	6.83841	6.67221	6.95523	6.77718	6.80992	6.98062	6.87141	6.96657	6.8347	7.2122	6.7262	6.71248	6.71931	7.03093	7.06048	6.80642	6.9233	6.89219	6.77637	6.94191	6.70299	6.69543	6.84694	6.8885	6.88308	6.7733	6.90872	6.90303	6.94089	7.13555	6.91105	6.84092	6.85375	6.93917
ASUN	6.20652	6.69811	6.64465	6.48412	6.6805	6.46955	6.7475	6.56332	6.70407	6.66232	6.71064	6.73356	6.63331	6.40793	6.44673	6.57665	6.56649	6.41057	6.65185	6.79978	6.91947	6.52317	6.3566	6.56378	6.9412	6.96868	6.92256	6.65468	6.85463	6.7285	6.85215	6.87088	6.71752	6.88032	6.9009	6.97365
ASXL1	8.31957	8.44692	8.78134	8.14103	8.42857	8.71833	7.63761	8.88832	8.68919	8.75838	8.61509	8.23476	8.76327	6.64384	7.76465	9.20948	8.09912	8.06321	8.63017	8.35315	8.40032	8.45763	7.88809	9.11519	9.09932	8.86502	8.4966	8.89653	9.05573	9.15642	8.85458	9.04649	8.90518	8.36392	8.89841	8.85311
ASXL2	6.72968	6.7994	7.05828	7.08137	7.01138	6.93613	6.92357	7.10026	7.00938	7.24528	7.24951	6.71484	6.76048	6.98894	7.14858	6.85103	6.92011	7.16918	7.23142	7.1514	7.28871	6.99659	7.32998	6.79086	7.10919	6.83359	7.23047	6.9578	7.16728	7.18798	7.12413	6.86951	6.76948	7.13744	7.11795	7.04985
ASXL3	6.91938	6.66318	6.73155	7.51442	7.55167	6.82631	7.65446	7.3921	7.35402	7.27279	7.51577	6.56265	7.01184	6.74891	6.56587	7.75633	7.04679	7.28273	7.12337	6.86689	7.12236	6.70569	6.80895	6.55543	7.17707	7.12266	7.12515	7.12825	7.41943	7.12739	7.44812	8.22578	7.22642	7.1526	7.06182	7.12413
ASZ1	6.71301	6.739	6.8617	6.62235	6.7509	6.83317	6.64549	6.88122	6.61225	6.68078	6.51578	6.83056	6.94068	7.04871	7.05344	6.69312	6.84952	6.72733	6.96549	6.77995	6.61305	6.65216	6.9458	6.6831	6.67932	6.63025	6.53476	6.76519	6.70509	6.8112	6.59924	6.78035	6.64725	6.65122	6.56601	6.75212
ATAD1	6.95474	7.53892	7.38065	7.28712	7.29105	7.70641	7.45308	7.62888	7.66367	7.47697	7.7341	8.4614	7.31715	7.15415	7.32536	6.93609	6.70866	7.17947	7.48823	7.43472	7.23913	7.739	7.22356	8.10466	7.31662	7.2289	7.65393	7.45081	7.33338	7.35923	7.16102	7.31088	7.30923	7.43173	7.45749	7.48401
ATAD2	6.9439	7.10403	7.23863	7.04619	7.73521	7.92758	7.98131	7.33189	7.23003	7.28142	7.56643	7.98887	7.57247	6.7399	6.73073	7.17071	7.2436	7.42226	7.12678	7.09798	7.12491	7.27574	7.37145	7.18671	7.17681	7.44498	7.04143	7.0388	7.06738	7.17732	7.01303	7.25706	7.38012	7.37292	7.37202	7.30576
ATAD2B	7.08947	6.89094	7.02581	6.86474	6.83823	6.83241	7.14545	6.96034	6.93988	6.98923	6.7584	6.37233	6.91526	7.38461	6.7466	6.76764	7.24409	6.97034	6.94781	6.86344	7.01451	6.85359	7.09725	7.17379	6.72186	6.97401	6.87873	7.04547	6.75465	6.95812	6.81244	6.91235	6.71173	6.76283	7.03479	6.91856
ATAD3A	7.65088	7.75576	8.34273	7.76525	7.49925	7.89805	7.92347	7.75275	7.99912	7.6988	7.62299	7.99009	8.36098	8.66651	7.69112	8.22532	8.21658	8.19842	7.45787	7.92044	7.94467	8.15145	8.5213	8.436	7.80605	7.79295	7.94207	7.68219	7.75853	7.93145	8.04342	7.56643	7.68041	7.53738	7.50871	7.60134
ATAD3B	6.88007	6.74522	7.19349	7.17947	6.91464	7.29654	6.99642	6.89255	7.0708	6.7087	6.48843	6.61007	6.88798	6.59056	6.7338	7.27279	6.56403	7.0388	6.93403	7.24747	6.93609	6.78647	7.09574	7.59131	7.03315	6.91933	7.05753	6.93343	6.77211	7.07167	6.83236	6.81076	6.89023	6.87284	6.83649	6.90036
ATAD5	6.87961	6.62232	6.70006	6.5821	6.5369	6.75973	6.48351	6.79505	6.64447	6.80976	6.64803	6.69129	6.96754	7.0959	6.52037	6.81019	6.59719	6.48668	6.58579	6.63613	6.78198	6.63257	6.74659	6.77559	6.35153	7.00079	6.90158	6.71535	6.66536	6.76181	6.56155	6.83283	6.26152	6.65444	6.61907	6.7505
ATAT1	6.79646	6.51255	6.63784	6.58789	6.88588	6.73427	6.49586	6.70748	6.6276	6.69278	6.86049	6.65302	6.6233	6.62901	6.88509	6.64722	6.43576	6.54732	6.51787	6.64416	6.7469	6.64798	6.59874	7.06284	6.43755	6.58434	6.81921	6.60629	6.95263	6.58265	6.52493	6.66883	6.67564	6.74041	6.79781	6.68063
ATCAY	6.72328	6.67819	6.32056	6.89904	6.77023	6.71839	6.63987	6.63576	6.7224	6.57362	6.78015	6.53611	6.69884	6.70487	6.72553	6.7141	6.56529	6.7998	6.7397	6.49932	6.72426	6.74926	6.43034	6.7029	6.62817	6.68168	6.61338	6.45403	6.717	6.85177	7.28635	6.91187	6.65474	6.66465	6.51368	6.78709
ATE1	6.62112	6.8853	6.57838	6.92327	6.78523	7.30038	6.73512	6.88931	6.89783	6.84597	6.74612	6.91075	6.92716	6.81436	6.92088	6.6664	6.49127	7.16555	6.79812	6.72959	6.65405	6.73846	6.98263	6.74984	6.72806	6.77229	7.0761	6.71651	6.55216	6.74684	6.55493	6.79935	6.68652	6.87917	6.79696	6.88724
ATF1	6.3201	6.41498	7.06097	6.53131	7.4851	6.32042	8.33069	7.24849	7.32335	6.95336	7.09465	6.32855	7.19396	6.38358	6.90505	7.49782	7.44424	8.1891	7.05487	7.20073	6.53362	6.86819	6.69771	6.67052	6.86952	6.78714	6.62731	6.90315	7.21028	6.7757	7.25277	6.72208	6.76982	6.87846	6.82016	6.50871
ATF2	6.8472	6.84229	6.86982	6.70083	6.6974	6.71631	6.80747	6.80164	6.57977	6.91795	6.89064	6.84592	6.84679	6.58646	6.5261	6.60616	6.646	6.86323	6.83074	6.91114	6.68886	6.93263	6.81542	6.23667	6.67627	6.59274	6.66628	6.82891	6.81019	6.8357	6.89146	6.84397	6.7842	6.66534	6.86241	6.75225
ATF3	6.70793	6.82136	6.88384	6.62709	6.86984	7.30808	6.79533	6.73425	6.72227	6.91287	6.55976	6.68742	6.82591	6.80846	6.70882	6.6877	6.72934	6.76536	7.03597	6.52791	6.79549	7.06029	6.69659	6.69265	6.66874	6.7995	6.56208	6.94169	6.70732	6.53625	6.73266	6.87576	6.56892	6.73609	6.87104	6.61526
ATF4	6.61083	6.72467	6.63848	6.74008	6.70082	6.75733	6.62413	6.75512	6.88649	6.77588	6.76219	6.77815	6.84423	6.87155	6.70188	6.74358	6.6018	6.68622	6.72108	6.84317	6.7455	6.75358	6.75878	6.67367	6.82539	6.70091	6.85299	6.75423	6.60119	6.80417	6.65138	6.762	6.70566	6.80284	6.80239	6.75576
ATF5	10.6571	8.80725	10.2361	9.98428	9.85722	8.72546	8.41412	8.50427	8.58964	8.77135	9.26422	8.20847	9.80836	9.66756	8.13888	8.75552	8.61874	9.73773	8.57325	9.46482	9.27319	10.0275	9.83487	8.82455	8.78371	9.40005	8.90841	9.2296	9.43323	8.70989	8.95338	7.82815	8.56906	9.2874	8.03031	7.73831
ATF6	6.79487	6.89741	7.13713	6.99802	6.80308	7.69408	7.00581	7.25942	7.22127	7.03069	6.79178	8.00297	7.38611	6.80666	7.50525	6.58716	6.79087	6.7388	7.25692	7.11711	6.82171	6.60942	6.59207	6.76239	6.88833	6.8778	6.93227	6.79912	6.76778	6.98382	7.21477	6.78892	6.9181	6.93699	6.94934	6.59395
ATF6B	6.6474	6.83465	6.44973	6.92274	6.76033	6.63942	6.76795	6.6577	6.57675	6.66144	6.78875	7.14235	6.80348	6.77407	6.62783	7.05989	7.23061	6.53306	6.6215	6.62501	6.62638	6.8204	6.91266	6.71358	6.7281	6.73098	6.66617	6.72332	6.67944	6.86679	6.86331	6.68907	6.77873	6.59197	6.75792	6.61482
ATF7	6.46079	6.23069	6.43026	6.46336	6.41284	6.77486	6.50413	6.43648	6.59842	6.55568	6.50462	6.5834	6.5537	6.56844	6.6721	6.45673	6.67114	6.52962	6.41138	6.26633	6.36157	6.46507	6.60079	6.51535	6.5935	6.26026	6.45786	6.46544	6.56728	6.6336	6.67227	6.61465	6.38418	6.33408	6.52586	6.54953
ATF7IP	6.75201	6.93317	7.22482	7.10762	6.66092	6.60514	7.01077	7.17049	7.02688	7.28532	6.96768	7.24009	6.54598	6.69506	6.89912	6.73886	6.83607	6.78806	7.13672	6.9741	7.34147	6.92175	6.92517	6.91666	6.92691	7.11524	7.14043	7.08152	7.60619	7.00829	6.88989	6.6156	7.0604	7.15293	7.0959	7.11484
ATF7IP2	8.01308	8.79401	7.63814	8.52493	8.08117	8.5461	7.45057	8.31647	8.86502	8.26103	8.67983	8.75177	6.76459	8.74297	8.23153	8.77745	9.10447	8.72315	8.42338	8.49603	8.35514	8.20801	8.03495	8.00501	7.7338	8.08578	7.91566	7.42226	8.1501	7.85187	7.79784	8.19449	7.77918	7.63284	7.75026	8.24699
ATG10	13.8067	13.8566	13.7312	13.6592	13.5568	13.4139	13.5178	13.455	13.2817	12.7134	13.5767	13.6222	13.8248	13.9185	13.8067	13.7134	13.4139	13.7598	13.4343	13.6862	12.9579	13.6411	13.3913	13.9669	13.1916	13.7134	13.3027	13.6862	13.4967	13.1692	13.5568	13.6592	13.5767	13.3338	13.3913	13.2817
ATG101	6.59938	7.70743	7.42644	7.36295	7.12925	7.80605	7.37675	7.2187	7.66274	7.66541	7.55331	7.87581	7.33644	7.68041	7.4585	7.67978	7.62347	7.34616	7.24221	7.7263	7.5844	7.71223	7.92394	7.43634	7.66775	7.34343	7.79633	7.58481	7.66999	7.79071	7.30714	7.47936	7.05359	7.57341	7.4895	7.56506
ATG12	9.52762	9.549	8.96739	9.49182	10.3708	9.60909	10.6166	10.0587	10.0507	9.14284	10.1304	6.29338	11.5419	11.8613	10.1611	10.9447	9.605	10.812	9.25077	9.11519	8.66399	10.2046	8.99191	9.01589	8.6601	10.047	9.13126	9.54401	9.55635	8.74451	9.95948	10.2988	9.80533	9.49275	9.17372	9.08524
ATG13	6.86384	6.83436	6.83038	7.14235	6.74822	6.66748	6.84885	6.81182	6.73239	6.91686	6.91219	6.57832	7.38566	7.01163	6.74115	6.78043	6.81788	6.72212	6.90222	6.93409	6.51583	6.83358	6.79767	6.84301	7.04794	6.92909	7.04766	7.06491	6.99108	7.07305	6.68091	6.69067	6.86027	6.86872	6.97474	7.05653
ATG16L1	6.59765	6.98043	6.77406	6.81369	6.81149	6.93445	6.93312	6.88891	6.87397	6.84831	6.89585	6.94506	6.7239	7.05583	6.81965	6.86581	6.98583	6.94226	6.9216	6.73942	6.69998	6.87188	6.8861	6.68536	6.83395	6.6225	6.87424	6.77587	6.96219	6.79065	6.60212	6.64879	6.85173	6.73381	6.81425	6.88711
ATG16L2	7.78824	7.27438	8.03333	7.96846	7.97215	7.17668	7.43514	8.05988	7.74065	7.44609	7.23791	7.98093	7.99523	8.43938	7.90818	7.89079	7.85616	8.3107	8.43315	8.39922	8.12704	7.64741	7.52188	8.72607	7.44958	8.12388	7.64302	7.63761	8.37033	7.50209	7.82502	7.59131	7.63928	7.53641	7.31128	7.53182
ATG2A	7.20435	6.87956	6.78948	6.76261	7.03803	7.16588	6.6739	7.26033	7.2856	6.65955	7.23512	7.45703	7.21931	6.93882	7.19877	7.5825	6.73912	6.88661	6.91027	7.16833	6.90517	7.05198	7.18933	7.40841	7.16024	7.03398	6.98237	7.12266	7.35383	7.10976	7.33286	7.23329	7.15064	6.97804	7.08918	7.07953
ATG2B	6.78862	7.21247	6.75657	6.82195	7.003	6.99898	7.03315	7.19877	6.91394	6.95136	6.68948	6.83402	6.98317	7.53913	6.72089	7.25412	6.84323	6.94828	7.06351	6.80609	7.02682	6.83566	6.76521	7.0582	6.86662	6.99394	6.92181	6.99186	6.85416	7.12166	7.0353	7.1017	6.93159	6.86222	6.96373	6.94413
ATG3	7.99962	7.66458	7.39048	7.82543	7.43472	7.75148	7.86804	7.59583	8.05471	7.71968	7.6534	7.10281	7.29545	6.92035	7.8498	6.99781	7.57892	7.69652	7.32862	7.85616	7.66571	7.61578	8.10283	7.33675	7.90847	7.88041	7.74791	7.63533	7.83916	7.8957	7.64671	7.77494	7.46623	8.11708	7.90076	7.77918
ATG4A	6.91759	7.03306	6.91609	7.11373	6.90498	7.02687	7.05902	6.93921	6.97115	6.98753	7.01031	6.74661	6.94027	6.5532	6.89927	6.6533	6.82329	6.60629	6.81668	6.93503	6.90434	6.59917	6.89264	6.8993	6.97869	6.74363	6.95589	6.88617	6.83341	6.82305	6.83638	7.01595	6.89711	7.03396	7.02935	6.90619
ATG4B	6.90039	9.22359	8.76486	9.05254	8.71063	8.24502	7.92715	8.01806	7.8297	7.9519	7.74904	7.35038	7.84754	7.32799	9.17698	8.17285	8.58834	7.98215	8.51535	8.02829	8.35911	8.38066	8.14858	9.06466	8.16823	8.70682	8.08215	8.32603	8.16947	8.3666	8.59368	8.45935	7.80381	7.83851	8.18521	8.23981
ATG4C	6.50887	6.49194	6.52687	6.691	6.72251	6.73108	6.96101	6.65179	6.73933	6.48364	6.68339	6.38818	6.74471	6.70214	6.52953	6.52459	6.67283	6.77151	6.79026	6.48821	6.74218	6.58027	6.80061	6.49038	6.89358	6.76289	6.87099	6.55648	6.82306	6.77906	6.60471	6.79328	6.65002	6.82231	6.8506	6.93196
ATG4D	6.7442	6.75675	6.59729	6.55904	6.92725	6.70188	6.71557	6.69007	6.64467	6.54189	6.54538	6.87086	6.77524	6.62056	6.50675	6.68882	6.61962	6.85703	6.75358	6.73082	6.76238	6.67131	6.65355	6.95802	6.6917	6.47329	6.77865	6.71698	6.51491	6.58373	6.61541	6.65831	6.72058	6.76986	6.73552	6.59567
ATG5	6.88961	7.52486	7.35269	7.69985	7.43962	7.83245	8.17147	7.93965	7.78854	7.6225	7.70315	8.3312	7.37644	6.94106	7.36593	7.54288	7.25171	7.82148	7.75576	7.6097	7.59822	7.77657	6.95504	7.57872	7.32567	7.1176	7.4133	7.36319	7.48149	7.23206	7.64241	7.59429	7.45267	7.83007	7.74492	7.64454
ATG7	8.10332	9.28099	8.5468	8.2266	8.08776	8.16604	8.12478	8.11276	8.42016	8.46198	8.60649	6.38653	9.24277	9.48122	9.17604	8.7539	8.65683	8.91698	8.07762	8.59612	8.06575	8.2422	8.00386	8.25049	8.34184	8.06394	8.10815	8.03227	8.17903	8.27209	8.07933	8.0337	8.29977	8.56004	8.43315	8.16947
ATG9A	6.93057	8.00955	7.32877	7.23091	7.70954	7.70451	6.95601	7.34264	6.89644	7.26684	7.21406	7.78476	6.80892	6.87595	6.59326	6.88883	6.79689	6.86129	7.72095	6.81578	7.45703	6.97982	7.44061	6.84649	7.34731	7.24633	7.49086	7.21028	7.22685	7.54602	7.33675	6.98986	6.98173	6.86344	7.56663	7.36122
ATG9B	6.47174	6.21757	6.36315	6.44475	6.64424	6.83784	6.40082	6.23433	6.62505	6.26723	6.57331	6.73926	6.40296	6.2656	6.61587	6.29454	6.70591	6.72207	6.25942	6.40765	6.36442	6.56033	6.55921	6.66671	6.41531	6.79349	6.57245	6.54653	6.6332	6.17098	6.22785	6.52898	6.61286	6.62761	6.28904	6.24357
ATIC	7.98417	7.39346	7.72464	8.13803	7.51118	7.2599	7.97261	8.04911	8.34476	8.05296	8.3413	8.56906	7.74686	7.12365	8.21805	7.74745	7.94423	8.06289	7.68797	7.9142	7.73732	7.82052	8.02527	7.50668	8.08507	7.96605	8.13658	7.86444	8.09102	7.9963	8.02903	8.27303	7.91379	8.32849	8.21658	8.14734
ATL1	6.60322	7.02816	6.95394	6.74936	6.78497	6.97884	6.89869	6.80005	6.82631	6.70399	6.7874	6.58295	6.88051	6.49911	6.52538	6.46251	6.79738	6.72181	6.69731	6.85732	6.72739	6.79214	6.64281	6.94131	6.97066	6.89643	6.835	6.70307	6.63865	7.05743	6.72711	6.97149	6.62669	6.95929	6.79288	6.6095
ATL2	6.51607	6.61525	6.71115	6.68236	6.78675	6.95251	6.72441	6.67304	6.79436	6.70774	6.73223	6.77845	6.75264	6.92837	6.90647	6.60791	6.97269	6.65179	6.85757	6.68522	6.79652	6.64088	7.0131	6.83889	6.7712	6.7898	6.78169	6.62187	6.60786	6.59296	6.67564	6.81841	6.56753	6.75902	6.71208	6.60586
ATL3	6.94491	6.65451	6.99524	6.35788	6.95679	7.11904	6.79216	6.67301	6.95483	6.5918	6.65163	6.97574	6.76848	7.03333	6.89335	6.67011	6.61155	6.51828	7.01518	6.95106	6.91128	7.19211	7.05859	6.67202	7.01479	6.83991	6.84429	6.70955	6.815	6.90688	6.70236	6.58441	6.77249	6.82073	6.90564	6.82878
ATM	6.98267	6.86254	6.93737	6.59994	6.89252	6.84885	7.27944	6.75483	6.72015	6.71952	6.94934	6.90263	6.93366	6.69507	6.85831	6.53094	6.71134	6.77931	6.81121	6.66933	6.66546	7.04843	6.76096	6.60209	6.84766	6.83363	6.6954	6.78915	6.84219	6.57699	6.77047	6.84828	6.67373	6.74924	6.60269	6.73993
ATMIN	6.80597	7.00218	6.8165	6.8584	6.67952	6.59892	6.81063	6.831	6.69559	6.9468	6.92193	6.8917	6.75832	6.64978	6.57695	6.5543	6.66747	6.58953	7.01164	6.78767	6.91739	6.78816	6.75812	6.76867	6.93496	6.80582	6.83974	7.04694	6.78918	7.0598	6.72812	6.87834	6.78547	6.89179	7.01865	6.99722
ATN1	6.55662	6.83182	6.91736	6.5257	6.74077	6.77291	7.24282	7.25811	7.11952	7.10403	6.95837	6.94068	7.407	6.93112	6.59862	6.87327	6.87432	7.13501	7.04636	6.56774	6.83176	6.93102	6.74379	6.50767	7.01993	7.04162	7.08511	7.02642	6.93955	7.0282	6.86476	6.90291	6.91901	6.95844	7.0869	7.03042
ATOH1	6.50092	6.44831	6.88038	6.51047	6.73268	6.48257	6.36069	6.58207	6.37433	6.56141	6.35328	6.72045	6.44241	6.64802	6.55795	6.44982	6.27609	6.56699	6.35675	6.76571	6.56514	6.49073	6.29178	6.77459	6.46482	6.42271	6.49719	6.42719	6.50445	6.31309	6.67662	6.50239	6.36879	6.44904	6.38466	6.4474
ATOH7	6.68654	6.60762	6.55463	6.74205	6.62808	6.4005	6.33791	6.62638	6.77009	6.56985	6.68021	6.59431	6.85705	6.20865	6.35787	6.63432	6.61723	6.57773	6.55989	6.49895	6.56166	6.41426	6.6656	6.55461	6.44428	6.59279	6.5577	6.727	6.51623	6.75236	6.78351	6.48715	6.73286	6.59624	6.57731	6.61984
ATOH8	10.9083	9.75949	11.0929	10.1735	11.1694	10.892	10.5492	9.89149	8.94113	10.3372	9.69038	10.8586	11.3942	12.0473	10.46	11.8245	9.95458	10.7872	10.0187	9.619	9.82722	10.6571	9.60174	10.5742	10.8152	11.1463	10.0247	10.981	10.0996	10.8751	10.6117	10.1351	10.6061	10.3328	10.4449	10.2361
ATOX1	7.85457	7.6831	7.9339	7.1328	7.09315	7.6772	7.06239	7.69112	7.34377	8.15079	7.98673	7.24643	7.83723	6.71731	7.54333	7.93201	8.38186	6.86172	8.01773	7.56374	8.11931	7.92566	8.09412	8.21025	8.25799	7.68969	8.59848	8.18521	8.03227	8.14413	8.24276	7.55874	8.02414	7.7059	7.98131	7.98461
ATP10A	6.52208	6.72766	6.53942	6.44108	6.63651	6.46485	6.63984	6.45769	6.47669	6.29108	6.51941	6.62991	6.39639	6.34904	6.52854	6.50901	6.62203	6.71765	6.11245	6.58577	6.5	6.64957	6.54382	6.89567	6.55619	6.49477	6.31553	6.44982	6.54786	6.69709	5.98189	6.48417	6.46455	6.60982	6.44539	6.24389
ATP10B	6.75309	6.61984	6.78903	6.52252	7.70349	8.2713	7.9227	6.43644	11.0511	7.2943	9.54778	9.85551	6.73682	6.55389	9.26197	6.95113	10.7566	8.83537	6.53404	10.4343	8.04453	8.61278	8.09365	6.73198	6.68526	6.68964	6.76237	6.83902	7.0388	6.63935	6.92486	7.30416	6.53711	6.51954	6.60274	6.64566
ATP10D	8.4663	9.19962	9.10849	8.13096	8.907	8.19699	8.5766	8.2983	8.60649	8.129	8.65092	7.71223	7.96513	6.70682	7.41837	7.77788	7.9038	7.66881	8.3011	8.60109	8.30412	8.53837	8.42378	9.10849	8.48681	8.54498	8.16907	8.53333	8.29886	8.5468	9.19247	8.19792	8.56122	8.88217	8.90995	8.39062
ATP11A	6.67651	6.9068	6.88025	6.78191	6.80949	6.55013	6.95543	6.69347	6.71948	6.91008	6.5428	6.36514	6.80491	6.71485	6.81978	6.7757	6.60412	6.5484	6.58335	7.01174	6.73683	6.89443	6.81104	6.56875	6.76514	6.65586	6.70804	6.94383	6.92526	6.6521	6.70737	6.89394	6.57105	6.60802	6.84627	6.82804
ATP11B	6.83505	6.72376	6.72339	6.74507	6.56406	6.48807	6.73993	6.69677	6.66921	6.7432	6.56684	6.52304	6.50379	6.67517	6.82698	6.70377	6.57927	6.61119	6.78079	6.709	6.75167	6.68108	6.54568	6.79472	6.86836	6.99058	6.88025	6.89235	6.92862	6.76774	6.61659	6.61645	6.73846	6.74869	6.72673	6.80094
ATP11C	7.94567	6.66558	7.17579	6.93063	6.68597	6.95869	7.50646	6.97119	6.97652	6.8568	7.17601	6.99151	6.60403	6.84073	6.92844	6.81127	6.68571	6.96992	7.23314	7.22932	6.94283	7.20445	6.87152	6.6798	6.90994	6.86833	6.86012	6.9973	7.22156	7.01941	7.09564	6.68753	7.1592	7.03139	6.9154	6.8809
ATP12A	6.88708	6.71806	6.867	6.79973	6.6229	7.15667	6.8796	6.89616	6.99902	6.73398	6.76249	7.24501	6.69401	6.85564	6.55443	6.86795	6.7808	6.91339	6.78387	6.93145	6.647	7.19877	6.8845	6.84554	6.71665	6.80278	6.53075	6.8079	6.92716	6.74621	6.58268	6.78538	7.05727	6.93939	6.70109	6.89739
ATP13A1	7.92641	8.8106	7.79957	8.06532	7.7939	7.47821	7.63157	7.64241	7.63335	7.58167	7.9243	8.25751	7.91687	8.26617	8.59368	8.30316	8.08894	8.43651	7.75331	7.82216	7.55711	8.16604	7.64012	7.3662	7.35317	7.58167	7.69941	7.36202	7.5825	7.34895	7.8187	7.77977	7.69962	7.59796	7.81199	7.50805
ATP13A2	6.60876	6.60779	6.73608	6.63423	6.66195	6.70803	6.79489	6.37505	6.73648	6.83313	6.53139	6.65294	6.76263	6.83127	6.72283	6.68298	6.42333	6.84538	6.62004	6.68494	6.66737	6.77849	6.62939	6.54987	6.91922	6.80239	6.76233	6.96116	6.7436	6.83958	6.65421	6.85925	6.80803	6.57971	6.69777	6.89108
ATP13A3	6.82095	6.74914	6.50717	6.77485	6.54031	6.80913	6.57834	6.68374	6.71311	6.63669	6.59878	6.60189	6.57965	6.69672	6.85894	6.59344	6.74483	6.53647	6.58691	6.79272	6.67919	6.69744	6.57172	6.66202	6.7188	6.39262	6.71289	6.73016	6.25671	6.44867	6.39205	6.47342	6.61062	6.61336	6.65578	6.56277
ATP13A4	7.16789	6.7938	6.88912	6.9718	6.77082	7.0098	6.90028	7.07601	6.89038	7.00046	6.73452	6.61908	6.9381	7.30243	7.30254	6.82257	6.77387	6.79012	6.80919	6.84343	6.82818	6.88654	6.91613	7.2631	6.76084	6.83883	6.76485	6.78083	6.99217	6.73576	6.9135	6.99125	6.90156	6.92716	6.87084	6.85066
ATP1A1	11.6519	10.644	11.1655	11.5361	11.6591	12.0905	11.3202	10.5948	11.5361	10.5264	10.6539	6.41938	9.97332	10.7566	11.0958	9.49834	11.0561	10.4343	10.6189	11.797	10.6983	11.4493	12.3602	11.268	10.2215	11.268	9.85401	10.4622	10.1081	10.2374	9.76057	10.9083	9.80088	10.2103	9.626	9.28361
ATP1A2	6.77046	6.27681	6.68589	6.82787	6.83643	6.61446	6.95267	7.09855	6.71723	7.35317	6.76106	6.64006	7.25916	6.83893	6.9469	6.75902	6.88616	6.81347	7.35976	6.97479	7.61743	6.83706	6.76758	6.54985	6.63628	6.54596	7.25678	6.71211	7.19592	6.90119	6.8359	7.18322	6.78611	6.86612	6.87849	7.00808
ATP1A3	6.56296	6.90723	6.65805	6.42935	6.55672	6.66086	6.83728	6.53621	6.61402	7.13928	6.42077	7.52439	6.28759	6.51949	6.63146	6.50476	6.88381	7.02522	6.68632	6.71568	6.52425	6.96997	6.61373	7.06587	6.78045	6.69112	6.96681	6.69704	6.8813	6.70053	7.83068	9.38105	6.71754	6.86483	6.93603	6.94027
ATP1A4	7.14034	6.76608	6.65134	6.73085	6.75971	6.78146	7.13529	6.57668	6.79315	6.66021	6.87021	6.97467	6.78247	7.00118	7.00123	6.82149	6.65252	6.92199	6.75208	6.74786	6.7824	6.62842	6.89209	6.63972	6.76957	6.71091	6.85606	6.89593	6.79054	6.46682	6.75949	6.64587	6.78029	6.63937	6.54547	6.76117
ATP1B1	7.44766	7.11332	7.411	7.24997	7.44443	7.63024	7.48909	7.79983	7.76843	7.75633	7.65787	7.82639	6.98709	6.70837	6.92586	7.71501	7.39179	7.70838	7.74957	7.51259	8.14692	7.68713	7.67911	8.79799	7.20584	6.99042	8.66904	7.07014	7.73142	7.29379	7.21016	8.52493	7.32851	7.29697	7.39388	7.35868
ATP1B2	6.67312	7.23233	7.67181	7.00614	6.99933	6.78	7.02629	7.02884	6.62983	7.30845	6.85724	7.24788	7.21753	6.50281	6.95189	7.32353	6.70699	6.35856	7.29236	6.68944	6.92468	7.17558	6.79995	7.24555	7.51259	7.40278	7.30884	7.49984	7.39947	7.5273	7.87104	8.33822	7.28332	7.11125	7.23085	7.42865
ATP1B3	9.50123	8.54142	8.8943	8.67732	9.14949	10.981	9.08021	8.46259	10.1576	9.40005	9.41811	11.0131	8.51272	8.47937	8.04225	7.92972	8.68919	8.79401	8.43694	10.4179	9.7059	9.20443	11.2503	8.53227	9.57379	9.26773	9.05669	9.17495	9.10222	9.47309	9.21706	8.60724	8.72825	8.96648	9.05474	8.70016
ATP1B4	6.46019	6.66718	6.59298	6.71065	6.64321	6.61143	6.90136	6.6011	6.74159	6.70326	6.98582	6.60246	6.68803	7.2015	6.59373	6.7477	6.84757	6.80558	6.9047	6.55511	6.81479	6.61784	6.77873	6.45548	6.57991	6.63985	6.1906	6.37118	6.7161	6.63592	6.61626	6.68427	6.61309	6.5601	6.69285	6.759
ATP23	6.88537	6.58701	6.62673	6.66309	6.62707	6.49174	6.89257	6.77237	6.95585	7.02607	6.67584	6.93218	6.63887	6.64636	6.54167	6.66016	6.70529	6.64011	6.73488	7.08907	6.9832	6.95758	6.88487	6.52067	6.85843	6.83309	6.82181	6.93532	6.81279	6.78884	6.70055	6.69192	6.85298	6.80204	6.82968	6.52888
ATP2A1	6.53044	7.67792	6.73375	7.71188	6.70368	7.09219	7.34921	8.35911	6.7979	9.42164	8.41521	6.65575	8.23678	7.57752	6.76406	7.66515	6.82878	7.01414	8.7177	6.82332	8.90152	7.91264	6.68362	6.69003	6.64653	6.71437	9.68906	7.05733	9.16398	6.5702	6.84792	6.80748	8.14243	6.61124	8.05588	9.68318
ATP2A2	7.14408	7.66861	7.05679	7.98997	7.69266	8.49058	7.95421	8.85225	7.30167	8.2817	7.93011	8.66028	7.60989	6.84714	7.43074	7.47796	6.8528	7.50681	8.87788	7.09573	8.36063	7.55458	7.28445	6.6975	7.25665	7.06017	8.92236	7.28902	8.74788	7.21909	7.10204	7.08921	7.94552	7.19574	8.02758	8.38262
ATP2A3	6.93532	6.64194	6.53155	6.68617	6.36362	6.65482	6.80265	6.84472	6.58335	7.08449	6.88422	6.3073	6.8675	6.84245	6.71762	6.83485	6.53141	6.63372	6.93446	6.72716	6.96749	6.72916	6.68698	6.81613	6.65324	6.60305	7.20214	6.82544	7.11969	6.68142	6.78479	6.72817	6.70266	6.80009	6.56493	6.8826
ATP2B1	6.76908	6.70836	6.82643	6.5327	6.80975	6.67048	6.52523	6.61617	7.11513	6.58321	6.66162	7.105	6.72513	6.24789	6.40101	6.69697	6.79197	6.63079	7.0343	7.06547	6.91813	6.64873	7.06456	7.16866	6.89332	7.05849	6.95601	6.82812	6.74318	6.93674	6.79015	7.02688	6.71922	6.79251	6.73387	6.94677
ATP2B2	7.26076	6.88746	7.16094	6.89761	6.93432	6.82781	7.02573	6.79455	6.9124	6.76078	6.80036	7.22328	6.67067	7.46484	6.65664	7.17547	6.78578	7.55285	6.91444	6.81718	6.83241	6.98727	6.77018	7.17071	6.73129	6.90015	6.83798	6.94801	6.58368	6.62544	6.65798	6.69111	6.4816	6.7549	6.78286	6.78437
ATP2B3	6.61549	6.63433	6.85298	6.77619	6.66245	6.64917	6.69626	6.52713	6.74337	6.6444	6.82839	6.61618	6.65993	6.90161	6.73293	6.5408	6.50763	6.70511	6.81706	6.8115	6.79958	6.84965	6.60701	6.77123	6.55618	6.69066	6.62464	6.67114	6.86603	6.56975	6.73127	6.72779	6.65704	6.513	6.73618	6.70676
ATP2B4	6.72528	6.66173	6.62064	6.61928	6.60633	6.70859	6.5498	6.69305	6.7462	6.6825	6.40339	6.51632	6.5984	6.44336	6.49559	6.52294	6.72574	6.80318	6.615	6.51089	6.61666	6.66426	6.3656	6.68527	6.48549	6.64439	6.56038	6.7919	6.81163	6.76307	6.67621	6.87476	6.49301	6.68726	6.52313	6.59657
ATP2C1	6.89743	6.63116	7.26581	7.37743	6.85221	6.77625	7.31443	7.14149	7.12995	7.10565	6.87867	7.36684	6.67386	6.69871	6.92077	6.95249	6.84745	6.73091	6.92079	7.0673	7.08145	6.90559	6.76198	7.08331	7.26441	7.11134	7.29983	7.33842	7.13167	7.25626	7.11019	6.91203	7.15872	7.05202	7.36791	7.15214
ATP2C2	6.58401	6.5312	6.6521	6.69516	6.61927	6.544	6.56185	6.58475	6.73639	6.46525	6.59478	6.61072	6.81602	6.64282	6.81782	6.51819	6.88187	6.66942	6.70047	6.6361	6.42112	6.50431	6.61791	6.6324	6.59939	6.50223	6.60137	6.66601	6.56716	6.83609	6.54112	6.83355	6.65345	6.73091	6.50646	6.59584
ATP4A	6.42799	6.6087	6.50439	6.69182	6.61058	6.36926	6.59063	6.48239	6.69957	6.67713	6.88183	6.66325	6.72411	6.69077	6.66589	6.75607	6.80017	6.83238	6.56937	6.64363	6.58161	6.61181	6.58546	6.51444	6.82223	6.78344	6.4279	6.52188	6.50894	6.42663	6.75314	6.49967	6.75131	6.73051	6.50381	6.61785
ATP4B	7.10537	6.83061	6.82659	6.57297	6.6242	6.63096	6.80602	6.77326	6.72028	6.60576	6.74766	6.76181	6.76187	6.62864	6.68031	6.74464	6.76377	7.03554	6.70101	6.5181	6.74282	6.61235	6.7284	6.74188	6.78536	6.91643	6.75637	6.80035	6.66947	6.7432	6.71817	6.76441	6.70604	6.80928	6.75925	6.70145
ATP5A1	7.80452	6.94666	8.24699	8.08467	7.8737	8.0034	7.46791	8.17239	7.98743	9.06566	8.18251	7.84601	7.66571	6.763	7.54678	7.5273	7.04213	7.75518	8.99972	8.19333	9.66869	8.26103	8.65683	9.17896	9.0782	7.90048	9.36108	9.02306	9.30992	9.07735	8.09234	8.42564	8.4442	8.48769	8.5468	8.93832
ATP5B	11.4098	12.2309	11.8245	11.9945	11.4794	11.2635	11.831	12.2128	11.9135	12.8879	11.6021	6.33655	10.981	10.6139	11.5756	11.2252	11.5965	11.6897	12.4117	11.5697	12.5887	11.6897	11.8245	11.9865	11.7185	11.3993	12.6038	11.9865	12.6405	12.1766	11.4139	11.8025	11.8379	11.4938	12.1377	12.3812
ATP5C1	8.60109	7.74285	7.90409	9.10849	8.44471	7.20057	9.04468	8.63856	9.07457	9.27662	8.66131	6.28474	8.27559	6.75987	8.2939	7.47388	8.05088	8.28714	8.48096	8.62462	9.09344	8.15328	8.66651	8.29178	8.51586	8.17844	9.25946	8.63017	8.58527	8.67364	8.485	9.02224	8.48333	9.35734	8.91777	8.77225
ATP5D	7.75403	6.93771	8.80487	8.60244	8.25601	8.47816	7.65172	8.59229	8.31353	9.66567	9.07735	8.75961	8.27756	7.96473	8.05044	8.37582	9.0724	8.38544	8.84094	8.57395	9.3392	8.57325	9.48986	9.12355	8.79401	8.50248	9.70289	8.72315	9.20948	8.77135	8.88384	8.78286	8.4972	8.60797	8.38858	8.38015
ATP5E	9.83888	9.99181	10.977	10.0486	9.46595	9.69178	9.6419	10.4727	10.0348	11.8245	11.3704	6.3135	9.90382	9.43113	8.02075	9.83007	10.8692	8.68104	10.7543	10.0543	11.1851	10.5793	10.5554	10.9911	11.2112	9.29055	11.1503	10.9416	10.2158	11.2457	11.3656	10.7192	11.189	10.5313	11.2075	11.5308
ATP5F1	10.8808	10.5381	10.0151	10.6857	10.0829	9.82852	10.8376	10.6571	11.1395	10.981	11.2252	10.6295	9.59926	9.4614	10.7754	9.69816	10.6937	10.4622	10.4536	10.6327	10.8096	10.3143	10.7682	9.7242	10.4561	10.5878	10.6771	10.1425	11.2026	10.6218	10.1987	10.8721	10.2568	11.1351	10.6659	10.3957
ATP5G1	11.5697	11.9777	11.5697	11.8613	11.3304	11.1694	10.7418	11.3656	11.4888	12.2812	11.8379	6.36795	11.2252	10.8654	11.797	11.3339	12.4628	11.8613	11.7631	11.6404	12.2422	11.7185	11.7485	11.7553	11.5646	11.0738	12.0747	11.2545	11.6404	11.6146	11.4605	11.6083	11.268	11.085	11.2761	11.3993
ATP5G2	6.84172	6.98384	6.5575	6.67451	6.66882	6.44618	6.64656	6.5219	6.56286	6.78281	7.03208	6.83637	6.67384	6.51683	7.12292	6.53913	6.51379	6.49139	6.60876	6.58002	6.68773	6.81637	6.62738	6.55429	6.84007	6.70926	6.59387	6.57006	6.75715	6.8659	6.56359	6.5482	6.60612	6.61617	6.47696	6.66793
ATP5G3	8.97135	8.14559	9.50212	9.63902	9.19037	8.79401	8.93832	9.39647	9.26866	10.5084	9.70136	9.40629	7.22919	7.43556	9.11519	7.84562	9.06065	9.22262	9.62887	9.13744	10.644	9.64456	10.5597	10.4915	9.73194	8.93832	10.9684	9.6419	9.95601	9.78143	9.55635	9.85868	9.48986	9.50123	9.77998	9.28941
ATP5H	7.7713	6.8743	7.91264	7.83068	7.72297	8.35138	7.90625	8.90518	7.8957	9.09932	8.83712	8.82875	7.55167	6.81706	7.0639	7.62515	7.92104	6.70485	8.54193	7.98461	8.71345	8.33871	8.05684	8.00215	8.16703	7.34445	9.22562	8.04991	7.9793	8.17422	8.66131	8.37367	8.2781	7.84401	8.24121	8.62004
ATP5I	7.0996	6.84021	7.37725	6.74573	6.76204	6.65948	6.88586	6.96805	7.22361	7.62731	7.40151	6.77342	7.28635	6.76036	6.77661	7.05753	7.60704	6.98071	7.18853	7.22967	7.32394	7.21907	7.36645	7.08027	7.25567	6.92757	7.58731	7.29181	7.21882	7.19948	7.50058	7.42524	7.34748	7.05809	7.14003	7.12356
ATP5J	9.75949	9.2296	10.1806	10.3143	9.52362	9.74034	9.56186	10.5246	9.65255	11.4186	10.4392	6.35161	8.73733	8.36794	8.68776	8.85231	9.81	8.83712	10.3694	9.52225	10.8401	10.3098	10.2393	10.6189	10.5948	9.91396	11.5908	10.7044	10.981	10.7373	10.4942	10.5181	10.5554	10.2869	10.2885	10.4045
ATP5J2	6.75739	6.68927	7.1633	6.7582	6.82741	6.45247	6.72418	6.66007	6.83589	7.22659	7.10712	6.40477	6.87831	6.68969	6.56654	6.86088	7.27794	6.41733	6.90829	6.9236	7.05816	6.88468	7.30845	7.5116	7.15884	6.67642	7.33103	7.22919	6.85612	7.23581	6.88708	6.71722	7.069	6.51176	7.1772	6.95728
ATP5L	7.87997	7.97015	7.12302	7.64588	7.88944	7.12588	7.49086	7.53982	7.49754	7.70838	7.72349	7.79357	7.0665	6.78141	7.04758	7.08364	7.15788	7.16319	7.3921	7.45353	7.52304	7.5694	7.4564	7.2793	7.54288	7.58509	7.95279	7.69561	7.86889	7.65623	7.62617	7.85486	7.6239	7.76987	7.63674	7.60274
ATP5O	12.7796	13.4139	12.6763	13.2682	12.6573	12.6288	13.0159	13.1916	12.7718	13.4813	13.455	10.214	13.1051	13.0002	13.2817	12.6659	13.1692	13.6043	12.9896	12.579	13.1051	13.1051	12.9334	12.7134	12.6405	12.5887	13.138	12.7214	13.3338	13.0615	12.5428	12.9237	12.579	12.5887	12.6159	12.6159
ATP5S	6.58599	6.49806	7.03499	7.61633	6.44425	6.56879	6.67018	7.23566	6.97467	7.19323	7.17279	6.77286	6.88618	6.77776	6.71408	6.73878	6.838	6.67694	7.07968	7.32003	7.24489	7.27141	7.37743	6.94797	7.11435	6.87416	7.21419	7.12002	6.968	7.02682	7.08846	6.76565	6.99113	6.99577	7.05243	7.03139
ATP6AP1	7.01077	6.90655	7.33238	7.16461	6.64606	6.60741	6.60474	6.77545	6.90637	7.37185	7.12701	6.95016	6.88174	6.55787	6.76967	6.89951	7.21567	6.70362	7.25899	7.22033	7.37403	6.84651	7.23951	7.61436	7.58101	7.38643	7.68451	7.62965	7.31969	7.56506	7.25706	6.94192	7.33729	7.01321	7.46751	7.51193
ATP6AP1L	6.95849	7.4386	6.91075	7.09456	6.75489	6.97627	6.71975	6.9333	6.93843	6.99239	6.8553	7.45749	6.81383	7.33256	6.70808	6.86315	6.66618	6.82524	6.80576	7.10664	6.88941	6.99721	6.79298	7.18978	6.92171	7.01358	6.7172	7.02036	6.58	6.97807	6.9424	7.0275	6.8825	6.94948	7.00643	7.0142
ATP6AP2	8.88122	8.13457	9.01431	8.88673	8.45319	8.93314	9.23289	9.03876	8.9203	8.94317	8.69937	9.64914	7.82787	7.23118	8.00801	7.71994	7.66977	8.28818	8.58464	8.25852	8.59172	8.56167	8.64478	8.92206	9.44341	9.06566	9.15524	9.60635	9.46939	9.54129	8.75838	8.88284	8.59034	9.41575	8.97045	8.95964
ATP6V0A1	9.43406	9.71587	9.7242	9.53992	9.2845	9.72894	8.97135	10.2083	9.33707	9.65255	9.60309	10.5287	9.70856	9.37259	9.739	10.1394	9.50606	10.0771	9.94786	9.60309	9.549	9.48599	9.37543	10.0576	9.86913	9.90679	9.7636	9.50606	9.92715	9.86746	9.6861	10.0228	9.62199	9.28869	9.52225	9.97048
ATP6V0A2	6.59109	6.85177	6.97726	6.96994	6.72831	6.59676	6.74959	6.43226	6.57539	6.81897	6.49059	6.61365	6.77669	6.73151	6.67731	6.64702	6.86382	6.5461	6.37433	6.70813	6.70218	6.71072	6.8319	6.46083	6.40731	6.9307	6.70854	6.71408	6.69301	6.68532	6.45869	6.5858	6.54426	6.71671	6.65157	6.72818
ATP6V0A4	6.59817	6.42277	6.52958	6.59127	6.58206	6.4729	6.59181	6.50112	6.48907	6.57867	6.5592	6.61069	6.45568	6.86548	6.63067	6.59673	6.62735	6.70635	6.46762	6.55134	6.68768	6.3747	6.64358	6.56111	6.63417	6.56138	6.55804	6.55742	6.72028	6.5257	6.64362	6.51946	6.44942	6.66749	6.51111	6.49026
ATP6V0B	10.2267	10.2305	9.61487	9.76189	9.69334	9.619	9.60174	9.58724	9.6779	9.86469	9.87889	10.48	10.111	9.83007	9.81666	9.80393	10.0658	10.0441	9.48599	9.91032	10.1351	10.0559	10.4449	10.7097	9.739	10.2215	9.79355	9.47038	10.1806	9.56042	9.93088	10.1824	9.3299	10.3456	9.51238	9.63753
ATP6V0C	11.6264	13.2347	12.0747	11.6952	12.294	12.2422	11.9517	12.5209	12.0664	12.2679	12.4007	6.41942	13.1692	13.3913	12.8043	13.4139	12.6405	12.5887	12.294	12.1549	12.3917	12.3812	12.302	11.8532	11.797	11.4493	11.8025	11.9517	11.7553	11.8245	12.3094	11.8771	11.8245	11.526	12.1465	12.1549
ATP6V0D1	7.45945	6.63218	7.75056	7.20485	7.47821	7.77426	7.16024	7.53016	7.29515	7.42603	7.37282	6.48338	7.48528	7.2882	7.16621	6.91334	7.12156	6.90015	7.50501	7.53469	7.87718	7.66274	8.10157	7.40857	7.60134	7.29515	8.06205	7.58296	7.66274	7.82897	6.80068	7.29853	7.40792	7.54834	7.16771	7.17681
ATP6V0D2	7.45099	6.70974	6.72262	7.17478	6.82657	6.9086	6.90233	6.7209	6.94379	6.79224	6.76215	6.52205	7.36007	6.83885	6.62332	6.87377	6.78938	6.45752	6.69993	7.08237	6.82311	6.73669	6.74249	6.56903	6.61828	6.68929	6.74981	6.93514	6.75293	6.65054	6.65935	7.00916	6.93014	6.53965	6.90248	6.98821
ATP6V0E1	9.30114	9.30792	10.0676	9.15304	9.05012	9.47159	9.15823	9.7363	9.67922	10.9046	10.0559	9.88783	9.22262	7.89231	8.75177	9.17207	9.75949	8.65164	10.2731	9.65741	10.6414	9.56042	9.84354	9.75828	10.6414	8.92206	10.398	10.1611	9.19674	10.8349	10.1693	9.84799	10.111	10.1233	10.8401	10.8457
ATP6V0E2	7.23153	7.23329	7.29654	7.33059	7.09109	7.36365	7.26462	7.31542	6.97374	7.64877	7.39569	7.44361	7.57266	6.6397	7.47997	6.76934	6.71642	6.82279	7.63761	6.84774	7.38373	7.36821	7.21328	8.06484	7.21183	7.51234	7.5192	7.27944	7.46174	7.25556	7.68947	7.64185	7.22095	7.29486	7.35903	7.73965
ATP6V1A	9.40732	8.59464	8.74451	8.87652	8.53095	8.76845	9.31911	8.60375	9.11959	8.7203	8.73296	9.15989	8.54929	8.21968	8.71274	8.30856	9.01782	8.47271	8.67867	8.8438	8.59538	8.79729	9.22769	8.8943	8.6635	9.14516	8.2846	8.79285	8.60306	8.56523	8.37367	8.81264	8.31304	8.87754	9.25611	8.84094
ATP6V1B1	6.58138	6.57284	6.66608	6.79011	7.09975	6.88803	7.20657	6.85845	7.1328	6.85172	6.72719	6.84641	7.03762	6.79546	6.66239	6.91653	8.0003	7.84957	6.88573	7.47325	6.79692	7.01358	6.76432	6.89185	6.98538	6.41253	6.70891	6.82022	7.01614	6.91766	6.62704	6.62573	6.80493	6.66582	6.54036	6.68022
ATP6V1B2	8.64795	7.90243	8.39288	7.91986	8.24121	8.14692	8.25898	8.51272	8.9241	8.96042	8.64879	8.57781	8.352	8.23981	8.39804	7.97389	8.13096	8.77329	8.4582	8.77072	8.83464	8.77459	9.03969	8.59917	8.83637	7.86636	8.89122	8.77536	8.49562	8.98784	8.67242	8.44743	8.1628	8.17701	8.45215	8.50068
ATP6V1C1	7.24178	7.46524	6.86006	6.95684	6.9855	6.66736	6.78885	7.17936	7.16642	6.9546	7.22541	7.36278	7.50098	6.5907	6.88117	7.081	6.77919	6.74057	6.92811	6.82307	7.01057	6.65257	7.00079	6.86111	7.01299	7.04993	6.8891	7.01401	7.03861	7.10075	6.91397	6.88046	6.80112	6.93498	6.92638	6.85503
ATP6V1C2	6.82944	7.03643	6.68706	6.66729	6.9764	6.85371	7.15788	6.91033	6.84811	6.80334	6.52899	6.80725	6.82153	6.70828	7.17653	6.78465	7.21089	7.48555	6.53945	6.78609	6.87249	6.5727	6.95163	6.57938	6.75476	6.78294	6.78817	6.59102	7.01469	6.95008	6.67079	6.48924	6.79625	6.53665	6.76944	6.7029
ATP6V1D	9.06841	9.04942	8.20194	8.85053	8.3774	8.50188	8.45594	8.76327	9.00791	9.15027	8.94483	8.67732	8.00842	8.19739	8.94845	8.19156	8.66399	8.35018	8.68409	8.99299	8.60603	8.39172	9.0724	9.19247	8.42286	8.60869	8.76327	8.42179	8.61726	8.55838	8.46494	8.70901	8.41224	8.66782	8.35651	8.75001
ATP6V1E1	10.2215	9.83487	9.96144	10.3694	9.80393	10.2103	9.4794	10.201	9.90563	10.2988	10.212	10.7138	9.94351	9.02149	10.214	10.2251	9.9749	10.2969	10.5742	10.4023	10.4777	10.2361	10.5902	9.93871	10.0658	9.78313	10.2747	9.739	10.1842	10.1425	9.68461	9.62329	9.7363	9.83323	9.86469	9.8022
ATP6V1F	8.99028	8.15046	8.36248	8.54444	8.31114	8.33253	9.03429	8.71204	9.93275	9.65928	9.88628	6.4607	8.57976	8.2892	8.87347	8.53333	9.64324	8.63992	8.70742	9.20653	9.25836	8.80174	9.11265	7.95826	9.08361	8.87268	9.23289	8.60649	8.89016	9.0598	9.18787	9.09167	8.66591	9.27231	8.91858	9.00245
ATP6V1G1	10.021	9.7873	9.70402	10.0507	9.99551	10.5354	10.8188	10.0846	10.7011	10.3026	10.5948	6.38459	9.51964	9.7636	9.50303	9.46482	9.89322	9.4838	9.96697	10.3821	10.1757	10.2606	10.47	9.85401	9.88783	10.156	9.98242	9.8624	9.85097	9.64456	9.86913	10.4748	9.92715	10.4869	10.0275	10.3234
ATP6V1G2	6.59565	6.66632	6.65907	6.83364	6.77305	6.52861	6.68689	6.64358	6.67195	6.62252	6.51791	6.64325	6.4888	6.7874	6.61856	6.7039	6.82622	6.51996	6.61605	6.80193	6.56259	6.65984	6.54848	6.30481	6.71352	6.78103	6.80658	6.72752	6.73035	6.59709	6.55701	6.69324	6.58384	6.95194	6.64316	6.6009
ATP6V1G3	6.70126	6.40891	6.46339	6.50329	6.58005	6.40613	6.49875	6.61142	6.72016	6.55013	6.4226	6.42847	6.57337	6.52626	6.42696	6.68822	6.59862	6.59247	6.48781	6.71855	6.50561	6.6659	6.64239	6.69117	6.64174	6.59448	6.48317	6.69834	6.68456	6.64141	6.49268	6.45815	6.77741	6.47212	6.58545	6.61667
ATP6V1H	6.78086	6.71867	7.39424	7.53057	6.9638	7.53208	7.44789	7.37692	7.52188	7.37422	7.1983	7.68713	6.69652	6.86156	7.45809	6.70697	7.4722	7.14411	7.17355	7.23153	7.29052	7.18348	7.46027	7.14606	7.06246	7.29197	7.39747	7.08947	7.33189	7.16319	6.88011	7.3583	7.07267	7.31897	7.1178	7.23592
ATP7A	6.81023	6.78378	6.63944	6.53947	6.86985	6.64639	6.98359	6.75278	6.69836	6.66788	6.88423	6.79032	6.69096	6.88435	6.78657	6.69679	6.57946	6.67359	6.70451	6.32432	6.80003	6.62693	6.32572	6.64329	6.71881	6.6668	6.89422	6.75968	6.80412	6.70812	6.65949	6.5477	6.81884	6.72804	6.70518	6.97273
ATP7B	6.77913	6.9421	6.8432	6.74137	6.89842	7.01974	6.84251	6.79311	6.7854	6.70206	6.74801	6.31689	6.48354	6.67572	6.7001	6.66478	6.68398	6.62073	6.97377	6.6514	6.83198	6.63926	6.40197	6.89519	6.5669	6.61706	7.0275	6.86587	6.9118	6.55425	6.83555	6.76347	6.65206	6.9383	6.80685	6.8431
ATP8A1	6.70463	6.71742	6.59691	6.60497	6.51116	6.67528	6.67193	6.66852	6.82429	6.57299	6.73233	6.60787	6.6403	6.6969	6.73042	6.57614	6.67359	6.93317	6.56113	6.54029	6.63336	6.57108	6.60045	6.48583	6.7503	6.51067	6.56691	6.31689	6.54206	6.65	6.90539	6.70421	6.57753	6.72294	6.62952	6.58816
ATP8A2	6.34563	6.65078	6.65633	6.48423	6.69322	6.58133	6.60039	6.55403	6.54244	6.55936	6.64653	6.59743	6.59689	6.53016	6.52696	6.62999	6.60202	6.61012	6.25054	6.58651	6.74034	6.66527	6.66043	6.32634	6.5534	6.39385	6.70534	6.29159	6.67238	6.44844	6.68622	6.68743	6.43142	6.6114	6.70425	6.40617
ATP8B1	6.69764	6.84081	6.60355	6.82348	6.83837	6.94268	6.5885	6.54334	6.97819	6.92866	6.79293	6.68152	6.96384	7.03193	6.91603	6.71812	6.8497	6.88346	6.80647	6.7707	6.68225	6.7112	6.98967	6.87428	6.61216	6.84444	6.75184	6.6574	6.79836	6.90173	6.78282	6.80339	6.72247	6.53723	6.73283	6.7781
ATP8B2	6.75217	6.78165	6.89105	7.0115	6.8222	6.86346	6.64743	6.70637	6.74503	6.74177	6.47941	6.96321	6.63457	6.74428	7.07889	7.11605	6.89655	6.7977	6.76894	6.73626	6.75543	6.47806	6.90432	6.6739	6.84145	6.72498	6.76753	6.84134	6.87292	6.79131	6.6442	6.81341	6.65114	6.70478	6.77522	6.79252
ATP8B3	6.80372	6.65291	6.84968	6.73104	6.85459	6.6885	6.98771	6.79019	6.6557	6.92638	6.74811	6.86484	6.79829	6.70261	6.78601	7.04415	6.84023	7.07331	6.78771	6.7561	6.72352	6.70011	6.86532	6.75272	6.78044	6.72562	6.74445	6.67263	6.59633	6.68112	6.67477	6.797	6.68748	6.56414	6.6204	6.59001
ATP8B4	8.61278	7.5969	7.9454	7.68749	6.78375	7.89381	7.32321	6.96831	8.08542	7.64718	7.36936	8.54089	8.1928	7.80147	7.2958	8.12657	7.22458	7.65675	7.26837	8.26998	7.18527	7.63588	7.66881	7.23341	8.42338	7.52627	7.33135	7.40607	7.50428	8.39863	7.51372	6.91511	7.64927	7.92682	7.40238	7.34581
ATP8B5P	6.51617	6.66823	6.7121	6.45983	6.92196	6.79606	6.69213	6.59858	6.69006	6.77476	6.71803	6.59824	6.79946	6.59391	6.70431	6.61896	6.64093	6.71631	6.72398	6.63499	6.59148	6.90003	6.89771	6.68102	6.83564	6.68111	6.71534	6.70471	6.63816	6.53633	6.64225	6.59897	6.77283	6.82346	6.76409	6.59209
ATP9B	6.98748	7.51546	6.95793	6.81293	6.83799	7.0722	7.09736	7.06467	7.06323	7.00552	6.99069	6.55865	7.13296	6.86814	7.3783	7.30106	7.17522	7.11312	6.88066	6.91901	6.81711	7.09813	6.79585	6.91081	6.82175	6.97371	6.98818	6.93285	7.05335	6.90499	6.96778	7.10939	6.90274	6.94465	6.91327	6.96957
ATPAF1	9.56186	10.111	8.89744	10.0151	9.549	9.23179	8.96565	9.54401	8.99553	9.86626	9.61657	9.26773	9.69334	10.1081	9.34757	10.0118	9.90679	9.93521	9.54778	8.907	9.2265	9.43323	8.86419	9.32354	8.73942	8.94113	9.24931	8.52948	9.40629	8.81136	9.17207	10.3122	8.98202	9.36227	9.50123	9.60783
ATPAF2	7.14119	7.4577	6.84494	7.05572	6.87066	7.02072	7.31715	7.1684	7.37252	7.15924	7.38919	7.13189	7.26053	7.70451	7.16695	7.32158	7.4895	7.1943	7.06239	7.13383	7.0452	7.12833	7.19104	6.87512	7.113	6.98612	7.08838	6.97291	6.98053	7.07959	7.26362	7.15406	6.97791	7.18863	6.96034	6.95847
ATPIF1	7.93135	8.09328	8.56649	8.4237	8.23816	8.08045	7.81322	8.06291	7.93871	8.40509	8.07388	7.94885	7.59793	7.65016	7.7387	7.7842	8.06837	7.65629	8.55004	8.32787	8.82099	8.63852	8.60038	8.60172	8.54877	8.03286	9.14222	8.64683	8.23385	8.37294	8.25842	7.94614	8.60916	7.63977	8.10748	8.1693
ATR	6.78332	6.70104	6.93117	6.6872	6.81825	7.30148	7.1059	6.97819	7.16319	7.01575	6.94915	6.30625	7.19752	6.89801	6.95385	6.7414	6.80279	7.37644	6.98942	6.98849	6.94316	7.25235	7.01287	7.00721	6.9486	6.98097	6.86009	6.98816	6.81355	6.97109	6.90714	6.86099	6.91692	6.8345	7.04127	7.01733
ATRAID	8.28431	7.65062	8.24158	8.12113	7.94744	7.80966	7.69364	7.97738	8.018	8.186	7.90607	7.95462	7.50474	7.5262	7.82766	7.48504	7.96142	7.62548	8.12332	7.92101	8.28114	7.89357	8.05636	8.32889	8.34683	8.2459	8.20365	8.07738	8.07953	8.25158	8.05693	7.96954	8.01304	8.41017	8.17828	7.81374
ATRN	6.65943	6.83189	6.69546	6.74652	6.63847	6.47903	6.43803	6.92704	6.92167	6.71273	7.01451	6.83374	6.85004	6.54499	6.66387	6.55354	6.60171	6.43488	6.47799	6.72986	6.78674	6.64587	6.72412	6.83192	6.95918	6.7347	6.6307	6.69669	6.85826	7.00349	6.77171	6.72422	6.76172	6.81435	6.73657	6.87247
ATRX	7.48338	8.08618	7.71316	8.02867	8.00459	7.87455	8.65371	8.67113	8.11365	8.38799	8.39062	8.78704	8.02117	7.40292	8.2475	7.67134	7.77267	8.28772	8.15046	7.92972	8.20111	8.01193	7.52787	6.89546	7.96075	8.13658	8.02338	8.15279	8.3836	7.89871	8.54193	8.07714	8.30856	8.5766	8.51272	8.45594
ATXN1	6.54772	6.54056	6.68588	7.07661	6.85241	6.70094	6.69838	6.6462	6.79482	6.83546	6.64099	6.95373	6.72626	6.80139	6.63768	6.53429	6.56908	6.60821	6.89544	6.67684	6.74615	6.72283	6.75732	6.68165	6.84047	6.75052	7.03156	6.74213	6.92057	6.77354	6.90837	6.85598	6.63265	6.86934	6.75946	6.95373
ATXN10	7.00727	6.63888	6.87549	7.02594	6.83748	6.80037	7.03512	6.94656	7.31443	7.02259	6.79954	6.89794	6.64368	6.65875	7.23751	7.00943	6.81167	7.24528	7.0856	7.11339	7.13725	7.2104	7.12259	7.14023	7.3202	7.25706	7.37486	7.24759	7.2508	7.47289	7.40915	7.22853	7.14388	7.07	7.18863	7.15939
ATXN2	9.41388	9.56731	9.82088	9.84022	10.1693	10.3799	10.1898	10.5201	9.91728	9.96537	10.0643	11.0817	9.71587	9.79523	9.19569	10.2103	9.85551	9.86913	10.0309	9.28599	9.42039	9.84946	8.92594	9.54778	9.46482	9.62758	9.73194	9.67405	9.88455	9.46835	9.86746	10.3372	10.1842	9.59251	10.0405	9.94648
ATXN2L	6.6867	6.99125	6.5048	6.70963	6.51068	6.53475	6.48563	6.63458	6.67648	6.67869	6.77838	6.53232	6.95302	6.4795	6.59674	6.52919	6.8325	6.72785	6.78111	6.75556	6.63912	6.53997	6.64759	6.62067	6.73016	6.68157	6.53753	6.59809	6.59842	6.64453	6.5869	6.6728	6.63976	6.64016	6.46451	6.75107
ATXN3	7.20177	7.4492	6.91835	6.8229	6.94016	6.83941	6.91514	6.97371	6.98379	7.00778	6.68507	6.32667	7.26158	7.34204	6.54311	7.41914	7.0452	6.91748	6.95013	6.94858	6.80673	6.8631	7.04204	6.61993	6.80495	6.87131	7.03888	6.90965	7.15549	6.75143	7.10837	6.85578	6.63971	6.8938	6.80625	6.79516
ATXN3L	6.50971	6.24258	6.43368	6.58832	6.33255	6.47104	6.27882	6.56856	6.29828	6.50535	6.70754	6.71299	6.44267	6.48571	6.66407	6.29535	6.57672	6.65559	6.55611	6.61741	6.75192	6.6237	6.66253	6.51224	6.88126	6.62493	6.23588	6.6221	6.48029	6.59771	6.37574	6.30108	6.27331	6.46692	6.51913	6.57175
ATXN7	6.50242	6.66467	6.64421	6.61418	6.19419	6.28474	6.59898	6.42122	6.45545	6.30687	6.55758	6.68314	6.46116	6.4264	6.44398	6.60752	6.48722	6.7446	6.18412	6.53804	6.32432	6.64457	6.79759	6.60458	6.35639	6.52967	6.52735	6.16783	6.52121	6.48649	6.42687	6.47385	6.6027	6.5616	6.50922	6.25969
ATXN7L1	6.834	7.08635	6.75321	6.73369	6.86559	6.709	6.93157	6.59094	6.7652	6.79336	6.8269	6.69803	6.47447	6.70023	6.73947	6.5871	6.51627	6.6781	6.61471	6.72536	6.59451	6.89036	6.82576	6.51041	6.55569	6.73201	6.83167	6.87846	6.81893	6.91919	6.65384	6.77511	6.79707	6.63524	6.80319	6.69806
ATXN7L2	6.65784	7.43713	6.744	6.70022	6.84814	6.66487	6.99269	6.61904	7.17268	6.79712	6.98515	6.72477	7.19157	6.64621	6.8991	7.13452	6.59572	6.79087	6.81383	6.7456	6.65132	6.75771	6.70618	6.87492	7.09241	7.2366	6.74103	6.97619	6.99735	7.03422	6.82043	7.04105	6.9162	6.95851	7.12499	7.00118
AUH	7.00079	6.76247	7.0031	7.02815	7.38524	7.13029	7.35128	7.41407	7.43226	7.25765	7.17877	7.84637	6.56648	6.77929	7.24462	6.90028	6.88565	6.84416	7.27866	7.35706	7.13984	7.10844	7.09631	6.97453	7.13833	7.03241	7.07115	7.00966	7.4277	7.21235	7.18671	6.77239	7.29638	7.11575	7.10158	7.17877
AUNIP	6.52242	6.48649	6.62258	6.58657	6.67135	6.47493	6.5764	6.60083	6.461	6.36602	6.48054	6.8023	6.68536	6.59598	6.86239	6.61774	6.83359	6.48415	6.42787	6.57627	6.58128	6.28886	6.95812	6.74687	6.41719	6.85756	6.4892	6.38313	6.60771	6.81915	6.55762	6.76696	6.56815	6.59114	6.5827	6.76676
AUP1	6.98058	7.11674	6.88053	7.05539	6.79794	6.89736	6.84305	6.82198	6.94573	7.00104	7.04349	6.94335	6.7498	6.80905	6.98641	7.13002	6.95073	6.90281	6.80686	6.96402	6.81258	6.96631	6.7682	7.2086	7.14109	7.10577	6.86143	7.02664	6.92075	7.01019	7.06141	7.00915	7.10709	6.90797	7.02805	6.99744
AURKA	6.68703	7.1809	7.03506	6.61624	6.68167	7.20657	7.12132	6.85695	6.83905	6.99327	7.08761	6.70225	6.82653	6.95795	6.77509	6.5949	6.49562	6.69422	6.75867	6.93721	7.03739	6.88639	7.79521	7.05753	6.95585	6.94467	6.99664	6.49689	7.06747	6.94054	6.91	6.76735	6.41502	7.08541	6.8682	7.07191
AURKAIP1	9.03969	8.2266	8.81777	9.32354	9.29341	9.32886	8.61206	8.97582	8.75312	9.11265	9.00245	9.59109	9.26548	8.25751	9.26992	9.38105	8.93511	8.77745	9.21903	9.41235	9.30576	9.24092	9.61332	8.58636	8.67914	8.82732	9.48492	8.64266	9.0598	8.41056	8.97776	9.57682	9.01431	9.0984	8.78875	8.45084
AURKB	7.07591	8.19792	7.58119	7.32426	7.04524	6.74294	7.15323	6.94562	6.9903	7.12515	7.38221	6.74237	6.85287	6.88601	6.68774	7.2657	7.04264	7.37252	7.09031	7.4585	7.23458	7.23153	8.96222	7.69962	7.24346	7.02559	6.93743	7.31298	6.78482	7.26942	7.31697	6.95687	7.07097	7.19002	7.03751	7.11235
AURKC	7.21089	6.62738	6.85689	6.74262	6.73959	7.17947	6.99042	6.64103	7.17821	6.95301	6.73614	7.0473	6.77385	7.50956	7.47076	6.97652	7.10412	7.15445	6.82317	6.80092	6.75906	6.93117	7.02698	6.80193	6.94509	6.67321	6.97609	6.97512	6.71921	6.96343	6.98849	6.71089	6.99642	6.88978	6.93444	6.96198
AUTS2	8.11613	8.61726	7.71616	8.14372	8.31491	8.0169	8.8138	7.99443	9.16505	7.94207	9.4028	9.24277	8.67732	9.46939	8.75624	8.96042	8.8138	8.58193	7.9142	8.84994	7.86804	8.9517	8.2552	7.46174	7.87898	8.08915	7.72597	7.59429	7.95826	7.93459	8.28772	8.79477	7.69055	8.03902	7.80381	7.71812
AVEN	7.45924	6.66438	7.08389	6.94845	6.76971	6.87254	7.42683	7.22575	7.24009	7.30094	7.12577	7.94367	6.83648	6.86919	6.97093	7.16094	7.22171	7.33709	7.00845	7.55148	7.04502	6.98858	7.52464	7.41738	7.12635	7.20714	7.22367	7.21501	7.11882	7.09622	7.00353	6.91866	7.26878	7.50179	7.50264	7.18177
AVIL	6.71313	6.59518	7.07838	6.44097	6.83192	6.57986	6.62493	7.03036	7.24775	6.55943	6.76733	6.70531	6.75683	6.53938	7.48691	6.7227	6.65581	7.053	6.73078	6.68727	6.7614	6.57411	6.56029	6.60839	6.99483	6.88472	6.43957	6.62984	6.52202	6.95231	7.40975	6.50398	6.63425	7.05472	7.11134	6.67913
AVP	6.21443	6.47899	6.36585	6.57058	6.64306	6.79627	6.61608	6.65522	6.71563	6.64794	6.77955	6.6788	7.09808	6.60026	6.51792	6.67388	6.53514	6.68516	6.48412	6.6949	6.57155	6.7255	6.64866	6.92967	6.65096	6.51491	6.61659	6.85023	6.68544	6.66179	6.57461	6.6484	6.52749	6.64554	6.51548	6.67971
AVPI1	8.30316	8.39751	7.80525	8.32496	7.88147	10.3708	9.2993	9.58481	10.6937	9.48122	9.8469	6.38267	9.06368	9.77794	10.8271	9.96144	9.5137	9.90382	9.11519	9.99383	9.12742	8.79137	9.08361	8.10332	7.58225	8.33301	8.65891	8.00111	8.76163	7.54453	8.08467	8.67408	8.51272	8.67113	8.07886	8.29758
AVPR1A	6.76415	6.54298	6.49203	6.64626	6.97019	6.62993	6.67277	6.35012	6.52215	6.27681	6.71046	6.57582	6.96027	6.51632	6.42399	6.41996	6.52964	6.53026	6.40793	6.45571	6.71143	6.71772	6.63698	6.80954	6.53474	6.78812	6.55765	6.28723	6.60698	6.53429	6.51622	6.55854	6.66812	6.19497	6.56153	6.72535
AVPR1B	6.43464	6.50044	6.23311	6.68457	6.45405	6.50486	6.63815	6.54915	6.61215	6.39648	6.56076	6.47304	6.44108	6.69293	6.68343	6.35408	6.49495	6.43786	6.83809	6.59014	6.70235	6.41578	6.58242	6.26285	6.544	6.5189	6.63067	6.54089	6.50739	6.5332	6.7183	6.54933	6.63484	6.75774	6.51453	6.53671
AVPR2	6.95347	6.88835	6.56897	6.63323	6.82727	6.46022	6.69695	6.86675	6.93077	6.72968	6.79212	6.70642	6.52943	6.8919	6.61553	6.76713	6.65391	6.6283	6.85348	6.68843	6.79301	6.7068	6.52865	6.70016	6.6741	6.81222	6.78822	6.53252	6.83582	6.61748	6.78225	6.5999	6.66387	6.50599	6.63339	6.86805
AWAT1	6.56594	6.46206	6.41669	6.34164	6.55301	6.57067	6.45905	6.73128	6.54609	6.48548	6.52608	6.61504	6.35689	6.60139	6.41727	6.71939	6.58526	6.5877	6.43997	6.56273	6.58265	6.50118	6.41143	6.57814	6.35771	6.33681	6.48813	6.24436	6.70513	6.56891	6.54142	6.51874	6.32307	6.50386	6.45895	6.6201
AWAT2	6.63884	6.64377	6.6995	6.6218	6.52429	6.64613	6.7363	6.7682	6.66904	7.12002	6.85089	6.39814	6.594	6.79054	6.84487	6.47054	7.38818	6.79017	6.54328	6.89417	6.71976	6.66503	6.71226	6.51594	6.70116	6.51567	6.65315	6.91667	6.77744	6.5944	6.51587	6.62644	6.48745	6.71721	6.63078	6.73368
AXDND1	6.59377	6.72446	6.48106	6.64052	6.70225	6.47388	6.59853	6.68256	6.5163	6.59795	6.75953	6.71984	6.32872	6.80866	6.51098	6.52168	6.88949	6.84178	6.55112	6.52864	6.29605	6.71265	6.66324	6.75224	6.54875	6.7313	6.53988	6.62181	6.52441	6.54878	6.69898	6.50638	6.41754	6.45713	6.49357	6.56733
AXIN1	6.79763	7.11847	7.06328	6.94879	6.76134	6.92862	6.75916	6.87492	6.93012	6.89687	6.90367	6.93624	6.62724	6.81367	6.79783	6.85136	7.28999	6.73957	6.96387	6.91962	7.0382	7.04848	6.97061	6.90363	6.89616	6.89187	6.90774	6.86455	6.78644	6.87878	7.03624	6.76668	6.87794	6.79004	6.83705	6.84861
AXIN2	6.1983	6.16688	6.53522	6.43883	6.63995	6.48962	6.32595	6.42185	6.12966	6.70525	6.497	6.50028	6.32042	6.56661	6.42148	6.53733	6.57406	6.62513	6.54442	6.17098	6.45196	6.5299	6.54037	6.45111	6.477	6.35718	6.69122	6.6175	6.87306	6.45632	6.50106	6.58313	6.26173	6.66857	6.61351	6.35077
AXL	9.12159	8.88912	8.8003	8.96924	8.63992	9.49089	8.46738	9.20443	8.39632	8.68104	8.7296	10.0752	8.72467	9.35341	8.78951	9.24603	8.72259	9.13664	9.17207	8.39358	8.48854	8.88538	8.13939	8.91931	8.57595	8.8749	8.87652	9.03007	8.68045	8.59417	9.13839	8.60244	9.02392	8.91237	8.85053	8.9043
AZGP1	6.57467	6.58907	6.80157	7.3338	7.37	7.65318	7.23423	7.54804	6.84336	7.54733	7.06968	7.33644	7.63157	6.74257	6.85543	7.37238	7.59604	7.61381	7.67695	6.82117	7.39388	6.8731	6.93139	6.76296	6.52206	6.36247	7.27025	6.88172	7.07026	6.63329	6.65543	6.88605	6.98461	6.74698	6.77147	7.52787
AZI2	6.6739	6.55126	6.5534	6.48387	6.31433	6.64601	6.27609	6.47834	6.32092	6.48894	6.48946	6.91182	6.40812	6.27882	6.29569	6.65167	6.52514	6.74585	6.63746	6.55413	6.8288	6.40209	6.63222	6.41674	6.70154	6.44254	6.58447	6.87831	6.66813	6.89859	6.21381	6.54037	6.64909	6.62171	6.46716	6.77555
AZIN1	6.6763	6.74073	6.67354	6.78976	6.58621	6.78399	6.80049	6.83948	6.88275	6.87683	6.8448	6.77304	6.98257	6.92124	6.77	7.29628	6.83778	6.80562	6.85109	6.82492	6.83015	6.73783	6.77482	6.77054	6.60747	6.81254	6.72371	6.63436	6.85194	6.75232	6.76496	6.74046	6.66745	6.61704	6.77006	6.63194
AZIN2	6.99536	7.22789	7.17141	6.75962	6.62997	7.3163	7.1957	7.23433	6.85828	6.9735	6.74065	6.48467	6.67621	6.85553	7.62049	7.08467	6.61495	7.51259	7.49242	6.91464	7.06678	7.15778	7.05908	6.84686	7.7368	7.14418	7.34085	7.22417	7.10853	7.73441	7.62587	7.00231	6.98612	7.16452	7.26239	7.27826
AZU1	6.7452	6.61086	6.56449	6.80871	6.61995	6.61398	6.79788	6.91449	6.63112	6.7193	6.74805	6.56046	6.935	7.17447	6.82717	6.80908	7.0672	6.47812	6.63818	6.94338	6.69188	6.86867	6.52814	6.60821	6.75966	6.44111	6.546	6.69853	6.7371	6.80307	6.76482	6.7034	6.32971	6.84297	6.59426	6.65344
B2M	11.5581	9.56466	11.3304	11.2583	10.6218	10.212	11.4647	11.1726	11.5459	11.7631	12.002	6.36593	9.38105	8.48726	10.1255	8.90646	11.1503	10.8401	11.4738	11.2146	11.8245	11.385	11.3575	11.1726	12.3917	11.8025	11.6705	11.7018	11.7329	12.3702	11.3391	10.7566	11.3616	12.341	11.846	12.0114
B3GALNT1	6.8914	7.34749	7.04263	7.08563	6.80812	6.98726	7.26499	7.17071	6.894	7.12946	6.98269	6.96888	6.9063	6.77051	7.10976	6.97748	6.91696	7.04747	7.14527	6.86807	6.98527	6.87616	6.92451	7.10848	6.99932	7.17727	6.98555	7.18444	7.11104	7.03405	7.11235	7.06982	6.95832	7.1559	7.2524	7.18049
B3GALNT2	7.72156	6.64915	6.60956	6.65841	6.74714	6.57852	7.02688	6.79915	6.80361	7.16685	6.79923	7.56576	6.54435	6.6114	6.59623	6.65244	7.11286	6.71532	7.19179	7.03782	7.04856	6.8129	7.40221	6.66141	6.6772	6.57234	6.93724	6.8301	7.16409	6.56032	6.83478	6.54496	7.27782	6.91995	6.91936	6.77101
B3GALT1	6.51819	6.40972	6.53233	6.27592	6.75947	6.51129	6.49892	6.48892	6.82198	6.32406	6.3721	6.68474	6.26765	6.25506	6.61747	6.49409	6.56302	6.90324	6.61015	6.42015	6.50925	6.46813	6.70245	6.43626	6.47568	6.48252	6.65652	6.46027	6.58635	6.50846	6.74458	6.57821	6.75368	6.12105	6.46536	6.29403
B3GALT2	6.72417	6.6868	6.77208	6.87422	6.68593	6.83509	7.08262	6.88584	7.00606	7.01414	6.72629	7.31881	6.58155	6.29178	6.58689	6.68439	6.64682	6.61977	6.91452	6.6288	6.9387	6.87591	6.60973	6.59184	6.71746	6.92904	6.78815	6.68079	6.70852	6.58703	6.85656	7.13045	7.05648	6.99383	6.84305	6.98446
B3GALT4	6.47209	6.54994	6.96168	6.99171	7.47966	6.89293	6.94552	7.15684	7.02694	7.04431	7.25308	7.06239	6.68253	7.94499	6.61661	6.96012	7.51259	7.55738	7.20485	7.31845	7.22789	7.46561	7.59875	7.23272	7.2546	7.01941	7.14263	7.06499	7.33629	7.32309	7.00279	6.76099	7.23387	6.75852	7.03454	7.22417
B3GALT5	6.53949	6.66624	6.69202	6.54052	6.74291	6.78496	6.56328	6.65876	6.71985	6.7068	7.15406	6.77462	6.70259	6.72925	6.75229	6.59516	6.866	6.37239	6.71562	6.48429	6.68583	6.63331	6.70174	6.59036	6.703	6.93366	6.82469	6.91164	6.53775	6.64236	6.63031	6.60772	6.68121	6.63061	6.55443	6.86375
B3GALT6	9.06368	7.05666	8.40601	9.50606	8.35315	8.23208	8.48974	8.27419	8.24956	8.30022	8.33767	8.77389	8.20436	9.17495	8.3719	8.41521	8.30856	8.2705	8.59464	8.5316	8.49367	8.17617	8.86942	9.34504	9.01204	9.3267	8.35738	8.83012	8.56523	9.19352	9.14836	9.06368	9.17111	9.10222	8.63565	8.92315
B3GAT1	6.40842	6.80317	6.66334	6.69116	6.65588	6.62418	6.6806	6.76085	6.85291	6.66571	6.62648	6.45454	6.59401	6.64706	6.74587	6.76111	6.66276	6.60777	6.71652	6.59792	6.77244	6.66682	6.71921	6.5969	6.63569	6.77922	6.71202	6.69887	6.82972	6.71798	6.68282	7.09888	6.62612	6.6847	6.59957	6.78077
B3GAT2	6.60022	6.64422	6.49186	6.26397	6.59714	6.32694	6.53263	6.59837	6.55659	6.71287	5.92805	6.53936	6.43145	6.80435	6.52217	6.64872	6.72431	6.67943	6.70271	6.21568	6.29338	6.60719	6.59417	6.67694	6.36717	6.96418	6.69381	6.52051	6.60625	6.31159	6.52807	6.49095	6.8414	6.29353	6.63763	6.84854
B3GAT3	7.17379	6.89321	7.84712	7.03603	7.02906	7.39935	7.20122	7.25899	7.46791	7.7482	7.60157	7.87455	7.28043	6.72193	7.11618	7.82148	6.97986	7.32627	7.53105	7.46971	7.37	7.82257	7.16961	8.49893	7.70289	7.46601	7.74625	7.75462	7.39987	7.76987	7.77876	7.72668	7.76525	7.47154	7.90958	7.43436
B3GLCT	7.68015	7.65472	7.64209	7.5844	7.96513	6.99632	8.70606	8.14103	7.0726	7.59822	7.13744	7.70702	7.59219	7.81399	7.03536	7.85386	7.75026	7.71733	7.74596	6.92313	7.30688	7.49286	7.1059	7.65088	7.71968	7.33946	7.87997	7.82413	7.44272	8.0088	7.14759	7.71935	7.78517	7.78149	7.9111	6.90419
B3GNT3	6.57086	6.71549	6.59747	6.63718	6.62649	6.63988	6.4414	6.7014	6.62959	6.24152	6.62537	6.73006	6.40522	6.5089	6.57175	6.42441	6.64998	6.66152	6.62137	6.54985	6.61314	6.74413	6.51369	6.705	6.7058	6.53013	6.62584	6.73509	6.82736	6.40151	6.48622	6.81244	6.6902	6.53214	6.69843	6.36514
B3GNT4	6.56217	6.44631	6.67515	6.56713	6.64154	6.65575	6.54196	6.70775	6.66898	6.79655	6.53422	6.42278	6.68021	6.49897	6.65525	6.75244	6.44625	6.62596	6.67569	6.55491	6.66202	6.59165	6.55039	6.6895	6.6971	6.33534	6.74399	6.78354	6.77588	6.78376	6.75249	6.74949	6.50634	6.5705	6.59183	6.46461
B3GNT5	6.64464	6.59789	6.70418	6.7415	6.74955	6.76963	7.1347	6.31565	7.69706	6.67355	7.27324	6.81297	6.73346	6.77252	6.5065	6.56324	6.49787	6.59921	6.75605	7.0763	6.55059	6.65537	7.15829	6.64369	6.73054	6.80524	6.48838	6.71456	6.77354	6.7052	6.74058	6.73242	6.57337	6.77785	6.57342	6.86494
B3GNT6	6.71868	6.91906	6.70736	6.8553	7.04956	6.6652	6.58165	6.672	6.67873	6.5668	6.76008	6.87954	6.62632	7.57317	6.7747	7.21341	7.2117	6.65537	6.52903	6.78299	6.74721	6.70259	6.64022	6.5571	6.7476	6.86463	6.45557	6.91859	6.64628	6.47603	6.78993	6.72718	6.66636	6.85673	6.49921	6.47915
B3GNT7	6.79973	6.5981	6.63098	6.8941	6.77123	6.83606	6.68481	6.66727	6.78613	6.60634	6.74384	6.94998	6.84647	6.52551	6.8837	6.93826	6.73651	6.73262	6.79302	6.52008	6.74941	6.56758	6.93086	6.89096	6.49834	6.77324	6.8888	6.68681	6.75554	6.66343	6.68869	6.84415	6.69846	6.80927	6.60103	6.52119
B3GNT8	6.69357	6.63416	6.90373	6.57248	6.83196	6.63436	7.23675	6.86073	7.04864	6.97771	7.19249	7.33256	6.85833	6.93902	7.35547	6.59506	6.90503	6.90181	6.81887	6.78524	7.00606	6.83651	7.48663	6.46046	6.88763	6.92268	6.69294	6.8773	6.69578	6.84893	6.9477	6.80198	6.76128	6.88292	6.64628	6.67767
B3GNT9	6.86343	6.89665	7.09294	6.6962	6.70627	7.33005	6.83415	7.01388	6.96975	6.94562	6.91776	6.70256	6.61939	6.47253	6.98242	6.77771	7.28862	6.71858	6.68051	6.62771	7.00527	6.42775	6.54672	6.42271	7.03585	6.78691	6.95478	7.03234	6.64875	7.11157	6.69051	6.70675	6.83146	6.79518	6.99919	7.01086
B3GNTL1	6.9831	6.66165	6.71468	6.50715	7.01766	6.70278	7.09413	7.10565	7.06173	6.77604	6.62061	6.38962	6.66602	7.37965	6.7253	7.23096	6.5906	7.48103	7.09256	6.72744	6.44419	6.71789	6.93885	7.19704	6.85354	6.67905	7.01981	6.91232	6.44822	6.91789	6.68993	6.85351	6.75759	6.72514	7.02091	6.7399
B4GALNT1	6.96787	6.9578	7.10618	8.15227	7.28667	7.659	6.96104	8.0695	7.03319	7.77426	7.59719	7.59796	8.86851	6.96053	6.93017	7.77756	6.61338	8.37423	7.85522	6.71749	7.30416	7.32738	6.87773	6.58548	6.82454	6.81147	7.86889	6.87262	7.33476	7.01575	7.81902	8.5772	7.09192	7.1023	7.01586	7.40381
B4GALNT2	6.59804	6.86675	6.59893	6.60172	6.82269	6.71709	6.53454	6.85838	6.5168	6.91085	6.66179	6.94104	6.6158	6.62682	6.76691	6.8706	6.77512	6.45468	6.37859	6.59853	6.5807	6.42802	6.42637	6.54648	6.6124	6.38803	6.72192	6.68544	6.72867	6.76727	6.90776	6.68277	6.7212	6.53663	6.53305	6.9146
B4GALNT3	6.62897	6.53146	6.50971	6.69551	6.655	6.70709	6.68245	6.58848	6.51391	6.54032	6.35476	6.89491	6.72736	6.57853	6.46466	6.5466	6.46083	6.64784	6.33782	6.69251	6.35417	6.54768	6.51258	6.53769	6.53578	6.35902	6.46591	6.63568	6.78282	6.47079	6.61563	6.66248	6.53742	6.69628	6.51667	6.72204
B4GALNT4	6.54781	6.36765	6.79377	6.48507	6.58074	7.01328	6.69799	6.65501	6.67757	6.75407	6.60708	6.48548	6.65928	6.82456	6.34013	6.88067	6.67248	6.61335	6.73552	6.78433	6.72376	6.5908	6.78106	6.98148	6.98006	6.58996	6.79979	6.90013	6.66279	6.97781	6.87296	6.8416	6.70045	6.72354	6.76413	6.84681
B4GALT1	6.94797	7.19157	7.93965	6.98159	7.90818	8.37539	7.16621	7.41738	7.59162	7.52391	7.82897	8.19792	7.55848	7.5881	7.43051	7.58076	7.22876	7.35742	7.73087	8.0262	7.68188	8.05515	7.96605	7.74904	7.65446	7.36821	7.65318	7.75518	7.25678	7.51688	7.60157	6.86492	7.57568	7.21758	7.57364	7.49368
B4GALT2	7.61135	7.6076	7.84446	7.78687	7.88781	7.59355	7.59222	7.54088	7.44607	7.20432	7.45235	7.93927	7.64795	7.90695	7.66062	7.89965	7.64012	7.50208	7.42863	7.71017	7.50743	7.81544	7.62807	7.94497	7.63241	8.00667	7.83218	7.86543	7.77753	7.7872	7.87095	7.75564	7.60066	7.53884	7.73712	7.67719
B4GALT3	6.68513	6.60002	7.51812	6.90717	6.62573	6.76377	6.86834	6.65908	7.08653	7.0866	7.06246	6.48104	6.97241	6.9405	6.73036	6.6635	6.7597	6.54377	7.08356	7.14759	7.4133	7.03664	7.30479	7.24984	7.49509	7.13813	7.22393	7.31914	6.89307	7.476	6.91266	6.94291	6.98732	6.94629	7.0613	7.02858
B4GALT4	8.08171	7.89009	8.27559	7.61578	8.48681	8.33169	8.31695	7.95594	7.42248	8.09809	7.97293	8.18169	6.52196	7.62049	7.67393	7.97961	7.86233	6.86903	7.76249	7.90352	8.27303	7.7773	7.3583	8.01844	8.04688	7.32142	7.72699	7.77304	7.53913	8.27894	7.59106	7.39065	7.75111	7.89834	8.81777	8.06394
B4GALT5	7.2587	6.94071	7.00244	7.05627	6.92446	7.26239	7.10263	7.23938	7.46506	7.38719	7.15894	7.47018	7.00536	6.89361	7.28504	7.22754	7.87649	6.89674	7.25765	7.44976	8.16947	7.34547	7.57484	7.10235	7.21955	7.09039	7.12374	7.18818	7.38146	7.25756	7.37069	6.98982	7.10149	6.97391	6.88139	7.08356
B4GALT6	6.6988	6.88346	6.79019	6.36723	6.61631	6.6644	6.54909	6.78741	6.55956	6.50526	6.47439	6.50913	6.83165	6.65477	6.69012	6.77841	6.65317	6.54857	6.54877	6.6057	6.72856	6.27636	6.65391	6.50539	6.83107	6.78686	6.97221	6.49925	6.93758	6.73276	6.43755	7.1059	6.91667	6.6987	6.64924	6.82268
B4GALT7	9.41687	9.88309	8.80174	8.8438	8.67519	9.06368	8.3666	8.75624	9.15642	8.41653	8.6705	9.63592	8.65371	8.85162	8.79013	9.36382	9.02224	8.18823	8.77225	9.43406	8.51799	9.23082	8.53035	9.13839	9.12159	9.07041	8.68409	9.01782	8.81457	9.22562	8.90518	8.75838	8.94113	8.92206	8.55513	8.89122
B4GAT1	10.8883	11.2935	10.923	11.2884	11.4235	11.0204	11.4794	11.9272	9.40005	11.2761	10.3413	11.4351	11.4292	11.771	11.0672	11.9272	10.6327	10.9519	11.3751	9.67026	10.6166	10.5928	9.73773	11.0248	10.8068	10.9377	10.892	11.0635	11.0171	10.977	10.8845	11.0315	11.0466	11.0929	10.7596	10.92
B9D1	7.57033	6.52119	7.3275	6.95651	6.84907	7.43402	6.90531	7.11446	7.15466	7.12719	6.9876	6.69236	7.61436	8.0003	6.53271	7.00296	7.28617	6.64173	7.43514	6.92295	7.0555	7.23802	7.32646	6.98884	7.33005	7.26164	7.2888	7.46008	7.23727	7.46995	6.80223	7.15005	7.21592	7.27614	7.33118	7.31618
B9D2	8.51035	8.6849	8.32603	7.95009	8.30542	7.85705	8.03639	7.87239	8.07103	7.77788	7.5694	8.38123	8.4307	9.69816	8.48854	8.54265	8.41728	8.49367	7.72273	8.2056	7.71223	8.27997	8.33767	7.56151	7.9633	8.1891	7.77304	8.15046	8.07396	7.92394	8.20766	7.75148	7.95159	7.91136	7.72943	7.71083
BAALC	6.55468	6.63907	6.79153	6.55809	6.65081	6.62536	6.95559	6.58901	6.91462	6.65425	6.77114	6.41546	6.85272	6.50302	7.13994	6.60355	6.83354	6.60766	6.74863	6.78364	6.98527	7.02914	6.63283	6.76803	6.75274	6.88487	6.73155	6.81506	6.63113	6.62677	7.17379	7.91566	6.93833	6.78794	6.74919	6.89527
BAAT	6.46476	6.61095	6.6168	6.65468	6.73221	6.60068	6.62686	6.77469	6.55554	6.76387	6.97824	7.02331	6.48905	6.25274	6.62055	6.31404	6.46328	6.53489	6.3656	6.41702	6.61168	6.69514	6.65549	6.67924	6.79699	6.78753	6.63264	6.63174	6.58323	6.51492	6.98845	6.76236	6.65781	6.80395	6.44534	6.6062
BABAM1	7.88474	7.61716	7.5881	7.96164	7.38665	7.56552	7.91463	7.88768	7.85152	7.77756	7.95563	8.01193	7.42826	8.13127	8.19074	7.98926	8.08171	8.28348	8.01543	7.88846	8.14331	7.25916	7.51536	7.23233	8.11365	7.71405	8.00629	7.89041	7.75462	8.17975	7.61688	7.36723	7.99205	8.16907	8.0517	7.9948
BACE1	8.14046	7.36053	8.36392	8.60049	9.37543	8.23601	8.62045	8.28976	7.52229	7.9576	7.8404	8.16604	7.6365	7.57386	7.75697	7.82285	7.69085	7.86293	8.53837	7.50081	8.0189	8.24905	7.54625	7.50934	8.26745	8.28671	8.41164	8.13412	8.13939	8.28818	8.56222	8.13658	8.28566	8.73022	8.70271	8.68344
BACE2	7.75947	8.37582	7.6038	8.21277	7.9166	8.86851	8.51926	7.98785	9.09932	8.39472	8.63992	9.93684	7.6006	8.06321	8.13322	8.26898	8.93314	8.25601	8.18482	8.77135	8.28299	8.62304	8.83293	7.96888	7.75238	7.62676	7.65922	8.02075	8.22147	7.70677	8.10383	7.60838	7.56229	8.27303	8.04651	8.2235
BACH1	7.24912	7.66486	7.005	6.85138	6.82108	6.90556	7.08145	7.25266	7.26331	7.13823	7.21477	7.16362	6.98276	6.92854	7.07601	6.97763	7.04524	6.83492	7.2078	7.19777	7.16675	7.15395	7.34199	7.00057	7.23183	7.2888	7.16005	7.31512	7.29149	7.28519	7.17312	7.209	7.14119	7.39065	7.18829	7.24306
BACH2	6.90552	6.83277	6.8467	6.77579	7.12224	6.79328	7.08617	6.74421	6.75668	6.69826	6.71628	6.67805	6.75649	7.27403	6.77482	6.78347	6.99882	6.96928	6.73807	6.82862	6.82438	6.71301	6.97605	6.81426	6.64442	6.52073	6.87165	6.90539	6.85247	6.86059	6.52769	6.74424	6.74165	6.66963	6.81971	6.76374
BAD	6.71358	6.56599	7.0103	6.91639	7.07673	7.28196	6.82179	6.82647	6.71879	6.8849	6.83248	7.1276	7.00203	6.88424	7.06341	7.12508	6.96866	6.72104	7.06924	6.9208	7.05149	6.98154	6.98349	6.88916	7.05522	6.99796	6.98376	6.87187	7.15783	7.00063	6.94426	7.04236	6.83283	7.14234	6.82474	6.90983
BAG1	10.2432	9.55771	9.73474	9.83749	10.2766	10.5402	10.9993	9.75503	12.3165	10.7937	11.4794	6.31725	8.96924	9.59765	11.0541	9.67143	11.778	10.4274	9.8624	11.6952	10.9269	10.5654	10.7475	9.48717	9.75107	9.41388	9.91562	9.31217	9.63464	9.65491	9.46482	10.1947	9.83007	10.0996	9.83159	10.1444
BAG2	6.79204	7.85951	6.89677	7.41407	6.6794	7.49739	6.99898	7.92901	6.8109	7.76081	6.94403	7.81263	6.73961	6.99311	6.80342	6.90256	6.89445	6.74873	7.4851	6.71517	7.35976	6.82476	7.13402	6.77081	7.02928	6.99274	8.17468	7.08237	7.58509	6.99864	7.06529	6.868	7.01086	7.64527	7.41943	7.30161
BAG3	7.95042	7.71467	7.42625	7.65242	7.57914	7.68797	7.86919	7.70774	9.02054	8.00629	7.92789	8.17844	6.61918	6.63695	8.38293	7.39197	8.07886	7.51463	7.69618	8.81609	8.2983	8.06394	8.72259	7.63441	7.51415	7.55043	7.87173	7.35723	7.79314	7.57108	7.6097	7.81022	7.59106	7.71994	7.59055	7.48712
BAG4	6.94738	6.56922	7.12236	7.06228	6.77685	6.87195	6.62587	6.87634	7.16131	6.68644	7.19129	6.89206	6.72442	6.49662	6.66582	6.86704	6.6638	6.647	7.02779	6.87775	6.82232	7.19335	6.63888	7.05635	6.85975	6.96451	6.80878	6.87029	6.46834	6.92486	6.75509	7.01239	6.78549	6.86505	6.61593	6.72531
BAG5	8.00135	7.94841	8.73022	7.90958	8.48726	8.21345	8.93757	8.71969	9.03799	8.61874	8.91698	8.98461	8.90906	7.46817	8.15824	8.83127	8.7296	8.43141	8.30611	8.52298	8.71063	8.47862	8.64266	7.51662	8.92687	8.50829	8.8749	8.73369	8.98537	9.05669	8.64044	8.11365	8.47762	8.52896	8.42787	8.51097
BAG6	6.90231	6.85876	7.43418	7.07411	6.84164	7.64092	7.19013	7.01545	7.25957	7.65113	7.05642	7.78455	7.46561	7.28741	6.94329	7.59848	6.85611	7.02357	7.35742	7.12224	7.4737	7.02981	7.00951	7.14466	7.49739	7.08772	7.56048	7.34596	7.40607	7.47891	7.60728	7.11089	7.55874	7.26149	7.65266	7.4514
BAGE	6.17866	6.64032	6.61721	6.26228	6.354	6.63048	6.41687	6.46179	6.38627	6.42247	6.3421	6.51282	6.73636	6.5897	6.71363	6.68199	6.48031	6.41654	6.48429	6.41094	6.53991	6.6153	6.53854	6.87345	6.507	6.62617	6.55161	6.55242	6.4489	6.53568	6.68028	6.34285	6.4368	6.4435	6.58133	6.60865
BAGE2	6.71002	6.62684	6.60844	6.68322	6.64116	6.69698	6.57616	6.52003	6.6035	6.7242	6.47526	6.49779	6.50992	6.63994	6.54782	6.48532	6.62641	6.6713	6.5511	6.74443	6.81293	6.68609	6.67489	6.69115	6.52696	6.67366	6.62367	6.56389	6.20297	6.76874	6.62347	6.56434	6.61571	6.52447	6.71748	6.4281
BAGE3	6.5629	6.68497	6.9059	6.80571	6.67149	6.71291	6.64756	6.54049	6.45525	6.72567	6.72157	6.96696	6.78241	6.93503	6.76763	6.70397	6.74625	6.86145	6.85203	6.76762	6.80749	6.77134	6.56547	6.91692	6.61835	6.51656	6.66694	6.83153	6.75769	6.75916	6.87728	6.83801	6.81504	6.91285	6.64181	6.80228
BAGE4	6.53074	6.72984	6.66279	6.61178	6.75315	6.72492	6.73064	6.74862	6.5928	6.41502	6.5961	6.74779	6.63934	6.82376	6.84505	6.83024	6.74488	6.67025	6.74425	6.66687	6.74903	6.64574	6.69598	6.73934	6.71075	6.74568	6.55502	6.50314	6.57554	6.2542	6.64507	6.61455	6.62757	6.55601	6.50965	6.68599
BAGE5	6.44479	6.55923	6.43123	6.76354	6.51934	6.6536	6.53584	6.62078	6.54285	6.46593	6.50855	6.67794	6.32743	6.39752	6.59424	6.53476	6.46792	6.63449	6.57594	6.50482	6.50329	6.69403	6.58973	6.46609	6.49085	6.34285	6.40177	6.48813	6.47445	6.71294	6.50888	6.66487	6.41168	6.39417	6.37931	6.3003
BAHD1	7.00972	6.92032	6.94233	7.09173	7.10445	6.83757	6.74458	6.90985	6.7195	7.09798	6.91686	7.15283	6.51116	6.87007	6.70713	6.53247	6.71608	6.81689	7.23763	6.84974	7.19002	7.10882	6.98411	6.65666	7.07066	7.08191	7.30647	7.09778	7.29802	7.04143	6.66435	6.73738	7.14921	7.01231	6.7738	7.12886
BAIAP2	6.61901	6.74654	6.66952	6.66026	6.71701	6.64873	6.75251	6.71342	6.77667	6.77286	6.71593	6.73641	6.64181	6.58058	6.74344	6.68752	6.531	6.73768	6.73926	6.66048	6.78379	6.7905	6.82112	6.64656	6.77056	6.77165	6.86512	6.67327	6.6783	6.71399	6.78309	6.68616	6.77379	6.67698	6.6935	6.81941
BAIAP2L1	6.64359	6.54106	6.61486	7.06135	6.70974	6.43883	6.6657	6.84181	7.58686	6.83753	6.93882	6.77476	6.63434	7.20597	6.85364	6.77919	6.75249	6.60306	6.69909	7.11294	7.1271	6.88912	7.62274	6.48404	6.86187	6.64798	6.82441	6.80305	6.87124	6.70662	6.69236	6.7734	6.70773	6.5452	6.79737	6.55662
BAIAP2L2	6.91466	6.79492	7.33203	7.36007	7.39935	6.79849	6.97609	7.23061	7.55497	7.09249	6.51654	6.81582	7.99334	7.63533	7.75026	7.57068	7.71223	7.2738	6.99536	7.29486	7.21736	7.00553	7.35111	7.06657	6.9864	6.97552	6.92374	6.87389	7.53208	7.00845	7.15014	7.43226	7.16642	6.91989	7.17106	6.98014
BAIAP3	6.84978	6.80754	6.59631	6.82452	6.66143	6.41763	6.5575	6.73472	6.70282	6.56382	6.82356	6.67513	6.57495	6.65597	6.65244	6.64908	6.5299	6.64141	6.67943	6.73223	6.88124	6.71837	6.60858	6.8235	6.71815	6.55546	6.61613	6.754	6.40316	6.62979	6.7151	6.85699	6.7325	6.70434	6.88206	6.63378
BAK1	6.75691	6.71583	6.92844	6.74725	6.62773	6.76091	6.67993	6.88846	6.96971	6.89015	6.75138	7.07014	6.70087	6.60837	7.01196	7.27957	6.97194	7.26486	7.00115	7.23976	6.90572	6.83112	7.46332	6.81283	7.04772	7.0644	7.07679	7.15536	6.90647	7.13054	6.80378	6.64908	6.72619	7.00214	7.0377	6.98722
BAMBI	8.70742	8.69548	9.59109	7.94567	9.25185	9.49182	9.41687	9.12259	7.4904	8.98705	7.80554	9.81354	7.76276	6.64794	7.55331	8.21123	8.02117	7.56576	9.35883	8.36551	8.79477	8.50959	8.25898	8.86942	9.40145	9.04942	8.62004	8.7296	8.4027	9.4563	9.4614	8.02946	8.0169	8.92106	9.49571	9.51835
BANF1	6.99442	6.61779	6.98276	7.39661	7.21856	6.7862	7.35001	7.49754	7.63284	7.5794	7.50081	7.73087	7.29472	7.91882	7.39179	7.36469	7.18954	7.45019	7.14759	7.22853	7.26486	7.28484	7.29218	7.69055	7.42423	7.21786	7.7341	7.34904	7.5267	7.28985	7.48419	7.86889	7.30647	7.63157	7.44443	7.30346
BANF2	6.53087	6.71205	6.77929	6.5707	6.75483	6.57771	6.72838	6.48703	6.76552	6.54515	6.58621	6.59058	6.6659	6.47294	6.79698	6.57469	6.50383	6.57963	6.82261	6.63272	6.63615	6.65209	6.86359	6.60097	6.63468	6.4287	6.86746	6.66116	6.74147	6.62551	6.58626	6.59922	6.73955	6.61517	6.69122	6.46772
BANK1	6.78368	6.68174	6.56452	6.81308	6.64469	6.60764	6.55949	6.72488	6.67211	6.6993	6.62581	6.52166	6.6527	6.69022	6.72103	6.63233	6.80358	6.61421	6.73899	6.84734	6.57986	6.58797	6.67689	6.78544	6.29605	6.88415	6.51161	6.61165	6.48565	6.70071	6.66601	6.81955	6.65496	6.76536	6.65492	6.85457
BANP	7.49859	7.37925	7.63674	7.60891	7.11513	7.30053	7.28601	7.67134	7.2747	7.30588	7.03265	7.73654	7.64039	7.86021	7.43026	7.74433	6.72583	6.6327	7.58575	6.89491	7.23085	7.47121	7.36703	7.40975	7.50912	7.50501	7.45378	7.53105	7.25742	7.30633	7.36236	7.2943	7.4398	7.23329	7.06263	7.07207
BAP1	6.50715	6.63965	6.563	6.19896	6.4305	6.71395	6.65105	6.61528	6.67423	6.78853	6.65906	6.38121	6.50719	6.26173	6.62575	6.50044	6.21568	6.54353	6.79417	6.50191	6.68134	6.40279	6.6004	6.87508	6.89321	6.88949	6.79522	6.60644	6.73396	6.6603	6.82279	6.52357	6.56384	6.48177	6.90922	6.85188
BARD1	7.08162	6.35892	7.29945	6.79562	6.82904	6.81059	7.37743	7.27902	7.1266	7.44727	7.3662	7.51754	6.71369	7.17091	7.28057	7.05061	7.45924	6.80761	7.37069	7.209	7.31897	7.06097	7.32239	6.62873	7.14023	7.56797	7.47481	7.26968	7.06331	7.17071	6.84096	7.14693	7.1379	7.19797	7.12121	7.1686
BARHL1	6.79525	6.91536	6.70551	6.70474	7.07467	6.83586	6.52096	6.5315	6.78034	6.72946	6.71921	6.77739	6.8744	7.13639	6.82829	6.67079	6.97837	6.90349	6.69407	6.77302	6.93808	6.56138	6.77507	6.79343	6.76596	6.58689	6.75232	6.67124	6.66588	6.461	6.80099	7.03751	6.84427	6.8966	6.78897	6.89924
BARHL2	6.84417	6.73489	6.77458	6.73035	6.86245	6.84817	6.82493	6.59573	6.7806	6.82824	6.72284	6.45476	6.9382	7.0648	6.77153	6.78203	6.62929	6.73669	6.67358	6.78163	6.83226	6.80879	7.07114	6.97863	6.9444	6.71791	6.63978	6.82546	6.64644	6.70728	6.67517	6.83951	6.72655	6.71176	6.7672	6.79784
BARX1	6.56264	6.66363	6.44621	6.63909	6.80799	6.68381	6.84832	6.68033	6.78683	6.69667	6.7464	6.85339	6.61474	6.47887	6.75772	6.84175	6.63172	6.74034	6.5437	6.44133	6.42342	6.74708	6.78506	6.64474	6.77993	6.64847	6.68474	6.634	6.54302	6.5785	6.53336	6.42324	6.67905	6.78437	6.69639	6.51156
BARX2	6.7416	6.68858	6.54373	6.64151	6.55897	6.61332	6.66617	6.60741	6.53365	6.65802	6.56323	6.66422	6.73585	6.62808	6.24616	6.76113	6.68747	6.84134	6.6326	6.58638	6.57991	6.67473	6.73126	6.38564	6.54449	6.4525	6.52352	6.65394	6.85804	6.71818	6.4542	6.71833	6.66581	6.6869	6.36668	6.48096
BASP1	9.64772	10.1947	9.86626	10.1842	10.4107	11.1815	10.7937	11.5646	9.78922	11.4432	10.5246	11.7909	9.57191	9.40844	9.11325	10.2194	9.16102	9.47588	11.0601	9.77002	10.5537	10.4392	10.2766	9.90077	9.95326	10.2848	11.189	10.3328	11.9362	10.0658	10.8271	10.6139	10.8989	9.95601	11.2545	11.3892
BATF	6.51341	6.9162	6.63344	6.6309	6.59836	6.39814	7.1627	6.84831	7.12841	6.89026	6.78166	7.33603	6.81329	6.98962	7.04553	6.8168	7.24976	7.30825	6.78647	6.73383	6.79812	7.17081	7.27544	7.00901	6.7305	6.71107	6.80484	6.9741	6.7971	6.65656	6.62353	6.81667	6.601	6.83828	6.78428	6.65716
BATF2	6.81447	6.94536	6.81799	7.22127	6.71947	6.887	6.73733	6.57253	6.86879	6.70163	6.61103	6.98159	7.10298	6.90655	6.80314	6.73942	6.78725	6.52207	6.92851	6.71744	6.78875	6.57139	7.10741	6.58259	6.89931	6.55077	6.88582	6.56854	6.75896	6.78442	6.84243	7.11941	7.13693	6.98148	6.84594	6.89611
BATF3	7.13935	6.74992	6.98612	7.38476	6.94745	6.87673	7.35356	6.83255	7.04278	6.90757	6.93779	6.88522	7.38973	6.92679	7.36439	6.65273	7.10263	7.14388	6.85346	7.0791	6.87855	6.85839	6.86236	6.92066	7.12719	6.97149	6.89589	7.21638	6.77078	7.13045	7.06491	6.66244	6.89185	7.35851	7.00396	7.16631
BAX	7.08593	6.9984	7.13427	7.15898	6.73121	6.72828	6.96355	7.03359	6.95714	6.85359	6.75202	6.79713	6.76748	7.0382	6.84586	7.03519	7.05751	6.82193	6.85645	6.99474	6.84904	6.84787	7.02402	6.69641	6.83962	7.05977	6.95366	6.81111	7.02301	6.93556	7.02112	6.87858	6.94962	6.77397	6.88554	6.82931
BAZ1A	7.30326	7.17973	7.12391	7.04565	7.05671	7.05947	7.28883	7.02238	7.39927	7.05901	7.14347	6.99037	7.12562	6.98341	7.13968	7.04873	7.2589	6.80594	6.931	7.4333	7.08544	7.19742	7.45221	7.09926	6.96946	7.15102	6.89647	7.03385	7.30633	6.98558	7.12268	7.12765	6.99944	7.08597	6.89516	6.9871
BAZ1B	6.83086	6.83108	7.11	6.94009	7.26906	6.79662	7.03788	6.8937	7.03474	7.30038	6.67475	7.44691	7.63049	6.91394	7.30845	7.1051	7.14263	6.80004	7.31338	7.13972	7.23791	7.0403	7.03836	6.7662	7.35301	7.16319	7.23618	7.55738	7.19911	7.23021	7.2823	7.04224	7.36404	7.28057	7.31897	7.5267
BAZ2A	6.85403	7.29414	6.75463	6.88	6.77467	6.69483	6.86779	6.92231	6.67916	6.89367	6.83108	6.30687	6.83086	6.89139	7.03345	6.8312	6.95385	6.7361	6.38935	6.73152	6.66843	6.7357	6.84522	6.5651	6.71923	6.86141	6.60344	6.82491	6.61795	6.70483	6.90988	6.70896	6.98002	6.75019	6.93029	6.61163
BAZ2B	7.70401	8.67914	7.87494	7.9576	7.94037	7.7332	8.9358	8.73082	8.66591	8.22614	8.52834	6.23279	8.16425	6.7951	8.4515	8.18669	8.36794	8.25548	7.95891	8.2073	7.7482	7.7224	7.23524	7.50209	8.36248	8.62045	7.98215	8.30499	8.49367	8.24322	8.12245	8.44014	8.50777	8.52298	8.72546	8.64118
BBC3	6.67631	7.13277	6.90442	6.79184	6.54373	6.65938	6.68852	6.62019	6.46568	6.61328	6.37269	6.80816	6.5738	6.76598	6.53421	6.49731	6.75731	6.84946	6.75639	6.66432	6.70941	6.6439	6.64895	6.41374	6.80259	6.86214	6.75696	6.65139	6.82067	6.78155	6.69669	6.64278	6.68547	6.45583	6.60596	6.36862
BBOF1	6.93646	6.88783	7.11218	6.80175	7.10984	6.78964	7.10058	6.90095	6.96194	6.91613	7.17767	7.09529	7.15684	6.69086	7.09419	6.67412	6.70312	6.75914	6.9031	6.86885	6.85973	6.85616	6.83097	7.15724	6.95886	7.18682	6.97923	6.94542	6.98006	6.94143	6.92211	6.70658	6.87451	6.94262	7.06686	7.05277
BBOX1	6.49761	6.90226	7.10071	6.78534	7.61838	6.89983	7.9038	6.72171	8.56122	7.29399	8.43478	6.72734	6.81114	6.88865	7.62648	6.57849	8.15824	7.61454	6.66333	8.04149	7.36791	7.81963	7.67576	6.8165	6.98797	6.96322	7.09413	7.00599	6.91356	7.05671	7.41738	7.72324	6.66225	6.89489	7.0206	6.8224
BBS1	7.13919	8.2939	7.58906	7.54857	7.51051	7.16289	7.43592	7.80554	7.41926	7.54834	7.30196	7.31046	7.80381	7.81199	7.60274	7.99043	7.62049	7.61527	7.29611	7.26274	7.17234	7.34562	7.008	6.84411	7.34962	7.56151	7.62299	7.53491	7.50593	7.33692	7.70074	7.71188	7.64527	7.55331	7.92347	7.9454
BBS10	6.59513	6.67117	6.64413	6.38921	6.67462	6.8454	6.70138	6.60104	6.61186	6.69646	6.64243	6.49409	6.54036	6.67295	6.62541	6.72893	6.56902	6.52207	6.34493	6.44751	6.73948	6.36703	6.35982	6.70444	6.55253	6.74359	6.76781	6.66578	6.72056	6.75789	6.79146	6.6848	6.78963	6.63471	6.70974	6.53378
BBS12	6.81933	6.69438	6.76137	6.66755	6.81778	6.36941	6.49053	6.74233	6.72066	6.53457	6.71584	7.02274	6.77953	6.58783	6.45279	6.46159	6.61474	6.5522	6.70216	6.78281	6.64549	6.79974	6.7817	6.55468	6.99258	6.97674	6.89291	6.75917	6.72411	6.77198	6.67199	6.75875	6.61735	6.69635	6.84153	6.7565
BBS2	6.7636	8.05638	7.75086	7.04823	7.52212	7.57949	7.77061	7.76425	7.7224	7.68797	7.57169	6.334	7.47415	7.21465	7.59274	7.32691	7.30228	7.22356	7.68396	7.34655	7.69618	7.93754	7.1419	6.73918	8.15145	7.90714	7.58195	7.84261	7.7368	8.16227	7.40857	8.27947	7.75822	7.81756	8.08346	7.94283
BBS4	7.12196	6.85799	7.54123	7.39405	7.14079	6.63275	7.38391	7.23183	7.33005	7.22575	7.3181	7.084	7.11699	6.54351	6.67336	6.99327	6.85111	7.31498	7.36053	7.42964	7.23636	7.3336	7.09529	6.83755	7.55043	7.55711	7.17071	7.09507	7.20869	7.45285	7.25222	7.09419	7.15595	7.30752	7.2897	7.41705
BBS5	6.62145	7.83507	7.52989	7.66136	8.52553	7.52177	7.34895	7.46971	7.0576	7.05695	7.08642	7.47289	7.30196	6.51706	6.83569	7.45877	7.0866	7.1271	7.47948	7.38869	7.21535	7.6619	7.39288	7.74596	7.07785	7.98926	7.17061	7.10781	7.13147	6.95989	7.24178	7.09596	7.13045	7.14172	7.12859	7.01275
BBS7	6.82891	6.68239	6.68642	6.72179	6.71382	6.72392	6.90504	6.82065	6.64712	6.75465	6.81804	6.90578	6.85443	7.15154	6.93707	6.88422	6.90258	6.96615	6.72758	6.74798	6.68846	6.72888	6.82801	7.01494	6.7601	6.77587	6.68468	6.73476	6.68658	6.76974	6.63763	6.70372	6.77213	6.81361	6.76085	6.74862
BBS9	6.64738	6.62334	6.56312	6.66617	6.59369	6.73855	6.8066	6.7063	6.56924	6.92717	6.67594	7.16494	6.80298	6.54905	6.62277	6.63347	6.37592	6.54857	6.58808	6.69065	6.79731	6.81227	6.69057	6.60867	6.8266	6.76119	6.8832	6.7885	6.82744	6.68672	6.78698	6.66822	6.72045	6.77126	6.87396	6.79898
BBX	8.18775	8.24956	8.93685	8.738	8.68712	8.80337	8.35552	8.7408	8.05124	8.59464	8.0138	8.46863	6.94929	6.99282	7.60116	7.94283	7.10345	7.62515	9.02149	8.58585	8.90233	8.30611	8.38741	7.985	8.94483	8.97135	8.48225	9.04049	8.82376	9.00147	8.30975	8.08421	8.20398	8.66131	8.46805	8.51859
BCAM	6.71386	6.68563	6.79534	6.87361	6.7675	6.90041	7.0096	7.17181	6.8697	7.12132	7.05146	7.43738	6.96003	6.93667	7.64769	6.79468	6.76912	6.66634	7.03021	6.82269	7.02377	6.85101	6.87361	6.58135	6.99836	7.06313	7.52422	6.94493	7.34962	6.92953	6.85057	6.85792	7.11117	6.80089	6.99086	7.087
BCAN	6.67093	6.63666	6.60677	6.70136	6.73068	6.72391	6.94672	6.75145	6.80717	6.88218	6.88474	7.34553	6.75845	6.76926	6.65626	6.88801	6.83362	6.92875	6.72168	6.84634	6.91894	6.59837	6.58349	6.85552	6.78236	6.65414	6.7661	6.57258	6.65341	6.72984	7.13841	7.55063	6.7862	6.81943	6.64496	6.93036
BCAP29	6.95805	8.01193	6.91949	6.88853	7.27902	6.79521	7.22744	7.22231	6.99258	7.02066	6.87495	6.97383	6.56788	6.9252	6.72752	6.9713	6.50735	6.56963	7.15395	7.0658	6.9486	7.06108	6.88258	7.23712	7.19055	7.12965	7.05229	6.94748	7.1537	7.11814	7.03757	6.7974	6.83458	7.03597	6.83722	6.71971
BCAP31	7.64697	7.49018	8.99106	7.93042	8.22925	8.55838	8.4828	8.2475	8.96648	9.29579	8.86657	9.17372	7.79008	8.73296	8.59612	8.29607	8.99191	7.91379	9.14725	8.90584	9.65614	8.71063	9.43994	8.9517	9.60635	8.62374	9.75258	9.05573	9.39415	9.67545	8.76028	9.13591	8.78778	9.20948	9.17111	8.94431
BCAR1	6.60566	6.65832	6.6192	6.72853	6.79867	6.76817	6.88327	6.5163	6.68607	6.65751	6.56503	6.94226	6.41213	6.73324	6.80196	6.84289	6.76495	6.70838	6.96481	6.6475	6.84056	6.63778	6.56164	6.80091	6.99735	6.67457	6.77329	6.82354	6.91203	7.0548	6.5092	6.7196	6.66534	6.59878	6.79181	6.71198
BCAR3	6.82671	6.88057	6.7556	6.67305	7.26625	6.86672	6.77082	6.79785	6.86797	6.90531	6.78366	7.64344	6.77282	7.15613	6.63583	6.82066	6.40219	6.40502	7.0548	6.77509	7.01456	6.7788	6.95087	6.90207	7.25171	6.83338	6.78787	7.12323	7.40402	7.30808	6.89308	7.13554	7.00541	6.88771	7.36575	7.09283
BCAS1	6.67117	6.71214	7.46842	7.53602	11.1351	9.93521	10.8068	7.8946	10.5878	9.50453	11.5803	9.83749	7.67792	10.1304	9.61035	8.32336	11.7092	10.0486	8.13888	11.0095	10.8654	11.1292	10.1591	8.37849	6.89598	7.19157	7.92682	7.08954	7.38341	6.88317	9.15524	11.6705	7.49409	8.47937	6.92517	7.40529
BCAS2	6.77077	6.58145	6.82465	6.69428	6.52688	6.89762	6.67198	6.72657	7.12132	6.91206	6.63927	6.91856	6.50772	6.63144	6.75685	6.82759	6.39018	6.776	7.06505	7.07487	7.10246	6.80552	7.24875	6.98491	6.9831	6.82909	6.96994	7.03203	6.94251	6.90459	6.82838	6.93662	7.10919	6.68465	6.89462	6.88088
BCAS3	6.66863	7.01062	6.90559	6.68168	7.17355	7.64854	7.09039	7.40721	7.22987	7.26441	6.75568	8.05088	6.95998	7.02418	7.11177	7.01974	6.76659	6.76512	7.3122	7.26906	7.36645	6.90155	6.86131	6.97865	7.08475	7.10882	7.15455	7.14629	7.04258	7.12875	7.15788	7.21638	7.09371	7.04538	6.9404	7.1375
BCAS4	6.84837	6.6136	6.82902	6.67109	6.94751	7.07869	6.67598	7.29638	6.94009	7.06215	7.01575	7.21592	6.53156	6.53848	6.66083	6.73962	7.28108	6.61816	6.59218	6.98839	6.99198	6.96749	6.90552	6.95166	6.89269	6.8926	6.95758	6.96611	6.68009	6.70978	6.73836	6.44539	6.91146	6.71879	6.91317	6.84274
BCAT1	6.73297	6.76556	6.93277	6.80862	6.89997	6.75118	6.7056	6.84287	6.71081	6.87237	6.92367	6.86393	7.00845	6.84544	6.53441	6.61485	6.97595	6.63767	6.78643	6.78556	6.8788	6.85614	6.80225	6.66517	6.67485	7.00192	6.63881	6.59833	6.79684	6.50591	6.47177	6.88468	7.17007	6.78469	6.74435	6.88196
BCAT2	6.77308	6.69964	6.64494	6.71369	6.83059	6.68542	6.77468	6.79627	6.82255	6.93873	6.79506	6.44389	6.64165	6.63855	6.7304	6.8165	7.38524	6.7132	7.14442	7.01456	6.99285	7.06682	6.71726	6.86627	6.9196	6.82074	6.7919	6.91024	6.84565	7.01014	6.73683	6.54489	6.77266	6.85009	7.04893	7.01802
BCCIP	7.15101	7.16281	6.9586	7.30227	7.187	7.08424	7.2998	7.16629	7.32089	7.27157	7.27126	7.2256	6.88144	6.70942	6.73918	6.76882	7.16503	6.93956	7.12094	7.42904	7.22224	7.09026	7.56392	6.8161	7.21297	7.01967	7.19526	7.08139	7.06661	7.1695	7.08491	7.21479	7.02627	7.27256	7.1387	7.20018
BCDIN3D	7.76655	7.96473	7.89721	7.90652	7.39346	6.80529	7.77304	7.49286	7.5715	7.36404	7.21645	6.83309	7.19536	6.70557	7.8865	7.04564	7.96164	6.58842	7.34249	7.86383	7.83828	7.89192	7.80605	6.72744	7.86636	8.09993	7.6842	7.77942	7.98743	7.70491	7.27703	7.46706	7.56401	7.53325	7.3494	7.38848
BCHE	6.85384	7.03912	6.93176	7.14478	6.80092	6.79173	6.92683	6.75015	6.98807	6.88864	6.66885	6.63216	6.67557	6.92465	6.86371	6.88109	6.831	6.86469	6.97059	7.06878	6.92898	6.73619	6.75023	6.6799	6.91517	7.06491	6.90404	6.92175	6.87571	6.94704	6.94266	7.23047	6.88765	6.80931	6.7842	6.89801
BCKDHA	6.67528	6.69199	6.98853	7.18348	6.78389	6.85631	6.72282	7.15507	7.12965	7.4564	7.09949	7.34562	7.35923	6.67406	7.18125	6.74465	7.37904	7.00096	7.37817	7.03008	7.55681	6.92052	7.27513	7.33189	7.13054	7.29266	7.35256	7.24555	7.26863	7.13887	6.99612	7.33749	7.30752	7.29052	7.17181	7.24178
BCKDHB	6.51702	6.54607	6.87056	6.62228	6.56639	6.72658	6.6525	6.71823	6.7519	6.69875	6.98837	6.78958	6.75023	6.58085	6.71972	6.78631	6.79321	6.65651	6.86972	6.8886	6.85791	6.7834	7.12216	6.78986	6.7912	6.93882	6.91228	6.95257	6.92033	6.85417	6.7018	6.73477	6.67239	7.03131	6.96174	6.93901
BCKDK	6.64558	6.67727	7.05257	7.09056	7.15181	6.66941	7.168	7.18268	7.01659	7.16385	6.72168	7.8613	6.69632	6.79811	6.9929	7.34866	6.96398	6.53887	7.25012	6.94721	7.04377	7.07201	6.97913	7.32786	7.15406	6.87802	7.34461	7.08262	7.25398	6.98495	6.96391	7.39947	6.96975	6.7943	7.13136	7.27244
BCL10	7.24951	6.79987	6.98219	6.83884	6.84189	6.88644	6.78452	6.87308	6.9951	6.97185	6.84801	6.9244	6.95596	7.55538	7.53232	7.46971	7.22119	6.96178	6.83484	7.00133	6.97079	6.84984	6.92228	6.72233	6.91983	7.02055	6.96706	6.95854	6.65371	6.90607	6.95515	6.89342	6.91472	6.65732	6.96901	6.9412
BCL11A	7.50242	7.49782	6.9319	6.71191	7.66021	6.8203	7.85979	6.96	8.53823	7.19118	7.97208	7.98673	6.71425	8.45716	7.98313	7.26106	8.12441	7.56221	6.90499	8.4391	7.6101	7.67752	7.63488	7.44585	6.94983	7.03183	6.80474	6.70125	6.75283	7.1279	7.13974	7.70364	6.70544	6.93512	6.79771	6.99392
BCL11B	7.25842	7.06173	7.02049	7.12134	6.92516	6.97133	6.90377	6.83463	6.95321	6.91434	6.90123	6.77177	6.96507	7.07979	6.9944	6.84589	6.78863	6.82687	6.88903	6.91144	6.78965	7.06911	7.02468	6.86664	6.81342	6.99446	6.86137	6.83005	6.57148	6.86301	6.71759	6.81033	6.96427	6.74726	6.77974	6.82341
BCL2	6.78011	6.78773	6.51961	6.53657	6.7503	6.64917	6.68394	6.76903	6.85265	6.85806	6.76672	6.76439	6.67126	7.02051	6.65011	6.69227	6.71749	6.86211	6.67365	6.62554	6.75117	6.71904	6.59834	6.82279	6.99241	6.70285	6.72204	6.99559	6.93506	6.81399	6.59462	6.7507	6.75578	6.71154	6.87337	6.75146
BCL2A1	7.11575	6.6908	6.64559	6.90539	6.4635	6.7184	6.68294	6.7206	6.58696	6.75493	6.40585	6.46218	7.14582	6.79574	6.79854	7.18989	6.81264	6.72276	6.66992	6.84009	6.77756	6.44503	6.73696	6.53505	6.76934	6.58015	6.70648	6.54641	6.67124	6.63888	6.96122	6.84635	6.61953	6.66883	6.78674	6.50264
BCL2L1	7.37201	7.40219	7.62181	7.52551	7.69646	7.5686	7.35358	7.40416	7.39893	7.57262	7.76382	8.21322	7.6439	8.20706	7.69678	7.44302	7.42736	7.55145	7.44717	7.23272	7.58989	7.71638	7.67181	6.87705	7.80533	7.61554	7.92164	7.72952	7.93524	7.89752	7.64769	7.57308	7.93013	7.41074	7.26768	7.64513
BCL2L10	6.69717	6.72748	6.60287	6.82678	6.63364	6.9131	6.58509	6.77506	6.87354	6.70698	6.90781	6.79555	6.60119	6.57735	6.97278	6.63206	7.0335	6.87989	6.56313	6.70644	6.53502	6.8106	6.82112	6.75862	6.77207	6.7971	6.62428	6.76919	6.6547	6.65186	6.80935	6.59221	6.94214	6.72106	6.77594	6.68494
BCL2L11	6.85243	6.68176	6.68266	6.81635	6.82319	6.83078	6.88975	6.865	6.84393	6.78952	6.75239	6.78371	6.88409	7.02825	6.80965	6.83611	6.71937	6.4767	6.77649	6.9936	6.89708	6.95292	6.75381	6.84252	6.77079	6.8038	6.86803	6.94958	6.90254	6.76889	6.72071	6.91274	6.99721	6.68609	6.82175	6.80892
BCL2L12	6.61867	6.84442	7.15164	6.97985	6.89357	6.76054	6.96262	7.02355	7.01889	7.15397	7.04813	7.04942	6.70062	6.70496	6.6642	7.01767	7.08362	6.78885	7.06274	6.97209	7.04652	7.04662	7.2077	6.95849	6.81313	7.09987	7.03335	7.00395	7.08235	6.82717	7.00899	7.11391	6.88774	6.95754	6.90198	6.90736
BCL2L13	10.6061	10.3739	10.496	10.3522	10.6491	10.2747	11.2252	10.5972	10.1444	10.6002	10.1576	10.5334	10.2361	9.94648	9.69038	9.82541	10.2885	9.51964	10.4132	9.66286	10.2454	9.63902	9.00504	9.9204	10.8808	10.3475	10.3372	10.7138	10.2289	11.0171	10.6166	10.981	10.8041	10.6802	11.6897	10.9883
BCL2L14	6.77586	6.94904	6.74331	6.75638	6.91491	6.87568	6.87738	6.81567	7.00258	6.89969	6.88239	7.33323	7.09734	7.21192	6.78053	7.05667	6.85905	7.00957	6.88804	6.89456	6.85186	6.99256	7.08869	6.87405	6.76315	6.85262	6.76435	6.81749	6.74109	6.82853	6.90719	6.81074	6.95115	6.9131	6.82198	6.753
BCL2L2	7.66571	7.00332	7.16987	7.75919	7.52579	7.78423	7.49488	7.57979	7.42943	7.57979	7.3783	8.08735	7.6625	6.89265	7.22231	7.44907	6.99699	7.2882	7.84139	7.6318	7.53134	7.06968	7.53669	6.68009	7.32075	7.31074	7.76425	7.40008	7.6365	7.35723	7.22057	7.48691	7.74204	7.64854	7.88549	8.10602
BCL3	6.73331	7.04306	6.83768	6.74001	6.72765	7.6442	7.03444	7.02906	7.26076	7.57512	7.53262	7.6851	7.33928	7.77695	7.12121	7.47697	6.91361	7.15096	7.05908	7.30647	7.16652	7.59322	7.36791	7.28601	6.97993	6.79281	7.09371	6.94952	6.95339	7.05558	7.38441	6.83914	7.14865	6.69929	6.8795	7.07395
BCL6	8.0379	8.02236	7.92136	7.90816	8.4454	8.60996	8.78132	8.30137	9.16188	8.65367	8.68814	8.98735	8.05402	7.82858	8.51159	8.27387	8.39	8.63905	8.1653	8.77209	8.34332	8.1366	8.28261	7.71821	8.18845	8.38706	7.75083	8.11868	7.81593	7.9935	7.56041	8.22863	7.95371	7.84613	7.94681	8.42259
BCL6B	8.54498	9.0984	10.0083	9.40538	7.59768	8.02378	6.96607	8.00297	7.37053	8.03944	8.03639	8.15692	9.21903	9.0514	8.82173	8.70833	7.83245	7.95655	8.08894	7.9365	7.48401	8.7539	8.15692	7.65144	9.20653	10.4132	9.85868	10.0809	9.4794	9.31577	9.55906	7.57364	10.0809	9.18787	9.15403	8.75961
BCL7A	6.60456	6.55206	6.70957	6.7197	6.72544	6.75324	6.7381	6.73169	6.87846	6.68116	6.76261	6.78831	6.70962	6.6222	6.55516	6.90409	6.76292	6.68749	6.64261	6.82081	6.75711	6.70546	6.8441	6.50544	6.70798	6.61868	6.91	6.80459	6.9085	6.62668	6.68829	6.3994	6.81132	6.58917	6.8872	6.70707
BCL7B	6.96989	6.34974	6.68746	6.56687	6.55305	6.55644	6.3696	6.48389	6.42955	6.40177	6.73157	6.49528	6.62317	6.46708	6.51555	6.78935	6.58672	6.65923	6.47001	6.60089	6.26423	6.76692	6.54142	6.52404	6.79073	6.47596	6.82072	6.78166	6.6596	6.68461	6.6662	6.71623	6.86178	6.63005	6.73145	6.42821
BCL7C	6.73324	6.65856	6.84477	6.8972	6.89243	6.90206	7.05642	7.23863	7.16789	7.24555	7.09661	6.34142	7.26212	6.69668	6.64191	7.76809	6.65459	6.79612	7.2826	7.17162	7.22011	7.15645	7.22085	7.53618	7.59583	7.48909	7.58527	7.38084	7.31268	7.5292	7.30781	7.51895	7.47634	7.55148	7.27324	7.22156
BCL9	6.40769	6.33856	6.51843	6.64781	6.64035	6.49198	6.51335	6.79604	6.6697	6.86463	7.04636	6.33354	6.80763	6.64971	6.62534	6.54099	6.55902	6.56376	6.81498	6.69086	6.89009	6.49116	6.77959	6.38604	6.97758	6.63897	6.98168	6.53652	6.68895	6.72923	6.55562	6.68832	6.66139	6.73406	6.45815	6.77931
BCL9L	6.56863	6.7704	6.91966	7.3783	6.90767	6.64771	6.92144	6.98997	6.95048	6.86548	6.74101	6.85408	6.75703	6.77312	7.18139	6.99859	6.69076	6.86886	6.84347	6.87339	6.92795	6.75659	6.99902	6.8685	6.95307	6.75526	6.88765	6.86315	6.77512	6.77898	6.68939	6.83505	6.7523	6.79279	6.70293	6.86496
BCLAF1	8.40487	8.59917	8.42124	7.88917	8.48166	8.78951	9.22262	8.4053	8.76991	8.60188	8.4757	8.80921	8.48378	7.99912	8.21277	8.49102	8.25548	8.80487	8.31695	8.18079	8.38799	8.69705	8.36199	8.42671	8.86502	8.75624	8.70833	8.9963	9.38422	8.84691	8.41959	8.21526	8.48726	8.58964	8.9549	8.33426
BCO1	6.56213	6.6527	6.43662	6.76445	6.69843	6.72373	7.66486	6.63247	7.16866	7.42007	8.17422	7.78179	7.71434	6.66957	8.47333	7.09488	9.1779	7.36575	6.59201	7.29443	7.72156	7.76017	7.11095	6.57148	6.3513	6.47628	6.81904	7.00657	6.72907	6.49532	6.59151	6.80132	6.65083	6.74562	6.82256	6.68883
BCO2	6.69048	6.61089	6.78293	6.62807	6.6747	6.59674	6.91995	6.86234	6.64597	6.76098	6.90076	6.89057	6.45947	6.63036	6.63926	6.62432	6.72766	6.45749	6.9286	7.08718	6.9024	6.88024	6.55577	6.72415	6.94212	6.91424	6.66848	7.07439	6.97463	7.00179	6.57025	6.87276	6.58804	6.96952	6.83391	6.6793
BCOR	6.60169	6.51565	6.9174	6.64072	6.74846	6.9857	6.9057	7.15303	7.30989	7.04084	6.82372	7.66316	6.77907	6.52434	6.6071	6.78245	6.51134	6.90129	7.17191	6.82843	7.0361	6.87877	7.04864	6.63804	7.08666	6.99251	7.17777	7.2677	6.86307	7.02049	6.675	6.43246	6.77432	7.0387	7.09379	7.2653
BCORL1	7.71057	7.3921	7.63226	7.44713	8.06903	7.8677	7.73654	8.12335	7.58662	7.4207	7.41143	7.7573	8.30316	8.67187	7.50704	8.81939	7.65787	7.64697	7.98743	7.79034	7.59274	7.51259	7.27324	7.5893	7.31338	7.64741	7.43248	7.39583	7.55997	7.37085	7.44996	7.3763	7.26595	7.52746	7.30764	7.35647
BCR	6.78188	6.76985	6.76277	6.66874	6.58778	6.62517	6.73267	6.62367	6.87696	6.75204	6.72308	6.88201	6.83082	6.61541	6.72286	6.5841	6.7141	6.63879	6.82337	6.71902	6.72866	6.81649	6.79333	6.57926	6.79131	6.67549	6.79924	6.75937	6.58277	6.8177	6.85529	6.82206	6.78297	6.64351	6.87008	6.95449
BCS1L	6.80816	6.5722	6.89129	6.89198	6.83663	6.72627	6.79813	6.58836	6.80379	6.8766	6.81934	6.4816	6.76149	6.59738	6.7327	6.80204	6.85682	6.60797	6.89973	7.12652	7.01533	6.76264	6.92924	6.72312	7.04401	6.98181	7.12236	6.96037	7.05235	7.03469	6.75074	6.54139	6.7045	6.91444	7.11583	6.96652
BDH1	6.7128	6.6607	6.77243	6.77542	6.7534	6.69259	6.67638	6.81796	6.74235	6.65348	6.71405	6.90185	6.89473	6.62379	6.9942	6.93872	6.58873	6.67872	6.86246	6.80873	6.88319	6.71764	6.73706	7.06192	6.74686	6.92075	6.81651	6.76625	6.77894	6.79057	6.78624	6.69168	6.8845	6.80617	6.66885	6.84697
BDH2	7.76249	6.83801	8.18199	8.3011	7.07559	6.73851	7.99123	7.81471	7.1515	8.07845	7.64185	7.69389	6.97819	7.38831	7.87271	6.91583	6.98495	7.99874	7.67518	7.40135	7.87063	7.35111	7.25556	7.11742	8.12478	7.89904	7.60809	8.02117	7.6807	8.08346	8.0886	7.83347	7.70556	7.97094	8.50662	8.25218
BDKRB1	6.55818	6.70774	6.6182	6.93357	6.66291	6.86375	6.60532	6.85727	6.66022	6.96709	6.92091	6.40134	6.5483	6.64108	6.5047	6.71693	6.60323	6.47203	6.66225	6.83703	6.68444	6.51409	6.54905	6.41446	6.71634	6.88906	6.28819	6.66623	6.57032	6.71957	6.64516	6.62639	6.93351	6.92112	6.90599	6.85724
BDKRB2	7.41837	7.00305	6.82788	6.86956	6.708	6.74675	6.91403	6.80086	6.77386	6.86384	7.05262	7.47799	6.8946	6.88028	6.78884	6.9725	6.88337	7.04528	6.95989	6.93209	6.47869	6.81966	6.78744	7.00144	6.90306	7.201	6.95998	6.97754	6.89124	6.91623	7.15498	6.9059	6.91065	6.89667	6.89886	6.87037
BDNF	6.74715	6.87093	6.71337	7.00748	6.88183	6.93538	6.84112	6.93671	6.74276	6.73684	6.84873	6.57063	6.98304	6.80753	6.74166	6.84182	6.80127	6.87998	6.82331	6.71473	6.80722	6.84197	6.6827	6.74623	6.79558	6.75573	6.7982	6.86488	6.82681	6.8875	6.75805	6.70637	6.82051	6.71235	6.71024	6.80479
BDP1	6.97377	6.76224	7.21132	7.28681	7.17433	6.75442	6.74225	6.95797	6.79142	6.63863	7.05277	6.69048	6.79978	6.55182	7.05262	6.50861	6.80625	6.54072	6.82034	6.93969	6.64956	6.87893	6.56477	7.03499	6.96104	6.79921	6.64988	6.93349	6.81265	6.84712	6.8353	6.94106	6.86622	6.80816	6.77717	6.70971
BECN1	7.57484	6.62766	7.43533	7.88944	7.82351	7.98703	7.93236	7.69941	7.72381	7.82181	7.18247	6.7806	7.76135	6.77905	7.40135	6.50592	7.01243	6.65948	7.99334	8.07886	8.15384	7.68918	7.95042	6.77204	7.51557	7.5896	8.02032	7.63308	7.81835	7.44996	7.34596	6.92866	7.22465	7.48041	7.27403	7.14086
BEGAIN	7.93042	7.54358	7.6807	7.23675	6.8649	7.32108	7.30764	7.35174	7.05856	7.11662	6.68256	7.59219	7.18177	7.42786	7.42205	7.57512	7.00073	7.18111	7.42562	6.99285	7.11286	7.17756	6.98257	7.26906	7.71348	7.76597	7.1515	7.4337	7.45968	7.81801	7.46577	7.57266	7.64012	7.26303	7.20854	7.20754
BEND2	6.41421	6.6802	6.8436	6.53935	6.58562	6.90627	6.70794	6.71328	6.7694	6.4624	6.7175	6.54598	6.73668	6.73951	6.76805	6.711	6.91957	6.77835	6.4936	6.70635	6.74594	6.52875	6.6594	6.73269	6.6472	6.74175	6.53811	6.55189	6.72553	6.51392	6.75019	6.34105	6.68774	6.64168	6.45064	6.67113
BEND3	6.8307	6.81727	6.65559	6.53042	6.78134	6.67945	6.61057	6.62585	6.45161	6.506	6.59938	6.47218	6.50273	6.52482	6.89166	6.6808	6.49857	6.769	6.55357	6.61006	6.61145	6.74464	6.62801	6.59314	6.82105	6.75211	6.53657	6.37972	6.6256	6.6417	6.85581	6.66634	6.68911	6.47846	6.36027	6.5131
BEND5	8.07627	7.97326	8.97702	9.31577	8.47271	8.3586	8.33489	8.16823	8.49048	8.57395	7.77461	7.983	9.16398	7.99523	7.24687	8.04651	8.25852	7.96053	8.27947	8.33169	8.46417	8.09498	7.33555	9.03353	8.10772	8.47271	7.67815	8.06042	7.92224	8.08507	8.52673	9.36959	8.98537	8.54808	8.33871	7.97389
BEND6	6.75405	7.46864	6.90003	6.79194	6.79715	6.69471	6.9052	6.52073	6.78635	6.93157	7.07968	6.37786	6.56109	6.55725	6.48243	6.54039	6.80576	7.2587	6.78727	6.74393	6.88632	6.66971	6.74046	6.98209	7.07726	6.72936	6.98034	6.76354	6.84948	7.01494	6.82295	7.36951	6.81415	6.7932	6.86687	6.76016
BEND7	6.64678	6.73064	6.50737	6.76063	6.69879	6.74994	6.69717	6.48056	6.64312	6.44756	6.97742	6.5571	6.6983	6.61303	6.9286	6.71202	6.6524	6.58793	6.70453	6.90199	6.72444	6.85585	6.64602	6.47434	6.30562	6.75151	6.67199	6.55387	6.60207	6.69915	6.50989	6.60851	6.48435	6.45411	6.60559	6.42637
BEST1	6.90211	7.77876	7.47997	6.87915	6.99554	7.69189	7.0634	6.96373	7.41048	7.2845	6.86663	7.57108	7.2031	7.38118	7.66826	6.63558	6.81671	6.89277	7.05392	7.12759	7.07953	7.15283	6.55208	6.75863	7.22698	6.98705	6.82333	6.86232	7.17628	7.13919	7.07305	6.97326	7.21758	7.05061	7.00418	7.20389
BEST2	6.42706	6.68926	6.61272	7.13416	6.56207	6.66138	6.58661	6.67083	6.8129	6.8309	6.80066	6.57871	6.66453	6.68382	6.88331	6.80807	6.64822	6.69875	6.4988	6.66358	6.80369	6.93014	6.67834	6.64248	6.76216	6.66921	6.73359	6.67486	6.82429	6.73836	6.53873	6.72255	6.80685	6.6511	6.43817	6.63648
BEST3	6.80075	6.80926	6.58667	6.79761	6.87283	6.44831	6.79767	6.86144	6.85352	6.74923	6.57172	6.78765	6.92797	6.89577	6.77594	6.84332	6.76191	6.66323	6.71166	6.85277	6.65731	6.488	6.81558	6.33301	6.62687	6.72032	6.81181	6.70927	6.84457	6.66328	6.6867	6.6195	6.6792	6.54361	6.7312	6.63422
BEST4	6.75073	6.83502	6.80647	7.12588	6.69274	6.67009	6.43975	6.72392	6.65474	6.70799	6.71356	6.81435	6.88018	6.63923	6.90427	7.04364	6.76444	6.81957	6.75314	6.68685	6.74843	6.9486	6.56044	6.59481	6.94837	6.57045	6.95874	6.86873	6.86781	6.87226	6.74862	6.61966	6.56533	6.80348	6.76528	6.83357
[truncated: 15,461 more rows]

## Sheet: S2
Table S2. Gene Expression Matrix of SLE
[truncated: 18,446 more rows]
[truncated: 32 more columns]
